# Supplementary material for: Compound heterozygous mutations in a mouse model of Leber congenital amaurosis reveal the role of CCT2 in photoreceptor maintenance
Source: Commun Biol. 2024 Jun 3;7:676. doi: 10.1038/s42003-024-06384-2 (PMC11148128; doi:10.1038/s42003-024-06384-2)
Supplement: Supplementary file 3 — Supplementary Data 1 [file 42003_2024_6384_MOESM3_ESM.xlsx]

## Sheet: Protein_ID(8780)
Accession	Description	Abundance Ratio: (RH/RH) / (WT/WT)	Abundance Ratio (log2): (RH/RH) / (WT/WT)	Abundance Ratio P-Value: (RH/RH) / (WT/WT)	Abundance Ratio Adj. P-Value: (RH/RH) / (WT/WT)
Q61179	Interferon regulatory factor 9 OS=Mus musculus OX=10090 GN=Irf9 PE=1 SV=1	1000	9.97	1e-17	5.30765e-16
Q9R210	Transcription factor EB OS=Mus musculus OX=10090 GN=Tfeb PE=1 SV=2	1000	9.97	1e-17	5.30765e-16
Q8BXJ8	Zinc finger protein 385B OS=Mus musculus OX=10090 GN=Znf385b PE=2 SV=1	1000	9.97	1e-17	5.30765e-16
Q9WV72	Ankyrin repeat and SOCS box protein 3 OS=Mus musculus OX=10090 GN=Asb3 PE=1 SV=2	1000	9.97	1e-17	5.30765e-16
O35668	Huntingtin-associated protein 1 OS=Mus musculus OX=10090 GN=Hap1 PE=1 SV=1	1000	9.97	1e-17	5.30765e-16
Q8K088	Zinc finger and BTB domain-containing protein 6 OS=Mus musculus OX=10090 GN=Zbtb6 PE=2 SV=1	1000	9.97	1e-17	5.30765e-16
Q810C1	SLIT and NTRK-like protein 1 OS=Mus musculus OX=10090 GN=Slitrk1 PE=2 SV=1	1000	9.97	1e-17	5.30765e-16
Q8R205	Zinc finger CCCH domain-containing protein 10 OS=Mus musculus OX=10090 GN=Zc3h10 PE=1 SV=1	1000	9.97	1e-17	5.30765e-16
Q61398	Procollagen C-endopeptidase enhancer 1 OS=Mus musculus OX=10090 GN=Pcolce PE=1 SV=2	1000	9.97	1e-17	5.30765e-16
P97305	Nuclear factor of activated T-cells, cytoplasmic 3 OS=Mus musculus OX=10090 GN=Nfatc3 PE=1 SV=1	1000	9.97	1e-17	5.30765e-16
Q7TPM3	E3 ubiquitin-protein ligase TRIM17 OS=Mus musculus OX=10090 GN=Trim17 PE=2 SV=1	1000	9.97	1e-17	5.30765e-16
Q9DB28	Ribonuclease P/MRP protein subunit POP5 OS=Mus musculus OX=10090 GN=Pop5 PE=1 SV=1	1000	9.97	1e-17	5.30765e-16
Q3TVW5	Trichoplein keratin filament-binding protein OS=Mus musculus OX=10090 GN=Tchp PE=1 SV=2	1000	9.97	1e-17	5.30765e-16
Q2VPA6	Helicase POLQ-like OS=Mus musculus OX=10090 GN=Helq PE=1 SV=2	1000	9.97	1e-17	5.30765e-16
Q8BKW4	rRNA N6-adenosine-methyltransferase ZCCHC4 OS=Mus musculus OX=10090 GN=Zcchc4 PE=2 SV=1	1000	9.97	1e-17	5.30765e-16
Q3UZ01	RNA-binding region-containing protein 3 OS=Mus musculus OX=10090 GN=Rnpc3 PE=2 SV=2	1000	9.97	1e-17	5.30765e-16
P70426	GTP-binding protein Rit1 OS=Mus musculus OX=10090 GN=Rit1 PE=1 SV=1	1000	9.97	1e-17	5.30765e-16
A6H5X4	PHD finger protein 11 OS=Mus musculus OX=10090 GN=Phf11 PE=2 SV=1	1000	9.97	1e-17	5.30765e-16
B1ARD6	Schlafen family member 9 OS=Mus musculus OX=10090 GN=Slfn9 PE=2 SV=1	1000	9.97	1e-17	5.30765e-16
Q8VDL9	Zinc finger protein GLIS2 OS=Mus musculus OX=10090 GN=Glis2 PE=1 SV=1	1000	9.97	1e-17	5.30765e-16
Q8BUV6	U7 snRNA-associated Sm-like protein LSm11 OS=Mus musculus OX=10090 GN=Lsm11 PE=1 SV=1	1000	9.97	1e-17	5.30765e-16
Q6RKD8	Leucine-rich repeat transmembrane protein FLRT1 OS=Mus musculus OX=10090 GN=Flrt1 PE=1 SV=2	1000	9.97	1e-17	5.30765e-16
Q6IFT4	Rho GTPase-activating protein 20 OS=Mus musculus OX=10090 GN=Arhgap20 PE=1 SV=1	1000	9.97	1e-17	5.30765e-16
Q8BSV3	BEN domain-containing protein 7 OS=Mus musculus OX=10090 GN=Bend7 PE=2 SV=1	1000	9.97	1e-17	5.30765e-16
Q3UZ39	Leucine-rich repeat flightless-interacting protein 1 OS=Mus musculus OX=10090 GN=Lrrfip1 PE=1 SV=2	1000	9.97	1e-17	5.30765e-16
O08573	Galectin-9 OS=Mus musculus OX=10090 GN=Lgals9 PE=1 SV=1	1000	9.97	1e-17	5.30765e-16
Q8C0V1	Telomere repeats-binding bouquet formation protein 1 OS=Mus musculus OX=10090 GN=Terb1 PE=1 SV=2	1000	9.97	1e-17	5.30765e-16
Q9D428	Golgin subfamily A member 7B OS=Mus musculus OX=10090 GN=GOLGA7B PE=1 SV=1	1000	9.97	1e-17	5.30765e-16
Q3UHR0	BAH and coiled-coil domain-containing protein 1 OS=Mus musculus OX=10090 GN=Bahcc1 PE=2 SV=2	1000	9.97	1e-17	5.30765e-16
Q05A62	Dynein light chain 1, axonemal OS=Mus musculus OX=10090 GN=Dnal1 PE=1 SV=2	1000	9.97	1e-17	5.30765e-16
Q01147	Cyclic AMP-responsive element-binding protein 1 OS=Mus musculus OX=10090 GN=Creb1 PE=1 SV=1	1000	9.97	1e-17	5.30765e-16
Q8BXX2	Zinc finger and BTB domain-containing protein 49 OS=Mus musculus OX=10090 GN=Zbtb49 PE=2 SV=1	1000	9.97	1e-17	5.30765e-16
P23607	Zinc finger autosomal protein OS=Mus musculus OX=10090 GN=Zfa PE=3 SV=1	1000	9.97	1e-17	5.30765e-16
Q8CIE2	Zinc finger MIZ domain-containing protein 2 OS=Mus musculus OX=10090 GN=Zmiz2 PE=1 SV=2	1000	9.97	1e-17	5.30765e-16
Q5NBU8	XIAP-associated factor 1 OS=Mus musculus OX=10090 GN=Xaf1 PE=1 SV=3	1000	9.97	1e-17	5.30765e-16
Q8K4D3	Proton-coupled amino acid transporter 1 OS=Mus musculus OX=10090 GN=Slc36a1 PE=2 SV=1	1000	9.97	1e-17	5.30765e-16
P15948	Kallikrein 1-related peptidase b22 OS=Mus musculus OX=10090 GN=Klk1b22 PE=1 SV=1	1000	9.97	1e-17	5.30765e-16
Q922Q5	Adenosine 3'-phospho 5'-phosphosulfate transporter 2 OS=Mus musculus OX=10090 GN=Slc35b3 PE=2 SV=1	1000	9.97	1e-17	5.30765e-16
Q8R035	Peptidyl-tRNA hydrolase ICT1, mitochondrial OS=Mus musculus OX=10090 GN=Mrpl58 PE=1 SV=1	1000	9.97	1e-17	5.30765e-16
Q8C1Q6	Small integral membrane protein 4 OS=Mus musculus OX=10090 GN=Smim4 PE=1 SV=2	1000	9.97	1e-17	5.30765e-16
P55200	Histone-lysine N-methyltransferase 2A OS=Mus musculus OX=10090 GN=Kmt2a PE=1 SV=3	1000	9.97	1e-17	5.30765e-16
P70343	Caspase-4 OS=Mus musculus OX=10090 GN=Casp4 PE=1 SV=2	1000	9.97	1e-17	5.30765e-16
Q921U8	Smoothelin OS=Mus musculus OX=10090 GN=Smtn PE=1 SV=2	1000	9.97	1e-17	5.30765e-16
Q9JHE7	Protein TSSC4 OS=Mus musculus OX=10090 GN=Tssc4 PE=1 SV=1	1000	9.97	1e-17	5.30765e-16
Q920S3	GATA zinc finger domain-containing protein 1 OS=Mus musculus OX=10090 GN=Gatad1 PE=2 SV=2	1000	9.97	1e-17	5.30765e-16
P42866	Mu-type opioid receptor OS=Mus musculus OX=10090 GN=Oprm1 PE=1 SV=1	1000	9.97	1e-17	5.30765e-16
Q8C0N2	Glycerol-3-phosphate acyltransferase 3 OS=Mus musculus OX=10090 GN=Gpat3 PE=1 SV=1	1000	9.97	1e-17	5.30765e-16
Q924X7	Serine/threonine-protein kinase 33 OS=Mus musculus OX=10090 GN=Stk33 PE=1 SV=2	1000	9.97	1e-17	5.30765e-16
Q5DU05	Centrosomal protein of 164 kDa OS=Mus musculus OX=10090 GN=Cep164 PE=1 SV=2	1000	9.97	1e-17	5.30765e-16
A2AQ07	Tubulin beta-1 chain OS=Mus musculus OX=10090 GN=Tubb1 PE=1 SV=1	1000	9.97	1e-17	5.30765e-16
Q0KK56	Protein FAM184B OS=Mus musculus OX=10090 GN=Fam184b PE=2 SV=1	1000	9.97	1e-17	5.30765e-16
Q8K386	Ras-related protein Rab-15 OS=Mus musculus OX=10090 GN=Rab15 PE=1 SV=1	1000	9.97	1e-17	5.30765e-16
Q91V08	C-type lectin domain family 2 member D OS=Mus musculus OX=10090 GN=Clec2d PE=1 SV=1	1000	9.97	1e-17	5.30765e-16
P43136	Nuclear receptor subfamily 2 group F member 6 OS=Mus musculus OX=10090 GN=Nr2f6 PE=1 SV=2	1000	9.97	1e-17	5.30765e-16
Q3T9Z9	Zinc finger-containing ubiquitin peptidase 1 OS=Mus musculus OX=10090 GN=Zup1 PE=2 SV=2	1000	9.97	1e-17	5.30765e-16
Q9ER38	Torsin-3A OS=Mus musculus OX=10090 GN=Tor3a PE=1 SV=2	1000	9.97	1e-17	5.30765e-16
P97857	A disintegrin and metalloproteinase with thrombospondin motifs 1 OS=Mus musculus OX=10090 GN=Adamts1 PE=1 SV=4	1000	9.97	1e-17	5.30765e-16
Q8BH43	Wiskott-Aldrich syndrome protein family member 2 OS=Mus musculus OX=10090 GN=Wasf2 PE=1 SV=1	1000	9.97	1e-17	5.30765e-16
Q8BZ10	Transmembrane protease serine 11G OS=Mus musculus OX=10090 GN=Tmprss11g PE=2 SV=2	1000	9.97	1e-17	5.30765e-16
Q80XL7	Metallophosphoesterase 1 OS=Mus musculus OX=10090 GN=Mppe1 PE=2 SV=1	1000	9.97	1e-17	5.30765e-16
Q80Y83	Dixin OS=Mus musculus OX=10090 GN=Dixdc1 PE=1 SV=1	1000	9.97	1e-17	5.30765e-16
Q8CFB4	Guanylate-binding protein 5 OS=Mus musculus OX=10090 GN=Gbp5 PE=1 SV=2	1000	9.97	1e-17	5.30765e-16
P14142	Solute carrier family 2, facilitated glucose transporter member 4 OS=Mus musculus OX=10090 GN=Slc2a4 PE=1 SV=3	1000	9.97	1e-17	5.30765e-16
P56395	Cytochrome b5 OS=Mus musculus OX=10090 GN=Cyb5a PE=1 SV=2	1000	9.97	1e-17	5.30765e-16
Q5EBH1	Ras association domain-containing protein 5 OS=Mus musculus OX=10090 GN=Rassf5 PE=1 SV=1	1000	9.97	1e-17	5.30765e-16
Q61602	Transcriptional activator GLI3 OS=Mus musculus OX=10090 GN=Gli3 PE=1 SV=2	1000	9.97	1e-17	5.30765e-16
P07214	SPARC OS=Mus musculus OX=10090 GN=Sparc PE=1 SV=1	1000	9.97	1e-17	5.30765e-16
Q9QXT1	Dual adapter for phosphotyrosine and 3-phosphotyrosine and 3-phosphoinositide OS=Mus musculus OX=10090 GN=Dapp1 PE=1 SV=1	1000	9.97	1e-17	5.30765e-16
Q9DB30	Phosphorylase b kinase gamma catalytic chain, liver/testis isoform OS=Mus musculus OX=10090 GN=Phkg2 PE=2 SV=2	20.739	4.37	1e-17	5.30765e-16
P27545	Ceramide synthase 1 OS=Mus musculus OX=10090 GN=Cers1 PE=1 SV=1	12.896	3.69	1e-17	5.30765e-16
Q8JZR4	Excitatory amino acid transporter 5 OS=Mus musculus OX=10090 GN=Slc1a7 PE=2 SV=1	12.137	3.6	1.90958e-14	9.84581e-13
Q924W6	Tripartite motif-containing protein 66 OS=Mus musculus OX=10090 GN=Trim66 PE=1 SV=3	8.428	3.08	9.70335e-14	4.97462e-12
Q8BKJ9	NAD-dependent protein deacetylase sirtuin-7 OS=Mus musculus OX=10090 GN=Sirt7 PE=1 SV=2	6.423	2.68	1e-17	5.30765e-16
P62806	Histone H4 OS=Mus musculus OX=10090 GN=Hist1h4a PE=1 SV=2	5.525	2.47	1e-17	5.30765e-16
P84244	Histone H3.3 OS=Mus musculus OX=10090 GN=H3f3a PE=1 SV=2	5.397	2.43	1e-17	5.30765e-16
Q9QZ85	Interferon-inducible GTPase 1 OS=Mus musculus OX=10090 GN=Iigp1 PE=1 SV=2	5.295	2.4	1.3011e-07	5.4604e-06
Q64282	Interferon-induced protein with tetratricopeptide repeats 1 OS=Mus musculus OX=10090 GN=Ifit1 PE=1 SV=2	5.181	2.37	1e-17	5.30765e-16
Q8VC88	Grancalcin OS=Mus musculus OX=10090 GN=Gca PE=1 SV=1	4.109	2.04	2.05223e-06	7.81321e-05
O35975	T-cell ecto-ADP-ribosyltransferase 2 OS=Mus musculus OX=10090 GN=Art2b PE=1 SV=2	3.991	2	1.19606e-07	5.04301e-06
Q8C850	Scavenger receptor class A member 3 OS=Mus musculus OX=10090 GN=Scara3 PE=2 SV=1	3.949	1.98	1.80162e-07	7.52592e-06
P51658	Estradiol 17-beta-dehydrogenase 2 OS=Mus musculus OX=10090 GN=Hsd17b2 PE=1 SV=2	3.908	1.97	2.17078e-07	8.94381e-06
Q9JHK5	Pleckstrin OS=Mus musculus OX=10090 GN=Plek PE=1 SV=1	3.862	1.95	2.75729e-08	1.20772e-06
Q61410	cGMP-dependent protein kinase 2 OS=Mus musculus OX=10090 GN=Prkg2 PE=1 SV=1	3.81	1.93	3.11973e-06	0.000114895
Q8K0L9	Zinc finger and BTB domain-containing protein 20 OS=Mus musculus OX=10090 GN=Zbtb20 PE=1 SV=1	3.789	1.92	1.98171e-05	0.000659815
P48441	Alpha-L-iduronidase OS=Mus musculus OX=10090 GN=Idua PE=1 SV=2	3.775	1.92	7.18944e-06	0.000256404
Q9Z1M0	P2X purinoceptor 7 OS=Mus musculus OX=10090 GN=P2rx7 PE=1 SV=2	3.535	1.82	7.08902e-05	0.00214645
P51612	DNA repair protein complementing XP-C cells homolog OS=Mus musculus OX=10090 GN=Xpc PE=1 SV=2	3.496	1.81	1e-17	5.30765e-16
Q80TS5	Zinc finger protein 423 OS=Mus musculus OX=10090 GN=Znf423 PE=1 SV=2	3.433	1.78	2.52296e-07	1.02084e-05
P55194	SH3 domain-binding protein 1 OS=Mus musculus OX=10090 GN=Sh3bp1 PE=1 SV=3	3.414	1.77	0.000158923	0.0044258
Q6GQT1	Alpha-2-macroglobulin-P OS=Mus musculus OX=10090 GN=A2m PE=2 SV=2	3.351	1.74	1e-17	5.30765e-16
Q64345	Interferon-induced protein with tetratricopeptide repeats 3 OS=Mus musculus OX=10090 GN=Ifit3 PE=1 SV=1	3.304	1.72	1e-17	5.30765e-16
Q920B9	FACT complex subunit SPT16 OS=Mus musculus OX=10090 GN=Supt16h PE=1 SV=2	3.292	1.72	1e-17	5.30765e-16
Q91VJ5	Polyglutamine-binding protein 1 OS=Mus musculus OX=10090 GN=Pqbp1 PE=1 SV=1	3.272	1.71	0.000207862	0.00566629
Q7TSH4	Centriolar coiled-coil protein of 110 kDa OS=Mus musculus OX=10090 GN=Ccp110 PE=1 SV=1	3.243	1.7	6.54359e-05	0.00199469
P01029	Complement C4-B OS=Mus musculus OX=10090 GN=C4b PE=1 SV=3	3.217	1.69	4.82921e-08	2.0949e-06
P55302	Alpha-2-macroglobulin receptor-associated protein OS=Mus musculus OX=10090 GN=Lrpap1 PE=1 SV=1	3.135	1.65	2.76253e-07	1.10784e-05
P28667	MARCKS-related protein OS=Mus musculus OX=10090 GN=Marcksl1 PE=1 SV=2	3.12	1.64	0.000240512	0.00640159
Q9DB98	Leukocyte receptor cluster member 1 homolog OS=Mus musculus OX=10090 GN=Leng1 PE=2 SV=1	3.086	1.63	1.78565e-05	0.000598955
Q8VCA6	Transmembrane protein 161A OS=Mus musculus OX=10090 GN=Tmem161a PE=2 SV=1	3.083	1.62	2.20104e-07	9.02727e-06
Q9Z2E2	Methyl-CpG-binding domain protein 1 OS=Mus musculus OX=10090 GN=Mbd1 PE=1 SV=2	3.058	1.61	0.000144114	0.00403834
Q8BW00	Probable peptidyl-tRNA hydrolase OS=Mus musculus OX=10090 GN=Ptrh1 PE=2 SV=1	3.024	1.6	0.000748162	0.0180018
Q9Z0E6	Guanylate-binding protein 2 OS=Mus musculus OX=10090 GN=Gbp2 PE=1 SV=1	3.019	1.59	1e-17	5.30765e-16
O70458	Oncostatin-M-specific receptor subunit beta OS=Mus musculus OX=10090 GN=Osmr PE=1 SV=1	3.015	1.59	5.80609e-10	2.77187e-08
Q8R3Z5	Voltage-dependent L-type calcium channel subunit beta-1 OS=Mus musculus OX=10090 GN=Cacnb1 PE=1 SV=1	2.959	1.56	0.0002639	0.00696249
Q9DBB9	Carboxypeptidase N subunit 2 OS=Mus musculus OX=10090 GN=Cpn2 PE=1 SV=2	2.873	1.52	0.000773139	0.0184864
P70205	Pituitary adenylate cyclase-activating polypeptide type I receptor OS=Mus musculus OX=10090 GN=Adcyap1r1 PE=1 SV=1	2.821	1.5	4.7854e-07	1.87784e-05
Q99J87	Probable ATP-dependent RNA helicase DHX58 OS=Mus musculus OX=10090 GN=Dhx58 PE=1 SV=2	2.796	1.48	6.23048e-09	2.78305e-07
Q99ML9	E3 ubiquitin-protein ligase Arkadia OS=Mus musculus OX=10090 GN=Rnf111 PE=1 SV=1	2.794	1.48	0.0014852	0.0324479
P57016	Ladinin-1 OS=Mus musculus OX=10090 GN=Lad1 PE=1 SV=1	2.793	1.48	0.000589454	0.0146519
P40201	Chromodomain-helicase-DNA-binding protein 1 OS=Mus musculus OX=10090 GN=Chd1 PE=1 SV=3	2.768	1.47	0.000125808	0.00358096
Q8C0E3	E3 ubiquitin-protein ligase TRIM47 OS=Mus musculus OX=10090 GN=Trim47 PE=1 SV=2	2.767	1.47	0.00185562	0.0386681
Q75N73	Zinc transporter ZIP14 OS=Mus musculus OX=10090 GN=Slc39a14 PE=1 SV=1	2.698	1.43	0.000601608	0.0149129
E9Q4J9	Adhesion G-protein coupled receptor F2 OS=Mus musculus OX=10090 GN=Adgrf2 PE=2 SV=1	2.686	1.43	0.000111605	0.00320704
Q8R0Z5	Mitoferrin-2 OS=Mus musculus OX=10090 GN=Slc25a28 PE=2 SV=1	2.686	1.43	0.000667959	0.0162892
P36371	Antigen peptide transporter 2 OS=Mus musculus OX=10090 GN=Tap2 PE=1 SV=1	2.669	1.42	3.46126e-05	0.00111539
Q80TD3	Folliculin-interacting protein 2 OS=Mus musculus OX=10090 GN=Fnip2 PE=1 SV=2	2.669	1.42	1.48738e-05	0.000503403
Q9QZ10	Annexin A10 OS=Mus musculus OX=10090 GN=Anxa10 PE=2 SV=2	2.669	1.42	1.48738e-05	0.000503403
P27661	Histone H2AX OS=Mus musculus OX=10090 GN=H2afx PE=1 SV=2	2.649	1.41	0.00140079	0.0311313
Q9CWY8	Ribonuclease H2 subunit A OS=Mus musculus OX=10090 GN=Rnaseh2a PE=1 SV=2	2.64	1.4	0.000249472	0.00662056
Q9D279	Mitotic interactor and substrate of PLK1 OS=Mus musculus OX=10090 GN=Misp PE=1 SV=1	2.619	1.39	6.61798e-08	2.85713e-06
Q9D995	Cyclin N-terminal domain-containing protein 1 OS=Mus musculus OX=10090 GN=Cntd1 PE=2 SV=1	2.615	1.39	0.00538157	0.0921402
P15975	Inactive ubiquitin carboxyl-terminal hydrolase 53 OS=Mus musculus OX=10090 GN=Usp53 PE=1 SV=2	2.595	1.38	0.00312269	0.0604635
Q9R1Q6	Transmembrane protein 176B OS=Mus musculus OX=10090 GN=Tmem176b PE=1 SV=1	2.578	1.37	0.000461896	0.011707
Q9D4V0	Ethanolamine kinase 1 OS=Mus musculus OX=10090 GN=Etnk1 PE=1 SV=2	2.57	1.36	1e-17	5.30765e-16
Q9DC11	Plexin domain-containing protein 2 OS=Mus musculus OX=10090 GN=Plxdc2 PE=1 SV=1	2.565	1.36	0.000565119	0.0141249
Q62406	Interleukin-1 receptor-associated kinase 1 OS=Mus musculus OX=10090 GN=Irak1 PE=1 SV=3	2.561	1.36	0.000385963	0.0100073
Q8C4U2	Transmembrane protein 145 OS=Mus musculus OX=10090 GN=Tmem145 PE=1 SV=1	2.545	1.35	0.000215135	0.00581186
Q99LW0	Ankyrin repeat domain-containing protein 10 OS=Mus musculus OX=10090 GN=Ankrd10 PE=2 SV=2	2.54	1.34	0.00333665	0.0627349
Q9CQW9	Interferon-induced transmembrane protein 3 OS=Mus musculus OX=10090 GN=Ifitm3 PE=1 SV=1	2.512	1.33	4.79125e-05	0.0014959
Q2EMV9	Protein mono-ADP-ribosyltransferase PARP14 OS=Mus musculus OX=10090 GN=Parp14 PE=1 SV=3	2.51	1.33	0.000130311	0.00368587
Q7TS75	APC membrane recruitment protein 1 OS=Mus musculus OX=10090 GN=Amer1 PE=2 SV=3	2.5	1.32	0.00778161	0.123398
Q07797	Galectin-3-binding protein OS=Mus musculus OX=10090 GN=Lgals3bp PE=1 SV=1	2.484	1.31	2.69402e-05	0.000880729
P42227	Signal transducer and activator of transcription 3 OS=Mus musculus OX=10090 GN=Stat3 PE=1 SV=2	2.481	1.31	1e-17	5.30765e-16
Q08761	Vitamin K-dependent protein S OS=Mus musculus OX=10090 GN=Pros1 PE=2 SV=1	2.461	1.3	0.00416585	0.0745802
Q91VB4	Hermansky-Pudlak syndrome 3 protein homolog OS=Mus musculus OX=10090 GN=Hps3 PE=2 SV=2	2.449	1.29	0.00281644	0.0550059
Q9QXT0	Protein canopy homolog 2 OS=Mus musculus OX=10090 GN=Cnpy2 PE=1 SV=1	2.408	1.27	0.000166288	0.00460252
P13634	Carbonic anhydrase 1 OS=Mus musculus OX=10090 GN=Ca1 PE=1 SV=4	2.399	1.26	9.69251e-05	0.00283946
Q8VCU0	Protein angel homolog 1 OS=Mus musculus OX=10090 GN=Angel1 PE=1 SV=2	2.391	1.26	0.00434712	0.0773649
P21958	Antigen peptide transporter 1 OS=Mus musculus OX=10090 GN=Tap1 PE=1 SV=3	2.381	1.25	0.000122181	0.00349942
Q8C1Z8	tRNA methyltransferase 10 homolog A OS=Mus musculus OX=10090 GN=Trmt10a PE=2 SV=2	2.366	1.24	0.00224368	0.0450885
O89013	Leptin receptor gene-related protein OS=Mus musculus OX=10090 GN=Leprot PE=1 SV=1	2.362	1.24	7.80909e-05	0.00234871
E9Q555	E3 ubiquitin-protein ligase RNF213 OS=Mus musculus OX=10090 GN=Rnf213 PE=1 SV=2	2.362	1.24	1.0725e-11	5.31711e-10
O70258	Epsilon-sarcoglycan OS=Mus musculus OX=10090 GN=Sgce PE=1 SV=2	2.361	1.24	0.00413386	0.0744508
P42225	Signal transducer and activator of transcription 1 OS=Mus musculus OX=10090 GN=Stat1 PE=1 SV=1	2.316	1.21	5.32907e-15	2.79559e-13
Q80ZD3	Sodium-independent sulfate anion transporter OS=Mus musculus OX=10090 GN=Slc26a11 PE=2 SV=2	2.253	1.17	0.000913106	0.0212893
Q99ML4	Divergent protein kinase domain 1B OS=Mus musculus OX=10090 GN=Dipk1b PE=1 SV=1	2.249	1.17	0.00388411	0.0708007
Q3V0Q1	Dynein heavy chain 12, axonemal OS=Mus musculus OX=10090 GN=Dnah12 PE=1 SV=2	2.239	1.16	4.16887e-05	0.00131985
Q9R118	Serine protease HTRA1 OS=Mus musculus OX=10090 GN=Htra1 PE=1 SV=2	2.237	1.16	9.33312e-06	0.000328956
Q5ND56	TLC domain-containing protein 3A OS=Mus musculus OX=10090 GN=Tlcd3a PE=3 SV=1	2.232	1.16	0.0151954	0.204334
Q8BHI7	Elongation of very long chain fatty acids protein 5 OS=Mus musculus OX=10090 GN=Elovl5 PE=1 SV=1	2.229	1.16	0.000433502	0.0111122
P35846	Folate receptor alpha OS=Mus musculus OX=10090 GN=Folr1 PE=1 SV=2	2.227	1.16	0.00346645	0.0642254
Q9QZB0	Regulator of G-protein signaling 17 OS=Mus musculus OX=10090 GN=Rgs17 PE=1 SV=1	2.217	1.15	0.0064724	0.107551
P01899	H-2 class I histocompatibility antigen, D-B alpha chain OS=Mus musculus OX=10090 GN=H2-D1 PE=1 SV=2	2.215	1.15	8.31325e-08	3.57192e-06
Q8R5F7	Interferon-induced helicase C domain-containing protein 1 OS=Mus musculus OX=10090 GN=Ifih1 PE=1 SV=1	2.209	1.14	1.35179e-09	6.31979e-08
P33610	DNA primase large subunit OS=Mus musculus OX=10090 GN=Prim2 PE=1 SV=1	2.205	1.14	0.0145199	0.196716
Q9CZR2	N-acetylated-alpha-linked acidic dipeptidase 2 OS=Mus musculus OX=10090 GN=Naalad2 PE=1 SV=2	2.2	1.14	0.00384382	0.0702283
Q8VCF1	Soluble calcium-activated nucleotidase 1 OS=Mus musculus OX=10090 GN=Cant1 PE=2 SV=1	2.194	1.13	0.00867729	0.135694
Q9D6J3	Splicing factor YJU2 OS=Mus musculus OX=10090 GN=Yju2 PE=1 SV=1	2.185	1.13	1.46388e-05	0.000500327
Q925F2	Endothelial cell-selective adhesion molecule OS=Mus musculus OX=10090 GN=Esam PE=1 SV=1	2.166	1.11	0.000238343	0.00636264
Q8CAS9	Protein mono-ADP-ribosyltransferase PARP9 OS=Mus musculus OX=10090 GN=Parp9 PE=1 SV=2	2.164	1.11	1.4656e-06	5.65133e-05
Q08943	FACT complex subunit SSRP1 OS=Mus musculus OX=10090 GN=Ssrp1 PE=1 SV=2	2.14	1.1	1.35558e-12	6.91041e-11
Q9R233	Tapasin OS=Mus musculus OX=10090 GN=Tapbp PE=1 SV=2	2.137	1.1	2.57996e-07	1.03924e-05
Q9Z1S3	RAS guanyl-releasing protein 1 OS=Mus musculus OX=10090 GN=Rasgrp1 PE=1 SV=1	2.12	1.08	0.00140968	0.0312519
P03995	Glial fibrillary acidic protein OS=Mus musculus OX=10090 GN=Gfap PE=1 SV=4	2.1	1.07	0.00122452	0.0276221
P97386	DNA ligase 3 OS=Mus musculus OX=10090 GN=Lig3 PE=1 SV=2	2.092	1.07	9.60603e-10	4.53797e-08
F8VQB6	Unconventional myosin-X OS=Mus musculus OX=10090 GN=Myo10 PE=1 SV=1	2.078	1.06	1.88951e-05	0.000631445
Q641K1	Cytosolic carboxypeptidase 1 OS=Mus musculus OX=10090 GN=Agtpbp1 PE=1 SV=2	2.07	1.05	4.10692e-09	1.87155e-07
O35261	Transcription factor E2F3 OS=Mus musculus OX=10090 GN=E2f3 PE=1 SV=2	2.063	1.05	0.0150515	0.2027
Q3TJD7	PDZ and LIM domain protein 7 OS=Mus musculus OX=10090 GN=Pdlim7 PE=1 SV=1	2.061	1.04	0.00918761	0.142195
Q5MJS3	Extracellular serine/threonine protein kinase FAM20C OS=Mus musculus OX=10090 GN=Fam20c PE=1 SV=1	2.061	1.04	0.0342685	0.353377
Q9D136	2-oxoglutarate and iron-dependent oxygenase domain-containing protein 3 OS=Mus musculus OX=10090 GN=Ogfod3 PE=2 SV=1	2.06	1.04	0.00102699	0.0236391
Q64339	Ubiquitin-like protein ISG15 OS=Mus musculus OX=10090 GN=Isg15 PE=1 SV=4	2.057	1.04	7.74775e-05	0.00233806
Q6XQH0	Galactose-3-O-sulfotransferase 2 OS=Mus musculus OX=10090 GN=Gal3st2 PE=2 SV=1	2.049	1.03	0.0316304	0.334978
Q7TQI8	Testis-specific Y-encoded-like protein 2 OS=Mus musculus OX=10090 GN=Tspyl2 PE=1 SV=1	2.045	1.03	0.00130409	0.0293437
P12657	Muscarinic acetylcholine receptor M1 OS=Mus musculus OX=10090 GN=Chrm1 PE=1 SV=2	2.033	1.02	0.00137724	0.0307595
Q3ULW8	Protein mono-ADP-ribosyltransferase PARP3 OS=Mus musculus OX=10090 GN=Parp3 PE=2 SV=1	2.025	1.02	0.000533671	0.0134131
Q9D842	Aprataxin and PNK-like factor OS=Mus musculus OX=10090 GN=Aplf PE=1 SV=2	2.02	1.01	0.0313825	0.333527
Q99PI4	Phosphatidate phosphatase LPIN3 OS=Mus musculus OX=10090 GN=Lpin3 PE=1 SV=1	2.019	1.01	0.0266977	0.301872
Q3TN34	MICAL-like protein 2 OS=Mus musculus OX=10090 GN=Micall2 PE=1 SV=1	2.019	1.01	0.00171824	0.0368259
Q02105	Complement C1q subcomponent subunit C OS=Mus musculus OX=10090 GN=C1qc PE=1 SV=2	2.012	1.01	0.0279381	0.309402
P79457	Histone demethylase UTY OS=Mus musculus OX=10090 GN=Uty PE=1 SV=2	2.009	1.01	0.0307508	0.331067
Q99N32	Beta-klotho OS=Mus musculus OX=10090 GN=Klb PE=1 SV=1	2.004	1	0.0028767	0.0560614
Q921C3	Bromodomain and WD repeat-containing protein 1 OS=Mus musculus OX=10090 GN=Brwd1 PE=1 SV=2	1.994	1	9.98108e-05	0.00291454
Q2LKU9	NACHT, LRR and PYD domains-containing protein 1a OS=Mus musculus OX=10090 GN=Nlrp1a PE=1 SV=1	1.989	0.99	0.0183999	0.235492
Q9WUH1	Transmembrane protein 115 OS=Mus musculus OX=10090 GN=Tmem115 PE=1 SV=1	1.98	0.99	0.000204359	0.00558766
Q9D964	Glycine amidinotransferase, mitochondrial OS=Mus musculus OX=10090 GN=Gatm PE=1 SV=1	1.974	0.98	0.0324404	0.341132
O35988	Syndecan-4 OS=Mus musculus OX=10090 GN=Sdc4 PE=1 SV=1	1.973	0.98	0.000128003	0.00363197
Q80XP8	Protein FAM76B OS=Mus musculus OX=10090 GN=Fam76b PE=1 SV=1	1.965	0.97	0.0243286	0.284717
G5E8Z2	Transcription initiation factor TFIID subunit 4B OS=Mus musculus OX=10090 GN=Taf4b PE=2 SV=2	1.964	0.97	0.0408898	0.395443
Q64523	Histone H2A type 2-C OS=Mus musculus OX=10090 GN=Hist2h2ac PE=1 SV=3	1.963	0.97	5.18076e-06	0.000186984
Q9R061	Cytosolic Fe-S cluster assembly factor NUBP2 OS=Mus musculus OX=10090 GN=Nubp2 PE=1 SV=1	1.953	0.97	0.0131335	0.185452
Q80T79	CUB and sushi domain-containing protein 3 OS=Mus musculus OX=10090 GN=Csmd3 PE=1 SV=3	1.953	0.97	0.0322638	0.339777
Q9CX11	rRNA-processing protein UTP23 homolog OS=Mus musculus OX=10090 GN=Utp23 PE=2 SV=1	1.952	0.96	0.0369107	0.370875
Q4KL25	LHFPL tetraspan subfamily member 5 protein OS=Mus musculus OX=10090 GN=Lhfpl5 PE=1 SV=1	1.948	0.96	0.00184004	0.0385203
P20152	Vimentin OS=Mus musculus OX=10090 GN=Vim PE=1 SV=3	1.947	0.96	1.40008e-08	6.16239e-07
P0C7N9	Proteasome assembly chaperone 4 OS=Mus musculus OX=10090 GN=Psmg4 PE=1 SV=1	1.945	0.96	0.0122245	0.175357
Q99J19	Small integral membrane protein 11A OS=Mus musculus OX=10090 GN=Smim11a PE=1 SV=1	1.942	0.96	0.0480436	0.435238
Q9Z266	SNARE-associated protein Snapin OS=Mus musculus OX=10090 GN=Snapin PE=1 SV=1	1.941	0.96	0.00491733	0.0851614
Q9JHS3	Ragulator complex protein LAMTOR2 OS=Mus musculus OX=10090 GN=Lamtor2 PE=1 SV=1	1.94	0.96	0.00427838	0.0762922
Q3UIR3	E3 ubiquitin-protein ligase DTX3L OS=Mus musculus OX=10090 GN=Dtx3l PE=1 SV=1	1.938	0.95	0.000438268	0.0111709
Q8K2A8	Dol-P-Man:Man(5)GlcNAc(2)-PP-Dol alpha-1,3-mannosyltransferase OS=Mus musculus OX=10090 GN=Alg3 PE=1 SV=2	1.929	0.95	0.0140836	0.193419
Q61387	Cytochrome c oxidase subunit 7A-related protein, mitochondrial OS=Mus musculus OX=10090 GN=Cox7a2l PE=1 SV=1	1.922	0.94	0.000412891	0.010614
O35516	Neurogenic locus notch homolog protein 2 OS=Mus musculus OX=10090 GN=Notch2 PE=1 SV=2	1.922	0.94	0.0137642	0.190859
Q6NXK8	Acid-sensing ion channel 1 OS=Mus musculus OX=10090 GN=Asic1 PE=1 SV=1	1.919	0.94	0.0170013	0.222323
Q6PD29	Zinc finger protein 513 OS=Mus musculus OX=10090 GN=Znf513 PE=1 SV=2	1.919	0.94	0.0465034	0.425127
Q9WUP4	Polyprenol reductase OS=Mus musculus OX=10090 GN=Srd5a3 PE=1 SV=2	1.918	0.94	0.00223026	0.0450193
Q9WU28	Prefoldin subunit 5 OS=Mus musculus OX=10090 GN=Pfdn5 PE=1 SV=1	1.906	0.93	0.0497235	0.442025
P16374	Zinc finger protein 60 OS=Mus musculus OX=10090 GN=Zfp60 PE=2 SV=2	1.9	0.93	0.0324762	0.341132
Q9D7N6	39S ribosomal protein L30, mitochondrial OS=Mus musculus OX=10090 GN=Mrpl30 PE=1 SV=1	1.893	0.92	0.00458389	0.0810989
O88322	Nidogen-2 OS=Mus musculus OX=10090 GN=Nid2 PE=1 SV=2	1.891	0.92	0.0105424	0.158805
Q8BJD1	Inter-alpha-trypsin inhibitor heavy chain H5 OS=Mus musculus OX=10090 GN=Itih5 PE=1 SV=1	1.884	0.91	0.00621817	0.104482
O35126	Atrophin-1 OS=Mus musculus OX=10090 GN=Atn1 PE=1 SV=1	1.884	0.91	0.00794903	0.125611
P01901	H-2 class I histocompatibility antigen, K-B alpha chain OS=Mus musculus OX=10090 GN=H2-K1 PE=1 SV=1	1.882	0.91	1.01485e-06	3.94698e-05
Q60596	DNA repair protein XRCC1 OS=Mus musculus OX=10090 GN=Xrcc1 PE=1 SV=2	1.879	0.91	4.78668e-07	1.87784e-05
Q61107	Guanylate-binding protein 4 OS=Mus musculus OX=10090 GN=Gbp4 PE=1 SV=1	1.871	0.9	3.35033e-05	0.00108351
F2YMG0	Serine protease 56 OS=Mus musculus OX=10090 GN=Prss56 PE=2 SV=1	1.869	0.9	0.063398	0.498755
P15655	Fibroblast growth factor 2 OS=Mus musculus OX=10090 GN=Fgf2 PE=1 SV=1	1.859	0.89	0.000788142	0.0187636
Q8R4F1	Netrin-G2 OS=Mus musculus OX=10090 GN=Ntng2 PE=1 SV=2	1.858	0.89	0.0241265	0.283812
Q32MG2	Spermatid-associated protein OS=Mus musculus OX=10090 GN=Spert PE=1 SV=2	1.856	0.89	0.0101459	0.15386
P70399	TP53-binding protein 1 OS=Mus musculus OX=10090 GN=Tp53bp1 PE=1 SV=3	1.845	0.88	0.000122555	0.00349942
Q9WTK5	Nuclear factor NF-kappa-B p100 subunit OS=Mus musculus OX=10090 GN=Nfkb2 PE=1 SV=1	1.844	0.88	3.5307e-05	0.00113372
Q03963	Interferon-induced, double-stranded RNA-activated protein kinase OS=Mus musculus OX=10090 GN=Eif2ak2 PE=1 SV=2	1.835	0.88	0.00136235	0.0305025
O70477	Homeobox protein PKNOX1 OS=Mus musculus OX=10090 GN=Pknox1 PE=1 SV=3	1.833	0.87	0.0672518	0.511216
Q9D6N5	Dr1-associated corepressor OS=Mus musculus OX=10090 GN=Drap1 PE=1 SV=3	1.828	0.87	0.0663245	0.50713
Q99J21	Mucolipin-1 OS=Mus musculus OX=10090 GN=Mcoln1 PE=1 SV=1	1.828	0.87	0.0260227	0.296843
Q9QYE5	Protein jagged-2 OS=Mus musculus OX=10090 GN=Jag2 PE=2 SV=2	1.823	0.87	0.0375837	0.375418
A2ALU4	Protein Shroom2 OS=Mus musculus OX=10090 GN=Shroom2 PE=1 SV=1	1.82	0.86	0.000142541	0.00400668
Q00558	Factor VIII intron 22 protein OS=Mus musculus OX=10090 GN=F8a1 PE=1 SV=1	1.82	0.86	0.000615382	0.015171
Q8VHK5	Membrane protein MLC1 OS=Mus musculus OX=10090 GN=Mlc1 PE=1 SV=1	1.819	0.86	0.00331586	0.062592
P29351	Tyrosine-protein phosphatase non-receptor type 6 OS=Mus musculus OX=10090 GN=Ptpn6 PE=1 SV=2	1.818	0.86	0.0282588	0.312092
P97326	Cadherin-6 OS=Mus musculus OX=10090 GN=Cdh6 PE=1 SV=2	1.804	0.85	0.0183911	0.235492
Q7TN84	Synaptotagmin-14 OS=Mus musculus OX=10090 GN=Syt14 PE=2 SV=1	1.802	0.85	0.00928613	0.143474
Q9Z0H0	Cell division cycle 7-related protein kinase OS=Mus musculus OX=10090 GN=Cdc7 PE=1 SV=2	1.801	0.85	0.0742164	0.538741
Q06890	Clusterin OS=Mus musculus OX=10090 GN=Clu PE=1 SV=1	1.796	0.84	0.00190347	0.0393021
P60762	Mortality factor 4-like protein 1 OS=Mus musculus OX=10090 GN=Morf4l1 PE=1 SV=2	1.795	0.84	0.000183049	0.0050488
Q3UFY8	tRNA methyltransferase 10 homolog C OS=Mus musculus OX=10090 GN=Trmt10c PE=1 SV=2	1.793	0.84	0.0164743	0.21764
Q6NXZ1	Protein KRBA1 OS=Mus musculus OX=10090 GN=Krba1 PE=2 SV=2	1.792	0.84	0.0859044	0.573452
Q9QZQ8	Core histone macro-H2A.1 OS=Mus musculus OX=10090 GN=H2afy PE=1 SV=3	1.791	0.84	0.0216533	0.263152
Q9D4J3	Discoidin, CUB and LCCL domain-containing protein 1 OS=Mus musculus OX=10090 GN=Dcbld1 PE=1 SV=2	1.786	0.84	0.0748049	0.541255
Q8C650	Septin-10 OS=Mus musculus OX=10090 GN=Septin10 PE=1 SV=1	1.784	0.84	0.0109147	0.162782
P20060	Beta-hexosaminidase subunit beta OS=Mus musculus OX=10090 GN=Hexb PE=1 SV=2	1.783	0.83	0.000101639	0.00294884
Q9R1V7	Disintegrin and metalloproteinase domain-containing protein 23 OS=Mus musculus OX=10090 GN=Adam23 PE=1 SV=1	1.78	0.83	0.0346659	0.355696
B9EJI9	Transmembrane protein 229A OS=Mus musculus OX=10090 GN=Tmem229a PE=2 SV=1	1.78	0.83	0.0502435	0.44405
Q60625	Intercellular adhesion molecule 5 OS=Mus musculus OX=10090 GN=Icam5 PE=1 SV=2	1.779	0.83	0.0334838	0.347269
Q8K1E0	Syntaxin-5 OS=Mus musculus OX=10090 GN=Stx5 PE=1 SV=3	1.777	0.83	0.000238186	0.00636264
O35074	Prostacyclin synthase OS=Mus musculus OX=10090 GN=Ptgis PE=1 SV=1	1.775	0.83	0.077063	0.547081
Q8VHW2	Voltage-dependent calcium channel gamma-8 subunit OS=Mus musculus OX=10090 GN=Cacng8 PE=1 SV=1	1.771	0.82	0.0756705	0.543611
Q9ERN0	Secretory carrier-associated membrane protein 2 OS=Mus musculus OX=10090 GN=Scamp2 PE=1 SV=1	1.77	0.82	0.000699475	0.0170118
Q9CPY4	Cyclin-dependent kinase 2-associated protein 2 OS=Mus musculus OX=10090 GN=Cdk2ap2 PE=1 SV=1	1.766	0.82	0.043451	0.411394
O55123	Stromelysin-2 OS=Mus musculus OX=10090 GN=Mmp10 PE=2 SV=1	1.764	0.82	0.0330755	0.344506
Q91YP6	ELMO domain-containing protein 3 OS=Mus musculus OX=10090 GN=Elmod3 PE=1 SV=1	1.76	0.82	0.0815969	0.562022
P61079	Ubiquitin-conjugating enzyme E2 D3 OS=Mus musculus OX=10090 GN=Ube2d3 PE=1 SV=1	1.76	0.82	0.015282	0.205193
Q9Z2F2	2'-5'-oligoadenylate synthase-like protein 2 OS=Mus musculus OX=10090 GN=Oasl2 PE=1 SV=2	1.755	0.81	0.0111393	0.165585
Q8BZ00	Sodium/hydrogen exchanger 9 OS=Mus musculus OX=10090 GN=Slc9a9 PE=2 SV=1	1.745	0.8	0.0272031	0.306386
Q9Z1N7	AT-rich interactive domain-containing protein 3B OS=Mus musculus OX=10090 GN=Arid3b PE=1 SV=1	1.743	0.8	0.0179764	0.231716
P62700	Protein yippee-like 5 OS=Mus musculus OX=10090 GN=Ypel5 PE=1 SV=1	1.74	0.8	0.0694836	0.520582
Q922P9	Putative oxidoreductase GLYR1 OS=Mus musculus OX=10090 GN=Glyr1 PE=1 SV=1	1.74	0.8	0.0225908	0.27142
O54750	Cytochrome P450 2J6 OS=Mus musculus OX=10090 GN=Cyp2j6 PE=2 SV=2	1.736	0.8	0.016934	0.221764
Q9DBZ1	Inhibitor of nuclear factor kappa-B kinase-interacting protein OS=Mus musculus OX=10090 GN=Ikbip PE=1 SV=2	1.735	0.79	0.0206307	0.255351
Q9Z2D8	Methyl-CpG-binding domain protein 3 OS=Mus musculus OX=10090 GN=Mbd3 PE=1 SV=1	1.731	0.79	0.0499024	0.443178
Q69Z37	Sterile alpha motif domain-containing protein 9-like OS=Mus musculus OX=10090 GN=Samd9l PE=1 SV=2	1.731	0.79	0.0600595	0.486494
P21956	Lactadherin OS=Mus musculus OX=10090 GN=Mfge8 PE=1 SV=3	1.729	0.79	2.41775e-07	9.82672e-06
P23188	Furin OS=Mus musculus OX=10090 GN=Furin PE=1 SV=2	1.728	0.79	0.0637758	0.499229
Q3V188	Poly(U)-specific endoribonuclease OS=Mus musculus OX=10090 GN=Endou PE=2 SV=1	1.723	0.78	0.0472884	0.429692
Q9D7E3	Esterase OVCA2 OS=Mus musculus OX=10090 GN=Ovca2 PE=1 SV=1	1.722	0.78	0.00594666	0.100859
Q9EQI8	39S ribosomal protein L46, mitochondrial OS=Mus musculus OX=10090 GN=Mrpl46 PE=1 SV=1	1.717	0.78	0.0392071	0.383692
O08784	Treacle protein OS=Mus musculus OX=10090 GN=Tcof1 PE=1 SV=1	1.716	0.78	0.00077445	0.0184864
Q3UVR3	Tau-tubulin kinase 2 OS=Mus musculus OX=10090 GN=Ttbk2 PE=1 SV=1	1.715	0.78	0.0035715	0.0659011
Q64511	DNA topoisomerase 2-beta OS=Mus musculus OX=10090 GN=Top2b PE=1 SV=2	1.714	0.78	5.38643e-06	0.000193633
Q8C0G2	TRAF3-interacting JNK-activating modulator OS=Mus musculus OX=10090 GN=Traf3ip3 PE=1 SV=2	1.708	0.77	0.0329811	0.344506
Q9Z1T2	Thrombospondin-4 OS=Mus musculus OX=10090 GN=Thbs4 PE=1 SV=1	1.704	0.77	0.104942	0.633045
E9Q8T2	PR domain zinc finger protein 15 OS=Mus musculus OX=10090 GN=Prdm15 PE=1 SV=1	1.703	0.77	0.0975718	0.610517
O89114	DnaJ homolog subfamily B member 5 OS=Mus musculus OX=10090 GN=Dnajb5 PE=2 SV=1	1.699	0.76	0.00472975	0.0831902
Q8BJM3	Coiled-coil domain-containing protein R3HCC1L OS=Mus musculus OX=10090 GN=R3hcc1l PE=1 SV=1	1.699	0.76	0.0189125	0.240011
Q8R0K9	Transcription factor E2F4 OS=Mus musculus OX=10090 GN=E2f4 PE=1 SV=1	1.697	0.76	0.0494352	0.441638
Q9DCU9	4-hydroxy-2-oxoglutarate aldolase, mitochondrial OS=Mus musculus OX=10090 GN=Hoga1 PE=1 SV=1	1.694	0.76	0.03858	0.381798
P48437	Prospero homeobox protein 1 OS=Mus musculus OX=10090 GN=Prox1 PE=1 SV=2	1.693	0.76	0.118849	0.661805
Q9DAU1	Protein canopy homolog 3 OS=Mus musculus OX=10090 GN=Cnpy3 PE=1 SV=1	1.693	0.76	0.053191	0.458836
Q8BQR4	KAT8 regulatory NSL complex subunit 2 OS=Mus musculus OX=10090 GN=Kansl2 PE=1 SV=1	1.692	0.76	0.0205682	0.255192
Q80U19	Disheveled-associated activator of morphogenesis 2 OS=Mus musculus OX=10090 GN=Daam2 PE=1 SV=4	1.689	0.76	0.11342	0.64936
Q8BG19	Protein O-mannosyl-transferase TMTC4 OS=Mus musculus OX=10090 GN=Tmtc4 PE=2 SV=1	1.688	0.76	0.00499789	0.0863908
Q9QZS8	SH2 domain-containing protein 3C OS=Mus musculus OX=10090 GN=Sh2d3c PE=1 SV=1	1.683	0.75	0.103707	0.628427
Q0VBD0	Integrin beta-8 OS=Mus musculus OX=10090 GN=Itgb8 PE=1 SV=1	1.68	0.75	8.04722e-05	0.00239637
Q8K3R3	1-phosphatidylinositol 4,5-bisphosphate phosphodiesterase delta-4 OS=Mus musculus OX=10090 GN=Plcd4 PE=1 SV=2	1.68	0.75	0.101812	0.622592
P22437	Prostaglandin G/H synthase 1 OS=Mus musculus OX=10090 GN=Ptgs1 PE=1 SV=1	1.678	0.75	0.12919	0.684168
Q07174	Mitogen-activated protein kinase kinase kinase 8 OS=Mus musculus OX=10090 GN=Map3k8 PE=1 SV=1	1.676	0.75	0.0871912	0.578208
Q9R1K5	Fizzy-related protein homolog OS=Mus musculus OX=10090 GN=Fzr1 PE=1 SV=1	1.675	0.74	0.0830422	0.565075
Q810B9	SLIT and NTRK-like protein 3 OS=Mus musculus OX=10090 GN=Slitrk3 PE=1 SV=2	1.673	0.74	0.025184	0.290517
Q0P678	Zinc finger CCCH domain-containing protein 18 OS=Mus musculus OX=10090 GN=Zc3h18 PE=1 SV=1	1.673	0.74	0.0071591	0.116154
Q9D2Q3	Uncharacterized protein C10orf88 homolog OS=Mus musculus OX=10090 PE=2 SV=1	1.671	0.74	0.0811945	0.560174
Q9EPQ8	Transcription factor 20 OS=Mus musculus OX=10090 GN=Tcf20 PE=1 SV=3	1.671	0.74	0.00591254	0.100469
Q9DCQ2	Putative L-aspartate dehydrogenase OS=Mus musculus OX=10090 GN=Aspdh PE=1 SV=1	1.665	0.74	0.121158	0.664962
Q3U3I9	Zinc finger protein 865 OS=Mus musculus OX=10090 GN=Znf865 PE=2 SV=1	1.662	0.73	0.061319	0.490173
P10922	Histone H1.0 OS=Mus musculus OX=10090 GN=H1f0 PE=2 SV=4	1.661	0.73	0.000105023	0.00302756
Q9QY66	Zinc finger HIT domain-containing protein 2 OS=Mus musculus OX=10090 GN=Znhit2 PE=2 SV=2	1.658	0.73	0.059151	0.483504
Q9EQK5	Major vault protein OS=Mus musculus OX=10090 GN=Mvp PE=1 SV=4	1.656	0.73	9.66665e-05	0.00283946
Q8BND5	Sulfhydryl oxidase 1 OS=Mus musculus OX=10090 GN=Qsox1 PE=1 SV=1	1.654	0.73	0.0430184	0.408756
Q9R060	Cytosolic Fe-S cluster assembly factor NUBP1 OS=Mus musculus OX=10090 GN=Nubp1 PE=1 SV=1	1.654	0.73	0.122949	0.670718
Q9Z2D6	Methyl-CpG-binding protein 2 OS=Mus musculus OX=10090 GN=Mecp2 PE=1 SV=1	1.649	0.72	2.52773e-05	0.000829372
P02535	Keratin, type I cytoskeletal 10 OS=Mus musculus OX=10090 GN=Krt10 PE=1 SV=3	1.649	0.72	4.56754e-06	0.000166854
Q9CQ74	Leptin receptor overlapping transcript-like 1 OS=Mus musculus OX=10090 GN=Leprotl1 PE=2 SV=1	1.647	0.72	0.0100431	0.152955
Q8BTM8	Filamin-A OS=Mus musculus OX=10090 GN=Flna PE=1 SV=5	1.647	0.72	1.71716e-06	6.56523e-05
P15864	Histone H1.2 OS=Mus musculus OX=10090 GN=Hist1h1c PE=1 SV=2	1.647	0.72	3.66447e-05	0.0011725
Q9ES83	Blood vessel epicardial substance OS=Mus musculus OX=10090 GN=Bves PE=1 SV=1	1.642	0.72	0.0318899	0.336935
Q9CPR8	Non-structural maintenance of chromosomes element 3 homolog OS=Mus musculus OX=10090 GN=Nsmce3 PE=1 SV=1	1.637	0.71	0.0554015	0.472215
D3Z6Q9	Bridging integrator 2 OS=Mus musculus OX=10090 GN=Bin2 PE=1 SV=1	1.632	0.71	0.0749827	0.541255
Q5PR69	Cancer-related regulator of actin dynamics OS=Mus musculus OX=10090 GN=Crad PE=1 SV=3	1.626	0.7	0.119116	0.661805
Q8BLX4	GDP-fucose transporter 1 OS=Mus musculus OX=10090 GN=Slc35c1 PE=2 SV=1	1.623	0.7	0.136529	0.698754
Q8K0Y7	Protein PAXX OS=Mus musculus OX=10090 GN=Paxx PE=1 SV=1	1.622	0.7	0.14073	0.703495
A2AJA9	Apical junction component 1 homolog OS=Mus musculus OX=10090 GN=Ajm1 PE=1 SV=1	1.621	0.7	0.0642042	0.500272
Q8VHX6	Filamin-C OS=Mus musculus OX=10090 GN=Flnc PE=1 SV=3	1.62	0.7	0.000878666	0.0206464
Q6DTY7	6-phosphofructo-2-kinase/fructose-2,6-bisphosphatase 4 OS=Mus musculus OX=10090 GN=Pfkfb4 PE=2 SV=4	1.618	0.69	0.0769889	0.546985
E9PZM4	Chromodomain-helicase-DNA-binding protein 2 OS=Mus musculus OX=10090 GN=Chd2 PE=1 SV=1	1.615	0.69	0.0234806	0.278404
Q9R1E6	Ectonucleotide pyrophosphatase/phosphodiesterase family member 2 OS=Mus musculus OX=10090 GN=Enpp2 PE=1 SV=3	1.613	0.69	0.00151743	0.032913
Q9CWR0	Rho guanine nucleotide exchange factor 25 OS=Mus musculus OX=10090 GN=Arhgef25 PE=1 SV=1	1.609	0.69	0.118349	0.661216
Q99KG7	Hermansky-Pudlak syndrome 4 protein homolog OS=Mus musculus OX=10090 GN=Hps4 PE=1 SV=2	1.608	0.69	0.103948	0.629057
Q8K4L0	ATP-dependent RNA helicase DDX54 OS=Mus musculus OX=10090 GN=Ddx54 PE=1 SV=1	1.608	0.68	0.153563	0.725325
Q9DBL2	Ganglioside-induced differentiation-associated protein 2 OS=Mus musculus OX=10090 GN=Gdap2 PE=1 SV=1	1.608	0.68	0.00275801	0.0540989
P48379	DNA-binding protein RFX2 OS=Mus musculus OX=10090 GN=Rfx2 PE=1 SV=2	1.607	0.68	0.163426	0.734532
Q9DCK3	Tetraspanin-4 OS=Mus musculus OX=10090 GN=Tspan4 PE=1 SV=1	1.607	0.68	0.0118218	0.172373
Q64373	Bcl-2-like protein 1 OS=Mus musculus OX=10090 GN=Bcl2l1 PE=1 SV=1	1.605	0.68	0.0793907	0.553588
Q9D620	Rab11 family-interacting protein 1 OS=Mus musculus OX=10090 GN=Rab11fip1 PE=1 SV=2	1.605	0.68	0.150468	0.721116
Q3TP92	CTD nuclear envelope phosphatase 1 OS=Mus musculus OX=10090 GN=Ctdnep1 PE=1 SV=2	1.604	0.68	0.0272667	0.306386
Q62217	Semaphorin-5A OS=Mus musculus OX=10090 GN=Sema5a PE=2 SV=1	1.604	0.68	0.15594	0.729798
Q9JLR1	Protein transport protein Sec61 subunit alpha isoform 2 OS=Mus musculus OX=10090 GN=Sec61a2 PE=2 SV=3	1.603	0.68	0.0134502	0.188449
Q3UG98	N-acetyltransferase 9 OS=Mus musculus OX=10090 GN=Nat9 PE=1 SV=2	1.603	0.68	0.0625318	0.495803
Q9EPQ7	StAR-related lipid transfer protein 5 OS=Mus musculus OX=10090 GN=Stard5 PE=1 SV=2	1.602	0.68	0.163223	0.734532
Q9WV69	Dematin OS=Mus musculus OX=10090 GN=Dmtn PE=1 SV=1	1.602	0.68	0.0847058	0.57161
Q8CHH5	BRD4-interacting chromatin-remodeling complex-associated protein-like OS=Mus musculus OX=10090 GN=Bicral PE=1 SV=2	1.602	0.68	0.102287	0.62356
Q6P1D7	Structure-specific endonuclease subunit SLX4 OS=Mus musculus OX=10090 GN=Slx4 PE=1 SV=1	1.601	0.68	0.0586449	0.483504
Q3UTQ7	PR domain zinc finger protein 10 OS=Mus musculus OX=10090 GN=Prdm10 PE=1 SV=2	1.6	0.68	0.0426361	0.406666
Q9R0H2	Endomucin OS=Mus musculus OX=10090 GN=Emcn PE=1 SV=1	1.6	0.68	0.170014	0.739612
Q9WVA4	Transgelin-2 OS=Mus musculus OX=10090 GN=Tagln2 PE=1 SV=4	1.6	0.68	0.0138068	0.190859
Q6Q899	Probable ATP-dependent RNA helicase DDX58 OS=Mus musculus OX=10090 GN=Ddx58 PE=1 SV=2	1.599	0.68	6.85238e-05	0.00208179
Q8K4X7	1-acyl-sn-glycerol-3-phosphate acyltransferase delta OS=Mus musculus OX=10090 GN=Agpat4 PE=1 SV=1	1.595	0.67	0.00197372	0.0406596
Q8CJF7	Protein ELYS OS=Mus musculus OX=10090 GN=Ahctf1 PE=1 SV=1	1.595	0.67	0.0157187	0.209498
Q8BLH7	HIRA-interacting protein 3 OS=Mus musculus OX=10090 GN=Hirip3 PE=1 SV=1	1.593	0.67	0.116942	0.656609
Q5XF89	Probable cation-transporting ATPase 13A3 OS=Mus musculus OX=10090 GN=Atp13a3 PE=1 SV=1	1.593	0.67	0.0302329	0.325916
Q8BUI3	Leucine-rich repeat and WD repeat-containing protein 1 OS=Mus musculus OX=10090 GN=LRWD1 PE=2 SV=1	1.589	0.67	0.0144372	0.196184
P06909	Complement factor H OS=Mus musculus OX=10090 GN=Cfh PE=1 SV=2	1.589	0.67	0.00581669	0.0990263
Q9Z0W3	Nuclear pore complex protein Nup160 OS=Mus musculus OX=10090 GN=Nup160 PE=1 SV=2	1.585	0.66	0.0190063	0.240862
Q8C1W1	Tubulinyl-Tyr carboxypeptidase 1 OS=Mus musculus OX=10090 GN=Vash1 PE=1 SV=4	1.585	0.66	0.000388614	0.0100472
Q9DBA6	Peroxisomal leader peptide-processing protease OS=Mus musculus OX=10090 GN=Tysnd1 PE=1 SV=1	1.58	0.66	0.16578	0.736327
Q8BTT6	Digestive organ expansion factor homolog OS=Mus musculus OX=10090 GN=Diexf PE=2 SV=2	1.577	0.66	0.0675901	0.513355
P30415	NK-tumor recognition protein OS=Mus musculus OX=10090 GN=Nktr PE=1 SV=4	1.577	0.66	0.158912	0.732821
Q9CY50	Translocon-associated protein subunit alpha OS=Mus musculus OX=10090 GN=Ssr1 PE=1 SV=1	1.574	0.65	0.121668	0.66534
Q8K007	Extracellular sulfatase Sulf-1 OS=Mus musculus OX=10090 GN=Sulf1 PE=2 SV=1	1.573	0.65	0.0112526	0.166248
Q3TTY5	Keratin, type II cytoskeletal 2 epidermal OS=Mus musculus OX=10090 GN=Krt2 PE=1 SV=1	1.571	0.65	0.00223758	0.0450662
P41969	ETS domain-containing protein Elk-1 OS=Mus musculus OX=10090 GN=Elk1 PE=1 SV=3	1.569	0.65	0.0595074	0.485036
Q99PL5	Ribosome-binding protein 1 OS=Mus musculus OX=10090 GN=Rrbp1 PE=1 SV=2	1.566	0.65	5.40292e-05	0.00166954
Q8VI59	Pecanex-like protein 3 OS=Mus musculus OX=10090 GN=Pcnx3 PE=1 SV=2	1.565	0.65	0.0560395	0.474375
P55065	Phospholipid transfer protein OS=Mus musculus OX=10090 GN=Pltp PE=1 SV=1	1.565	0.65	0.00640302	0.10699
P56183	Ribosomal RNA processing protein 1 homolog A OS=Mus musculus OX=10090 GN=Rrp1 PE=1 SV=2	1.564	0.64	0.0603658	0.486757
Q08EC4	Cas scaffolding protein family member 4 OS=Mus musculus OX=10090 GN=Cass4 PE=1 SV=1	1.562	0.64	0.0165847	0.218458
P59328	WD repeat and HMG-box DNA-binding protein 1 OS=Mus musculus OX=10090 GN=Wdhd1 PE=1 SV=2	1.562	0.64	0.177445	0.750968
O88829	Lactosylceramide alpha-2,3-sialyltransferase OS=Mus musculus OX=10090 GN=St3gal5 PE=2 SV=2	1.56	0.64	0.142437	0.707714
Q64318	Zinc finger E-box-binding homeobox 1 OS=Mus musculus OX=10090 GN=Zeb1 PE=1 SV=1	1.559	0.64	0.0632864	0.498755
Q9JK84	Partitioning defective 6 homolog gamma OS=Mus musculus OX=10090 GN=Pard6g PE=2 SV=1	1.557	0.64	0.156995	0.730961
Q61527	Receptor tyrosine-protein kinase erbB-4 OS=Mus musculus OX=10090 GN=Erbb4 PE=1 SV=5	1.557	0.64	0.171118	0.741999
Q69ZT1	Fanconi-associated nuclease 1 OS=Mus musculus OX=10090 GN=Fan1 PE=2 SV=2	1.555	0.64	0.00411687	0.074293
Q8BWW4	La-related protein 4 OS=Mus musculus OX=10090 GN=Larp4 PE=1 SV=2	1.553	0.64	0.0118944	0.173101
Q80T74	Kelch-like protein 29 OS=Mus musculus OX=10090 GN=Klhl29 PE=2 SV=3	1.553	0.64	0.0145143	0.196716
A2AR02	Peptidyl-prolyl cis-trans isomerase G OS=Mus musculus OX=10090 GN=Ppig PE=1 SV=1	1.553	0.63	0.00469145	0.0828395
Q91WG5	5'-AMP-activated protein kinase subunit gamma-2 OS=Mus musculus OX=10090 GN=Prkag2 PE=1 SV=2	1.55	0.63	0.153618	0.725325
P35330	Intercellular adhesion molecule 2 OS=Mus musculus OX=10090 GN=Icam2 PE=1 SV=1	1.55	0.63	0.128372	0.681544
P61793	Lysophosphatidic acid receptor 1 OS=Mus musculus OX=10090 GN=Lpar1 PE=1 SV=1	1.549	0.63	0.0209216	0.257538
Q8VHT7	Transcription factor IIIA OS=Mus musculus OX=10090 GN=Gtf3a PE=2 SV=2	1.547	0.63	0.188261	0.766242
Q923B0	Gamma-glutamylaminecyclotransferase OS=Mus musculus OX=10090 GN=Ggact PE=1 SV=1	1.545	0.63	0.16384	0.734532
Q8K1L5	E3 ubiquitin-protein ligase PPP1R11 OS=Mus musculus OX=10090 GN=Ppp1r11 PE=1 SV=1	1.543	0.63	0.0649868	0.503405
P35601	Replication factor C subunit 1 OS=Mus musculus OX=10090 GN=Rfc1 PE=1 SV=2	1.541	0.62	0.000808523	0.0191982
Q8BM75	AT-rich interactive domain-containing protein 5B OS=Mus musculus OX=10090 GN=Arid5b PE=1 SV=3	1.539	0.62	0.0721361	0.528315
P29788	Vitronectin OS=Mus musculus OX=10090 GN=Vtn PE=1 SV=2	1.538	0.62	0.00142003	0.0314042
Q9D4H9	PHD finger protein 14 OS=Mus musculus OX=10090 GN=Phf14 PE=1 SV=1	1.538	0.62	0.00103681	0.0238043
Q9ERU9	E3 SUMO-protein ligase RanBP2 OS=Mus musculus OX=10090 GN=Ranbp2 PE=1 SV=2	1.536	0.62	0.000136357	0.00384484
Q3UH93	Plexin-D1 OS=Mus musculus OX=10090 GN=Plxnd1 PE=1 SV=1	1.535	0.62	0.0585799	0.483504
E0CZ16	Kelch-like protein 3 OS=Mus musculus OX=10090 GN=Klhl3 PE=1 SV=2	1.535	0.62	0.137251	0.700428
Q62273	Sulfate transporter OS=Mus musculus OX=10090 GN=Slc26a2 PE=1 SV=1	1.535	0.62	0.139067	0.703009
Q6DFV5	Probable helicase with zinc finger domain OS=Mus musculus OX=10090 GN=Helz PE=1 SV=2	1.534	0.62	0.0287573	0.315746
P97321	Prolyl endopeptidase FAP OS=Mus musculus OX=10090 GN=Fap PE=1 SV=1	1.533	0.62	0.190513	0.770853
Q9ERV1	Probable E3 ubiquitin-protein ligase makorin-2 OS=Mus musculus OX=10090 GN=Mkrn2 PE=1 SV=2	1.527	0.61	0.0708755	0.524637
P97478	5-demethoxyubiquinone hydroxylase, mitochondrial OS=Mus musculus OX=10090 GN=Coq7 PE=1 SV=3	1.525	0.61	0.0252427	0.290517
B1AWL2	Zinc finger protein 462 OS=Mus musculus OX=10090 GN=Znf462 PE=1 SV=1	1.525	0.61	0.00396711	0.0720226
Q8R2Q6	Tectonic-3 OS=Mus musculus OX=10090 GN=Tctn3 PE=1 SV=1	1.524	0.61	0.0297061	0.322242
P30561	Aryl hydrocarbon receptor OS=Mus musculus OX=10090 GN=Ahr PE=1 SV=3	1.523	0.61	0.0715185	0.525498
P56383	ATP synthase F(0) complex subunit C2, mitochondrial OS=Mus musculus OX=10090 GN=Atp5mc2 PE=1 SV=2	1.523	0.61	0.0322458	0.339777
Q9D164	FXYD domain-containing ion transport regulator 6 OS=Mus musculus OX=10090 GN=Fxyd6 PE=1 SV=2	1.521	0.6	0.128335	0.681544
Q925F4	RING finger protein 37 OS=Mus musculus OX=10090 GN=Ubox5 PE=1 SV=2	1.52	0.6	0.202575	0.781563
P83917	Chromobox protein homolog 1 OS=Mus musculus OX=10090 GN=Cbx1 PE=1 SV=1	1.517	0.6	0.106558	0.634005
P55288	Cadherin-11 OS=Mus musculus OX=10090 GN=Cdh11 PE=1 SV=1	1.516	0.6	0.146104	0.71375
Q6TDU8	Protein CASC1 OS=Mus musculus OX=10090 GN=Casc1 PE=1 SV=1	1.516	0.6	0.00303299	0.0588531
Q9DBU0	Transmembrane 9 superfamily member 1 OS=Mus musculus OX=10090 GN=Tm9sf1 PE=2 SV=2	1.515	0.6	0.00660236	0.109308
P10833	Ras-related protein R-Ras OS=Mus musculus OX=10090 GN=Rras PE=1 SV=1	1.515	0.6	0.0112094	0.16608
Q80XH2	Interphotoreceptor matrix proteoglycan 2 OS=Mus musculus OX=10090 GN=Impg2 PE=1 SV=1	1.515	0.6	8.16539e-05	0.00242356
F7BWT7	Tetraspanin-15 OS=Mus musculus OX=10090 GN=Tspan15 PE=1 SV=2	1.514	0.6	0.0310182	0.332456
Q3UK78	Polycomb group RING finger protein 5 OS=Mus musculus OX=10090 GN=Pcgf5 PE=1 SV=1	1.512	0.6	0.18827	0.766242
B8JK39	Integrin alpha-9 OS=Mus musculus OX=10090 GN=Itga9 PE=1 SV=1	1.511	0.6	0.0796169	0.553752
Q99MY0	Spermatogenic leucine zipper protein 1 OS=Mus musculus OX=10090 GN=Spz1 PE=1 SV=1	1.51	0.59	0.00222314	0.0449763
Q9Z2U2	Zinc finger protein 292 OS=Mus musculus OX=10090 GN=Zfp292 PE=1 SV=2	1.51	0.59	0.112178	0.647178
Q5SV80	Unconventional myosin-XIX OS=Mus musculus OX=10090 GN=Myo19 PE=1 SV=1	1.509	0.59	0.142159	0.706831
Q8K370	Acyl-CoA dehydrogenase family member 10 OS=Mus musculus OX=10090 GN=Acad10 PE=1 SV=1	1.509	0.59	0.0290634	0.317865
Q3UZW7	Protein-lysine N-methyltransferase EEF2KMT OS=Mus musculus OX=10090 GN=Eef2kmt PE=1 SV=1	1.509	0.59	0.222552	0.806138
A2AJL3	FGGY carbohydrate kinase domain-containing protein OS=Mus musculus OX=10090 GN=Fggy PE=1 SV=1	1.508	0.59	0.168128	0.738108
A0AUP1	Coiled-coil domain-containing protein 112 OS=Mus musculus OX=10090 GN=Ccdc112 PE=2 SV=2	1.508	0.59	0.0834128	0.566315
Q8BWQ4	Cap-specific mRNA (nucleoside-2'-O-)-methyltransferase 2 OS=Mus musculus OX=10090 GN=Cmtr2 PE=2 SV=1	1.506	0.59	0.128207	0.681544
Q921K8	TRPM8 channel-associated factor 2 OS=Mus musculus OX=10090 GN=Tcaf2 PE=1 SV=1	1.506	0.59	0.00934169	0.14384
Q8BMD8	Calcium-binding mitochondrial carrier protein SCaMC-1 OS=Mus musculus OX=10090 GN=Slc25a24 PE=1 SV=1	1.506	0.59	0.106402	0.633966
P11103	Poly [ADP-ribose] polymerase 1 OS=Mus musculus OX=10090 GN=Parp1 PE=1 SV=3	1.506	0.59	0.000183532	0.0050488
P70434	Interferon regulatory factor 7 OS=Mus musculus OX=10090 GN=Irf7 PE=1 SV=1	1.505	0.59	0.108224	0.637824
Q8CI11	Guanine nucleotide-binding protein-like 3 OS=Mus musculus OX=10090 GN=Gnl3 PE=1 SV=2	1.505	0.59	0.0352763	0.358857
A6BLY7	Keratin, type I cytoskeletal 28 OS=Mus musculus OX=10090 GN=Krt28 PE=1 SV=1	1.505	0.59	0.242753	0.828143
Q9WUK4	Replication factor C subunit 2 OS=Mus musculus OX=10090 GN=Rfc2 PE=1 SV=1	1.504	0.59	0.0348874	0.356499
Q61090	Frizzled-7 OS=Mus musculus OX=10090 GN=Fzd7 PE=1 SV=2	1.503	0.59	0.0417583	0.401262
Q8BHY3	Anoctamin-1 OS=Mus musculus OX=10090 GN=Ano1 PE=1 SV=2	1.503	0.59	0.0848858	0.57161
O70491	Receptor for retinol uptake STRA6 OS=Mus musculus OX=10090 GN=Stra6 PE=1 SV=1	1.503	0.59	0.0968162	0.608762
Q8QZY4	Retbindin OS=Mus musculus OX=10090 GN=Rtbdn PE=1 SV=1	1.502	0.59	0.0339289	0.350677
Q7TT45	Ras-related GTP-binding protein D OS=Mus musculus OX=10090 GN=Rragd PE=1 SV=2	1.501	0.59	0.108937	0.63905
Q6ZQK0	Condensin-2 complex subunit D3 OS=Mus musculus OX=10090 GN=Ncapd3 PE=1 SV=3	1.501	0.59	0.147484	0.717203
Q3TVI8	Pre-B-cell leukemia transcription factor-interacting protein 1 OS=Mus musculus OX=10090 GN=Pbxip1 PE=1 SV=2	1.498	0.58	0.00791828	0.125345
P97290	Plasma protease C1 inhibitor OS=Mus musculus OX=10090 GN=Serping1 PE=1 SV=3	1.497	0.58	0.152297	0.724394
Q8VHE6	Dynein heavy chain 5, axonemal OS=Mus musculus OX=10090 GN=Dnah5 PE=1 SV=2	1.496	0.58	0.227337	0.812564
Q8VDR5	Transmembrane protein 267 OS=Mus musculus OX=10090 GN=Tmem267 PE=2 SV=1	1.496	0.58	0.0375703	0.375418
P11276	Fibronectin OS=Mus musculus OX=10090 GN=Fn1 PE=1 SV=4	1.495	0.58	0.0885608	0.582038
Q91WC1	Protection of telomeres protein 1 OS=Mus musculus OX=10090 GN=Pot1 PE=1 SV=1	1.495	0.58	0.0993297	0.614292
Q5DU57	Spermatogenesis-associated protein 13 OS=Mus musculus OX=10090 GN=Spata13 PE=1 SV=2	1.495	0.58	0.143317	0.708713
Q8VD76	General transcription factor IIH subunit 3 OS=Mus musculus OX=10090 GN=Gtf2h3 PE=1 SV=1	1.495	0.58	0.0885851	0.582038
P97441	Zinc transporter 3 OS=Mus musculus OX=10090 GN=Slc30a3 PE=1 SV=1	1.494	0.58	0.119784	0.662259
Q03157	Amyloid-like protein 1 OS=Mus musculus OX=10090 GN=Aplp1 PE=1 SV=1	1.494	0.58	0.170658	0.741026
Q61409	cGMP-inhibited 3',5'-cyclic phosphodiesterase B OS=Mus musculus OX=10090 GN=Pde3b PE=1 SV=2	1.494	0.58	0.173825	0.746024
Q9D6E4	Tetratricopeptide repeat protein 9B OS=Mus musculus OX=10090 GN=Ttc9b PE=1 SV=1	1.494	0.58	0.233837	0.818669
Q640M1	U3 small nucleolar RNA-associated protein 14 homolog A OS=Mus musculus OX=10090 GN=Utp14a PE=1 SV=1	1.494	0.58	0.0917267	0.595432
Q5U5V2	Hydroxylysine kinase OS=Mus musculus OX=10090 GN=Hykk PE=1 SV=2	1.493	0.58	0.0957094	0.605176
Q04750	DNA topoisomerase 1 OS=Mus musculus OX=10090 GN=Top1 PE=1 SV=2	1.493	0.58	0.000541022	0.0135601
P25206	DNA replication licensing factor MCM3 OS=Mus musculus OX=10090 GN=Mcm3 PE=1 SV=2	1.492	0.58	0.154658	0.727429
Q6NSU3	Glycosyltransferase 8 domain-containing protein 1 OS=Mus musculus OX=10090 GN=Glt8d1 PE=1 SV=1	1.491	0.58	0.158913	0.732821
E9Q6C8	XK-related protein 6 OS=Mus musculus OX=10090 GN=Xkr6 PE=2 SV=1	1.49	0.58	0.110564	0.643209
Q9WTN3	Sterol regulatory element-binding protein 1 OS=Mus musculus OX=10090 GN=Srebf1 PE=1 SV=4	1.489	0.57	0.167764	0.737406
Q8BXJ9	Transmembrane protein 62 OS=Mus musculus OX=10090 GN=Tmem62 PE=2 SV=1	1.485	0.57	0.0107225	0.160713
Q9DBG5	Perilipin-3 OS=Mus musculus OX=10090 GN=Plin3 PE=1 SV=1	1.485	0.57	0.0635652	0.499172
Q80ZQ9	Protein Abitram OS=Mus musculus OX=10090 GN=Abitram PE=1 SV=2	1.484	0.57	0.235995	0.820781
Q9CQM0	Nicolin-1 OS=Mus musculus OX=10090 GN=Nicn1 PE=1 SV=1	1.483	0.57	0.1374	0.700428
P43275	Histone H1.1 OS=Mus musculus OX=10090 GN=Hist1h1a PE=1 SV=2	1.483	0.57	0.00769716	0.122274
Q9D0P0	Emopamil-binding protein-like OS=Mus musculus OX=10090 GN=Ebpl PE=2 SV=1	1.478	0.56	0.00346401	0.0642254
Q9JIB4	General transcription factor IIH subunit 2 OS=Mus musculus OX=10090 GN=Gtf2h2 PE=1 SV=1	1.477	0.56	0.00968979	0.148692
Q9D9V7	Protein DENND6B OS=Mus musculus OX=10090 GN=Dennd6b PE=2 SV=3	1.477	0.56	0.246806	0.829707
Q06806	Tyrosine-protein kinase receptor Tie-1 OS=Mus musculus OX=10090 GN=Tie1 PE=1 SV=3	1.476	0.56	0.228857	0.814898
P0CB42	Nucleic acid dioxygenase ALKBH1 OS=Mus musculus OX=10090 GN=Alkbh1 PE=1 SV=1	1.475	0.56	0.243439	0.828143
Q8BZ05	Arf-GAP with Rho-GAP domain, ANK repeat and PH domain-containing protein 2 OS=Mus musculus OX=10090 GN=Arap2 PE=1 SV=2	1.474	0.56	0.13242	0.688265
A2RT91	Ankyrin and armadillo repeat-containing protein OS=Mus musculus OX=10090 GN=Ankar PE=2 SV=1	1.474	0.56	0.105392	0.633045
Q8BGQ4	Protein O-mannosyl-transferase 2 OS=Mus musculus OX=10090 GN=Pomt2 PE=1 SV=1	1.474	0.56	0.0226885	0.272041
P14106	Complement C1q subcomponent subunit B OS=Mus musculus OX=10090 GN=C1qb PE=1 SV=2	1.473	0.56	0.0442532	0.414638
P97360	Transcription factor ETV6 OS=Mus musculus OX=10090 GN=Etv6 PE=1 SV=1	1.473	0.56	0.051766	0.45348
Q8BX02	KN motif and ankyrin repeat domain-containing protein 2 OS=Mus musculus OX=10090 GN=Kank2 PE=1 SV=1	1.472	0.56	0.0453818	0.41912
Q3UD82	Protein mono-ADP-ribosyltransferase PARP8 OS=Mus musculus OX=10090 GN=Parp8 PE=2 SV=1	1.472	0.56	0.249106	0.832608
Q60664	Lymphoid-restricted membrane protein OS=Mus musculus OX=10090 GN=Lrmp PE=1 SV=1	1.47	0.56	0.0430818	0.408756
Q66JV4	RNA-binding protein 12B-B OS=Mus musculus OX=10090 GN=Rbm12b2 PE=2 SV=2	1.47	0.56	0.144414	0.708713
Q91XL3	UDP-glucuronic acid decarboxylase 1 OS=Mus musculus OX=10090 GN=Uxs1 PE=1 SV=1	1.469	0.55	0.196877	0.776028
Q8VI56	Low-density lipoprotein receptor-related protein 4 OS=Mus musculus OX=10090 GN=Lrp4 PE=1 SV=3	1.469	0.55	0.0544662	0.466713
Q05909	Receptor-type tyrosine-protein phosphatase gamma OS=Mus musculus OX=10090 GN=Ptprg PE=1 SV=1	1.469	0.55	0.0519241	0.454424
Q99MR3	Solute carrier family 12 member 9 OS=Mus musculus OX=10090 GN=Slc12a9 PE=1 SV=2	1.467	0.55	0.0097654	0.149344
Q6PGL7	WASH complex subunit 2 OS=Mus musculus OX=10090 GN=Washc2 PE=1 SV=1	1.466	0.55	0.0496455	0.442025
Q8K3Z9	Nuclear envelope pore membrane protein POM 121 OS=Mus musculus OX=10090 GN=Pom121 PE=1 SV=2	1.465	0.55	0.253729	0.839307
Q69ZK6	Probable JmjC domain-containing histone demethylation protein 2C OS=Mus musculus OX=10090 GN=Jmjd1c PE=1 SV=3	1.464	0.55	0.0140082	0.192677
Q61193	Ral guanine nucleotide dissociation stimulator-like 2 OS=Mus musculus OX=10090 GN=Rgl2 PE=1 SV=2	1.463	0.55	0.123185	0.670929
Q3U1G5	Interferon-stimulated 20 kDa exonuclease-like 2 OS=Mus musculus OX=10090 GN=Isg20l2 PE=1 SV=2	1.461	0.55	0.231513	0.817535
Q80SU7	Interferon-induced very large GTPase 1 OS=Mus musculus OX=10090 GN=Gvin1 PE=1 SV=1	1.46	0.55	0.146042	0.71375
Q8R4D1	Sodium/hydrogen exchanger 8 OS=Mus musculus OX=10090 GN=Slc9a8 PE=1 SV=1	1.459	0.55	0.0161365	0.213803
P15535	Beta-1,4-galactosyltransferase 1 OS=Mus musculus OX=10090 GN=B4galt1 PE=1 SV=1	1.458	0.54	0.106016	0.633366
O09159	Lysosomal alpha-mannosidase OS=Mus musculus OX=10090 GN=Man2b1 PE=1 SV=4	1.458	0.54	0.0137814	0.190859
Q8BYK8	Zinc finger CCCH domain-containing protein 6 OS=Mus musculus OX=10090 GN=Zc3h6 PE=2 SV=2	1.456	0.54	0.173747	0.746024
Q62504	Msx2-interacting protein OS=Mus musculus OX=10090 GN=Spen PE=1 SV=2	1.456	0.54	0.0602227	0.486733
Q62407	Striated muscle-specific serine/threonine-protein kinase OS=Mus musculus OX=10090 GN=Speg PE=1 SV=2	1.456	0.54	0.118268	0.661171
Q9D0U6	Repressor of RNA polymerase III transcription MAF1 homolog OS=Mus musculus OX=10090 GN=Maf1 PE=2 SV=1	1.455	0.54	0.123525	0.671833
Q8C6N3	Synaptotagmin-15 OS=Mus musculus OX=10090 GN=Syt15 PE=2 SV=1	1.455	0.54	0.0521228	0.455172
P50592	Tumor necrosis factor ligand superfamily member 10 OS=Mus musculus OX=10090 GN=Tnfsf10 PE=2 SV=1	1.454	0.54	0.0159766	0.212308
Q3U5Q7	UMP-CMP kinase 2, mitochondrial OS=Mus musculus OX=10090 GN=Cmpk2 PE=1 SV=2	1.453	0.54	0.00248042	0.049297
Q8K211	High affinity copper uptake protein 1 OS=Mus musculus OX=10090 GN=Slc31a1 PE=2 SV=1	1.451	0.54	0.170169	0.739612
Q8VHN7	Adhesion G-protein coupled receptor V1 OS=Mus musculus OX=10090 GN=Adgrv1 PE=1 SV=1	1.451	0.54	0.0548734	0.468866
Q80X50	Ubiquitin-associated protein 2-like OS=Mus musculus OX=10090 GN=Ubap2l PE=1 SV=1	1.45	0.54	0.00144472	0.0317109
Q9QY73	Transmembrane protein 59 OS=Mus musculus OX=10090 GN=Tmem59 PE=1 SV=2	1.45	0.54	0.204834	0.784309
Q61233	Plastin-2 OS=Mus musculus OX=10090 GN=Lcp1 PE=1 SV=4	1.45	0.54	0.017824	0.230409
Q69ZR9	Protein TASOR OS=Mus musculus OX=10090 GN=Tasor PE=1 SV=2	1.448	0.53	0.104549	0.631845
Q9CQG6	Transmembrane protein 147 OS=Mus musculus OX=10090 GN=Tmem147 PE=1 SV=1	1.447	0.53	0.102249	0.62356
Q99J62	Replication factor C subunit 4 OS=Mus musculus OX=10090 GN=Rfc4 PE=1 SV=1	1.446	0.53	0.0463975	0.424863
E9PZJ8	Activating signal cointegrator 1 complex subunit 3 OS=Mus musculus OX=10090 GN=Ascc3 PE=1 SV=1	1.446	0.53	0.0260066	0.296843
Q61462	Cytochrome b-245 light chain OS=Mus musculus OX=10090 GN=Cyba PE=1 SV=3	1.446	0.53	0.266662	0.849023
E9PYK3	Protein mono-ADP-ribosyltransferase PARP4 OS=Mus musculus OX=10090 GN=Parp4 PE=1 SV=1	1.445	0.53	0.0576462	0.480722
Q9R1X4	Protein timeless homolog OS=Mus musculus OX=10090 GN=Timeless PE=1 SV=3	1.445	0.53	0.272331	0.852912
Q61464	Zinc finger protein 638 OS=Mus musculus OX=10090 GN=Znf638 PE=1 SV=2	1.444	0.53	0.0191468	0.241624
Q9WV68	Peroxisomal 2,4-dienoyl-CoA reductase OS=Mus musculus OX=10090 GN=Decr2 PE=1 SV=1	1.444	0.53	0.134736	0.693748
Q9Z2Y3	Homer protein homolog 1 OS=Mus musculus OX=10090 GN=Homer1 PE=1 SV=2	1.444	0.53	0.0562016	0.474375
Q9CR00	26S proteasome non-ATPase regulatory subunit 9 OS=Mus musculus OX=10090 GN=Psmd9 PE=1 SV=1	1.442	0.53	0.156089	0.729798
A2AS55	Ankyrin repeat domain-containing protein 16 OS=Mus musculus OX=10090 GN=Ankrd16 PE=1 SV=1	1.442	0.53	0.275886	0.85772
Q9JIH2	Nuclear pore complex protein Nup50 OS=Mus musculus OX=10090 GN=Nup50 PE=1 SV=3	1.442	0.53	0.0705066	0.524037
Q8R1M0	Abasic site processing protein HMCES OS=Mus musculus OX=10090 GN=Hmces PE=1 SV=1	1.442	0.53	0.00514876	0.088659
Q4VGL6	Roquin-1 OS=Mus musculus OX=10090 GN=Rc3h1 PE=1 SV=1	1.441	0.53	0.18477	0.760574
Q8R4G9	Neuronal acetylcholine receptor subunit alpha-3 OS=Mus musculus OX=10090 GN=Chrna3 PE=2 SV=1	1.441	0.53	0.221628	0.803756
Q9ERK7	Neuronal acetylcholine receptor subunit beta-2 OS=Mus musculus OX=10090 GN=Chrnb2 PE=2 SV=2	1.441	0.53	0.12733	0.680222
Q6ZQE4	Nuclear envelope integral membrane protein 1 OS=Mus musculus OX=10090 GN=Nemp1 PE=1 SV=2	1.44	0.53	0.127917	0.681544
Q61858	G patch domain and ankyrin repeat-containing protein 1 OS=Mus musculus OX=10090 GN=Gpank1 PE=2 SV=2	1.44	0.53	0.14386	0.708713
Q8K2H3	Protein FAM13B OS=Mus musculus OX=10090 GN=Fam13b PE=1 SV=1	1.439	0.52	0.211632	0.791516
O88466	Zinc finger protein 106 OS=Mus musculus OX=10090 GN=Znf106 PE=1 SV=3	1.439	0.52	0.278384	0.859356
Q8C4J7	Transducin beta-like protein 3 OS=Mus musculus OX=10090 GN=Tbl3 PE=2 SV=1	1.438	0.52	0.137324	0.700428
Q8VE96	Solute carrier family 35 member F6 OS=Mus musculus OX=10090 GN=Slc35f6 PE=1 SV=1	1.437	0.52	0.130627	0.68606
P49194	Retinol-binding protein 3 OS=Mus musculus OX=10090 GN=Rbp3 PE=2 SV=3	1.436	0.52	0.000732025	0.0176606
Q9QZB1	Regulator of G-protein signaling 20 OS=Mus musculus OX=10090 GN=Rgs20 PE=1 SV=1	1.435	0.52	0.141233	0.704916
Q99JH1	Ribonuclease P protein subunit p25-like protein OS=Mus musculus OX=10090 GN=Rpp25l PE=1 SV=1	1.434	0.52	0.0661121	0.50713
Q9ESG8	Palmitoyltransferase ZDHHC16 OS=Mus musculus OX=10090 GN=Zdhhc16 PE=1 SV=2	1.434	0.52	0.131261	0.687741
P59111	Potassium voltage-gated channel subfamily H member 8 OS=Mus musculus OX=10090 GN=Kcnh8 PE=2 SV=2	1.434	0.52	0.132232	0.688154
Q9CWT3	Sorting nexin-10 OS=Mus musculus OX=10090 GN=Snx10 PE=1 SV=1	1.433	0.52	0.125413	0.675387
Q3ULA2	F-box/WD repeat-containing protein 1A OS=Mus musculus OX=10090 GN=Btrc PE=1 SV=2	1.433	0.52	0.189394	0.769362
Q9D0B1	Zinc finger protein 524 OS=Mus musculus OX=10090 GN=Znf524 PE=2 SV=1	1.431	0.52	0.281265	0.859416
Q9DBE9	pre-rRNA 2'-O-ribose RNA methyltransferase FTSJ3 OS=Mus musculus OX=10090 GN=Ftsj3 PE=1 SV=1	1.431	0.52	0.097546	0.610517
O55082	Tyrosine-protein phosphatase non-receptor type 20 OS=Mus musculus OX=10090 GN=Ptpn20 PE=1 SV=1	1.431	0.52	0.0589821	0.483504
Q91YV9	Transmembrane protein 246 OS=Mus musculus OX=10090 GN=Tmem246 PE=2 SV=1	1.431	0.52	0.162177	0.733543
Q61810	Latent-transforming growth factor beta-binding protein 3 OS=Mus musculus OX=10090 GN=Ltbp3 PE=1 SV=4	1.43	0.52	0.244001	0.828143
Q811Q9	Choline-phosphate cytidylyltransferase B OS=Mus musculus OX=10090 GN=Pcyt1b PE=1 SV=2	1.43	0.52	0.279564	0.859356
O88703	Potassium/sodium hyperpolarization-activated cyclic nucleotide-gated channel 2 OS=Mus musculus OX=10090 GN=Hcn2 PE=1 SV=1	1.43	0.52	0.0258993	0.296185
O54826	Protein AF-10 OS=Mus musculus OX=10090 GN=Mllt10 PE=1 SV=2	1.43	0.52	0.201929	0.781326
Q5F293	Zinc finger and BTB domain-containing protein 4 OS=Mus musculus OX=10090 GN=Zbtb4 PE=2 SV=1	1.429	0.51	0.138582	0.703009
Q8K202	DNA-directed RNA polymerase I subunit RPA49 OS=Mus musculus OX=10090 GN=Polr1e PE=1 SV=2	1.429	0.51	0.288135	0.867067
Q61687	Transcriptional regulator ATRX OS=Mus musculus OX=10090 GN=Atrx PE=1 SV=3	1.428	0.51	0.00897426	0.139132
Q61136	Serine/threonine-protein kinase PRP4 homolog OS=Mus musculus OX=10090 GN=Prpf4b PE=1 SV=3	1.428	0.51	0.00207186	0.042295
Q9WVL2	Signal transducer and activator of transcription 2 OS=Mus musculus OX=10090 GN=Stat2 PE=1 SV=1	1.428	0.51	0.0108256	0.161721
Q6ZPR1	Cilia- and flagella-associated protein 97 OS=Mus musculus OX=10090 GN=Cfap97 PE=1 SV=2	1.427	0.51	0.245047	0.828143
P11835	Integrin beta-2 OS=Mus musculus OX=10090 GN=Itgb2 PE=1 SV=2	1.427	0.51	0.158121	0.731763
Q8BGV5	Zinc finger protein 8 OS=Mus musculus OX=10090 GN=Znf8 PE=1 SV=1	1.427	0.51	0.0719714	0.527537
Q5DU14	Unconventional myosin-XVI OS=Mus musculus OX=10090 GN=Myo16 PE=1 SV=2	1.426	0.51	0.179534	0.755919
Q91ZV7	Plexin domain-containing protein 1 OS=Mus musculus OX=10090 GN=Plxdc1 PE=1 SV=2	1.424	0.51	0.152898	0.724944
Q8R2R1	Protein O-mannosyl-transferase 1 OS=Mus musculus OX=10090 GN=Pomt1 PE=1 SV=1	1.422	0.51	0.0211913	0.259683
Q9D5J6	Sedoheptulokinase OS=Mus musculus OX=10090 GN=Shpk PE=1 SV=1	1.422	0.51	0.071709	0.526041
P47915	60S ribosomal protein L29 OS=Mus musculus OX=10090 GN=Rpl29 PE=1 SV=2	1.422	0.51	0.00361775	0.0666183
Q9WV32	Actin-related protein 2/3 complex subunit 1B OS=Mus musculus OX=10090 GN=Arpc1b PE=1 SV=4	1.421	0.51	0.0114284	0.167946
Q6P539	Protein FAM222B OS=Mus musculus OX=10090 GN=Fam222b PE=2 SV=2	1.421	0.51	0.233287	0.818669
Q9R0G7	Zinc finger E-box-binding homeobox 2 OS=Mus musculus OX=10090 GN=Zeb2 PE=1 SV=2	1.42	0.51	0.228102	0.812862
Q8VCB1	Nucleoporin NDC1 OS=Mus musculus OX=10090 GN=Ndc1 PE=1 SV=1	1.419	0.51	0.0610452	0.48961
Q9D0L1	Zinc finger BED domain-containing protein 3 OS=Mus musculus OX=10090 GN=Zbed3 PE=1 SV=1	1.417	0.5	0.0725326	0.529928
P14602	Heat shock protein beta-1 OS=Mus musculus OX=10090 GN=Hspb1 PE=1 SV=3	1.417	0.5	0.273015	0.854462
O35621	Phosphomannomutase 1 OS=Mus musculus OX=10090 GN=Pmm1 PE=1 SV=1	1.416	0.5	0.00258092	0.0511816
Q61542	StAR-related lipid transfer protein 3 OS=Mus musculus OX=10090 GN=Stard3 PE=1 SV=1	1.416	0.5	0.0333425	0.346201
P28828	Receptor-type tyrosine-protein phosphatase mu OS=Mus musculus OX=10090 GN=Ptprm PE=1 SV=2	1.415	0.5	0.157906	0.731763
Q9CXK4	Sugar transporter SWEET1 OS=Mus musculus OX=10090 GN=Slc50a1 PE=2 SV=1	1.414	0.5	0.160685	0.733543
P49717	DNA replication licensing factor MCM4 OS=Mus musculus OX=10090 GN=Mcm4 PE=1 SV=1	1.413	0.5	0.201046	0.780233
Q6EDY6	F-actin-uncapping protein LRRC16A OS=Mus musculus OX=10090 GN=Carmil1 PE=1 SV=2	1.413	0.5	0.0279466	0.309402
Q99NH2	Partitioning defective 3 homolog OS=Mus musculus OX=10090 GN=Pard3 PE=1 SV=2	1.413	0.5	0.0824636	0.564116
Q8BGE6	Cysteine protease ATG4B OS=Mus musculus OX=10090 GN=Atg4b PE=1 SV=2	1.412	0.5	0.0325371	0.341374
Q8VCM5	Mitochondrial ubiquitin ligase activator of NFKB 1 OS=Mus musculus OX=10090 GN=Mul1 PE=1 SV=2	1.412	0.5	0.227025	0.812564
Q9EPS3	D-glucuronyl C5-epimerase OS=Mus musculus OX=10090 GN=Glce PE=1 SV=2	1.412	0.5	0.154305	0.726361
Q9R269	Periplakin OS=Mus musculus OX=10090 GN=Ppl PE=1 SV=1	1.412	0.5	0.0861362	0.574061
Q9CWL2	Zinc finger protein castor homolog 1 OS=Mus musculus OX=10090 GN=Casz1 PE=1 SV=3	1.411	0.5	0.0026971	0.0530195
Q9DCU0	Membrane progestin receptor gamma OS=Mus musculus OX=10090 GN=Paqr5 PE=2 SV=1	1.41	0.5	0.32506	0.878747
Q9WUU9	Germinal-center associated nuclear protein OS=Mus musculus OX=10090 GN=Mcm3ap PE=1 SV=2	1.41	0.5	0.031512	0.334117
Q8C5N3	Pre-mRNA-splicing factor CWC22 homolog OS=Mus musculus OX=10090 GN=Cwc22 PE=1 SV=1	1.409	0.49	0.0293401	0.319343
Q9CR27	WASH complex subunit 3 OS=Mus musculus OX=10090 GN=Washc3 PE=1 SV=1	1.409	0.49	0.0873432	0.578208
Q7TSC1	Protein PRRC2A OS=Mus musculus OX=10090 GN=Prrc2a PE=1 SV=1	1.408	0.49	0.00345868	0.0642254
Q80TA1	Ethanolaminephosphotransferase 1 OS=Mus musculus OX=10090 GN=Selenoi PE=2 SV=3	1.408	0.49	0.0808376	0.559269
P21271	Unconventional myosin-Vb OS=Mus musculus OX=10090 GN=Myo5b PE=1 SV=2	1.407	0.49	0.005031	0.0867968
Q09XV5	Chromodomain-helicase-DNA-binding protein 8 OS=Mus musculus OX=10090 GN=Chd8 PE=1 SV=1	1.407	0.49	0.00322061	0.0619607
Q8VED5	Keratin, type II cytoskeletal 79 OS=Mus musculus OX=10090 GN=Krt79 PE=1 SV=2	1.406	0.49	0.063992	0.499481
P97868	E3 ubiquitin-protein ligase RBBP6 OS=Mus musculus OX=10090 GN=Rbbp6 PE=1 SV=5	1.406	0.49	0.0253415	0.290911
Q9DAW9	Calponin-3 OS=Mus musculus OX=10090 GN=Cnn3 PE=1 SV=1	1.405	0.49	0.00751922	0.120508
Q5GH67	XK-related protein 4 OS=Mus musculus OX=10090 GN=Xkr4 PE=1 SV=1	1.404	0.49	0.0821941	0.563867
Q8BL99	Protein dopey-1 OS=Mus musculus OX=10090 GN=Dop1a PE=1 SV=2	1.404	0.49	0.00441008	0.0783309
A6PWY4	WD repeat-containing protein 76 OS=Mus musculus OX=10090 GN=Wdr76 PE=1 SV=1	1.404	0.49	0.320093	0.878747
Q14B80	Potassium voltage-gated channel subfamily C member 2 OS=Mus musculus OX=10090 GN=Kcnc2 PE=1 SV=1	1.403	0.49	0.0910537	0.592769
Q9DBI2	Bardet-Biedl syndrome 10 protein homolog OS=Mus musculus OX=10090 GN=Bbs10 PE=2 SV=2	1.403	0.49	0.196784	0.776028
P97429	Annexin A4 OS=Mus musculus OX=10090 GN=Anxa4 PE=1 SV=4	1.402	0.49	0.0487826	0.438411
Q9D844	DnaJ homolog subfamily C member 4 OS=Mus musculus OX=10090 GN=Dnajc4 PE=2 SV=2	1.402	0.49	0.326342	0.878747
Q9D270	Probable palmitoyltransferase ZDHHC21 OS=Mus musculus OX=10090 GN=Zdhhc21 PE=1 SV=2	1.402	0.49	0.126582	0.677432
Q5SQF8	Histone deacetylase complex subunit SAP30L OS=Mus musculus OX=10090 GN=Sap30l PE=1 SV=1	1.401	0.49	0.0855517	0.572078
P27659	60S ribosomal protein L3 OS=Mus musculus OX=10090 GN=Rpl3 PE=1 SV=3	1.401	0.49	0.00180577	0.0379969
Q9CSB4	Partitioning defective 3 homolog B OS=Mus musculus OX=10090 GN=Pard3b PE=1 SV=2	1.4	0.49	0.288594	0.8671
Q6PIX5	Inactive rhomboid protein 1 OS=Mus musculus OX=10090 GN=Rhbdf1 PE=1 SV=2	1.399	0.48	0.22773	0.812564
Q6PAM1	Alpha-taxilin OS=Mus musculus OX=10090 GN=Txlna PE=1 SV=1	1.399	0.48	0.0914175	0.594279
Q9CWP6	Motile sperm domain-containing protein 2 OS=Mus musculus OX=10090 GN=Mospd2 PE=1 SV=2	1.398	0.48	0.0449622	0.41738
Q63ZW7	InaD-like protein OS=Mus musculus OX=10090 GN=Patj PE=1 SV=2	1.398	0.48	0.275311	0.85772
Q80X90	Filamin-B OS=Mus musculus OX=10090 GN=Flnb PE=1 SV=3	1.398	0.48	0.00888818	0.138035
Q64458	Cytochrome P450 2C29 OS=Mus musculus OX=10090 GN=Cyp2c29 PE=1 SV=2	1.398	0.48	0.0955243	0.605176
Q6PDS0	V-set and transmembrane domain-containing protein 2-like protein OS=Mus musculus OX=10090 GN=Vstm2l PE=2 SV=1	1.397	0.48	0.22837	0.813494
Q5SPV6	Uncharacterized protein C2orf73 homolog OS=Mus musculus OX=10090 PE=2 SV=1	1.397	0.48	0.167415	0.737406
Q6PDQ2	Chromodomain-helicase-DNA-binding protein 4 OS=Mus musculus OX=10090 GN=Chd4 PE=1 SV=1	1.397	0.48	0.00201059	0.0413248
Q8BZN6	Dedicator of cytokinesis protein 10 OS=Mus musculus OX=10090 GN=Dock10 PE=1 SV=3	1.395	0.48	0.180651	0.758278
Q8C0I4	Enhancer of polycomb homolog 2 OS=Mus musculus OX=10090 GN=Epc2 PE=2 SV=2	1.394	0.48	0.176374	0.748593
Q8C6M1	Ubiquitin carboxyl-terminal hydrolase 20 OS=Mus musculus OX=10090 GN=Usp20 PE=1 SV=1	1.394	0.48	0.17658	0.749073
Q91YI0	Argininosuccinate lyase OS=Mus musculus OX=10090 GN=Asl PE=1 SV=1	1.393	0.48	0.00523202	0.0899209
Q9JHL1	Na(+)/H(+) exchange regulatory cofactor NHE-RF2 OS=Mus musculus OX=10090 GN=Slc9a3r2 PE=1 SV=2	1.392	0.48	0.197838	0.776087
Q9R207	Nibrin OS=Mus musculus OX=10090 GN=Nbn PE=1 SV=1	1.392	0.48	0.143641	0.708713
Q9EPA7	Nicotinamide/nicotinic acid mononucleotide adenylyltransferase 1 OS=Mus musculus OX=10090 GN=Nmnat1 PE=1 SV=2	1.391	0.48	0.241529	0.827066
A2RT60	Serine protease HTRA4 OS=Mus musculus OX=10090 GN=Htra4 PE=2 SV=1	1.391	0.48	0.0113842	0.167569
P08553	Neurofilament medium polypeptide OS=Mus musculus OX=10090 GN=Nefm PE=1 SV=4	1.391	0.48	0.187099	0.765273
F6ZDS4	Nucleoprotein TPR OS=Mus musculus OX=10090 GN=Tpr PE=1 SV=1	1.39	0.48	0.00235733	0.0471623
Q68ED7	CREB-regulated transcription coactivator 1 OS=Mus musculus OX=10090 GN=Crtc1 PE=1 SV=1	1.39	0.48	0.0851491	0.571652
P56695	Wolframin OS=Mus musculus OX=10090 GN=Wfs1 PE=1 SV=1	1.39	0.47	0.0141272	0.193723
Q3UFQ8	Capping protein, Arp2/3 and myosin-I linker protein 3 OS=Mus musculus OX=10090 GN=Carmil3 PE=1 SV=2	1.39	0.47	0.0386903	0.38195
Q6NZP1	DNA annealing helicase and endonuclease ZRANB3 OS=Mus musculus OX=10090 GN=Zranb3 PE=1 SV=1	1.39	0.47	0.255395	0.839307
P35918	Vascular endothelial growth factor receptor 2 OS=Mus musculus OX=10090 GN=Kdr PE=1 SV=1	1.389	0.47	0.0356645	0.361574
Q6ZQH8	Nucleoporin NUP188 homolog OS=Mus musculus OX=10090 GN=Nup188 PE=1 SV=2	1.389	0.47	0.0761269	0.543662
Q6NXL6	Sentrin-specific protease 5 OS=Mus musculus OX=10090 GN=Senp5 PE=2 SV=1	1.389	0.47	0.330686	0.878747
P15379	CD44 antigen OS=Mus musculus OX=10090 GN=Cd44 PE=1 SV=3	1.388	0.47	0.00820355	0.129181
Q6PFD9	Nuclear pore complex protein Nup98-Nup96 OS=Mus musculus OX=10090 GN=Nup98 PE=1 SV=2	1.387	0.47	0.0326935	0.342617
O35613	Death domain-associated protein 6 OS=Mus musculus OX=10090 GN=Daxx PE=1 SV=1	1.386	0.47	0.2877	0.86646
Q9CPS7	RNA-binding protein PNO1 OS=Mus musculus OX=10090 GN=Pno1 PE=1 SV=1	1.386	0.47	0.105331	0.633045
Q9D0K0	TBC1 domain family member 7 OS=Mus musculus OX=10090 GN=Tbc1d7 PE=1 SV=1	1.386	0.47	0.282417	0.860603
Q03145	Ephrin type-A receptor 2 OS=Mus musculus OX=10090 GN=Epha2 PE=1 SV=3	1.385	0.47	0.107303	0.636285
Q9CYI4	Putative RNA-binding protein Luc7-like 1 OS=Mus musculus OX=10090 GN=Luc7l PE=1 SV=2	1.385	0.47	0.0198395	0.248283
O35245	Polycystin-2 OS=Mus musculus OX=10090 GN=Pkd2 PE=1 SV=2	1.384	0.47	0.191454	0.771673
Q8K480	Membrane frizzled-related protein OS=Mus musculus OX=10090 GN=Mfrp PE=1 SV=1	1.383	0.47	0.163155	0.734532
O70209	PDZ and LIM domain protein 3 OS=Mus musculus OX=10090 GN=Pdlim3 PE=1 SV=1	1.383	0.47	0.0246588	0.287463
P60521	Gamma-aminobutyric acid receptor-associated protein-like 2 OS=Mus musculus OX=10090 GN=Gabarapl2 PE=1 SV=1	1.382	0.47	0.0440081	0.414494
Q6PDJ6	F-box only protein 42 OS=Mus musculus OX=10090 GN=Fbxo42 PE=1 SV=1	1.382	0.47	0.0410248	0.396324
Q9QYY0	GRB2-associated-binding protein 1 OS=Mus musculus OX=10090 GN=Gab1 PE=1 SV=2	1.382	0.47	0.0502521	0.44405
Q9ER60	Sodium channel protein type 4 subunit alpha OS=Mus musculus OX=10090 GN=Scn4a PE=1 SV=1	1.381	0.47	0.238594	0.824208
O88668	Protein CREG1 OS=Mus musculus OX=10090 GN=Creg1 PE=1 SV=1	1.38	0.47	0.187404	0.765827
A2A6H3	F-box only protein 47 OS=Mus musculus OX=10090 GN=Fbxo47 PE=2 SV=2	1.38	0.46	0.346061	0.889084
Q9JIW4	DNA-directed DNA/RNA polymerase mu OS=Mus musculus OX=10090 GN=Polm PE=1 SV=2	1.379	0.46	0.351897	0.890697
Q9QY06	Unconventional myosin-IXb OS=Mus musculus OX=10090 GN=Myo9b PE=1 SV=2	1.379	0.46	0.111018	0.64421
O08992	Syntenin-1 OS=Mus musculus OX=10090 GN=Sdcbp PE=1 SV=1	1.379	0.46	0.115272	0.650873
Q9CPU4	Microsomal glutathione S-transferase 3 OS=Mus musculus OX=10090 GN=Mgst3 PE=1 SV=1	1.379	0.46	0.0177593	0.230233
P54099	DNA polymerase subunit gamma-1 OS=Mus musculus OX=10090 GN=Polg PE=1 SV=3	1.378	0.46	0.183869	0.759179
Q8K0S5	Reticulon-4 receptor-like 1 OS=Mus musculus OX=10090 GN=Rtn4rl1 PE=1 SV=1	1.378	0.46	0.185821	0.763509
Q9WTQ5	A-kinase anchor protein 12 OS=Mus musculus OX=10090 GN=Akap12 PE=1 SV=1	1.378	0.46	0.0237431	0.280779
Q9CY58	Plasminogen activator inhibitor 1 RNA-binding protein OS=Mus musculus OX=10090 GN=Serbp1 PE=1 SV=2	1.377	0.46	0.0378625	0.376663
P39061	Collagen alpha-1(XVIII) chain OS=Mus musculus OX=10090 GN=Col18a1 PE=1 SV=4	1.377	0.46	0.200062	0.777996
Q64475	Histone H2B type 1-B OS=Mus musculus OX=10090 GN=Hist1h2bb PE=1 SV=3	1.377	0.46	0.00330826	0.0625795
Q8BH82	N-acyl-phosphatidylethanolamine-hydrolyzing phospholipase D OS=Mus musculus OX=10090 GN=Napepld PE=1 SV=1	1.376	0.46	0.260011	0.843376
Q5RKZ7	Molybdenum cofactor biosynthesis protein 1 OS=Mus musculus OX=10090 GN=Mocs1 PE=1 SV=2	1.376	0.46	0.0555696	0.472215
Q14B46	Rhotekin-2 OS=Mus musculus OX=10090 GN=Rtkn2 PE=1 SV=2	1.376	0.46	0.192555	0.77226
P60824	Cold-inducible RNA-binding protein OS=Mus musculus OX=10090 GN=Cirbp PE=1 SV=1	1.376	0.46	0.0481037	0.435346
Q9CZT4	DNA-directed RNA polymerase III subunit RPC5 OS=Mus musculus OX=10090 GN=Polr3e PE=1 SV=2	1.375	0.46	0.107404	0.636285
Q3U2V3	8-oxo-dGDP phosphatase NUDT18 OS=Mus musculus OX=10090 GN=Nudt18 PE=1 SV=1	1.374	0.46	0.0502736	0.44405
O88632	Semaphorin-3F OS=Mus musculus OX=10090 GN=Sema3f PE=2 SV=2	1.374	0.46	0.212797	0.793746
Q69ZF7	Metal transporter CNNM4 OS=Mus musculus OX=10090 GN=Cnnm4 PE=1 SV=2	1.373	0.46	0.0165512	0.218335
Q6TCG8	Progestin and adipoQ receptor family member 3 OS=Mus musculus OX=10090 GN=Paqr3 PE=2 SV=1	1.373	0.46	0.280586	0.859356
Q80VM4	Zinc finger protein 579 OS=Mus musculus OX=10090 GN=Znf579 PE=1 SV=1	1.373	0.46	0.124172	0.672511
O54834	Rho GTPase-activating protein 6 OS=Mus musculus OX=10090 GN=Arhgap6 PE=1 SV=3	1.373	0.46	0.210645	0.791516
Q9CQL5	39S ribosomal protein L18, mitochondrial OS=Mus musculus OX=10090 GN=Mrpl18 PE=1 SV=1	1.372	0.46	0.047041	0.428306
Q64152	Transcription factor BTF3 OS=Mus musculus OX=10090 GN=Btf3 PE=1 SV=3	1.372	0.46	0.121214	0.664962
Q64112	Interferon-induced protein with tetratricopeptide repeats 2 OS=Mus musculus OX=10090 GN=Ifit2 PE=1 SV=1	1.372	0.46	0.113606	0.6496
Q8CIP5	Protein dispatched homolog 2 OS=Mus musculus OX=10090 GN=Disp2 PE=1 SV=1	1.372	0.46	0.118451	0.661378
Q7TQC5	Aprataxin OS=Mus musculus OX=10090 GN=Aptx PE=1 SV=2	1.371	0.46	0.172243	0.744323
O70299	Putative nucleotidyltransferase MAB21L1 OS=Mus musculus OX=10090 GN=Mab21l1 PE=2 SV=1	1.371	0.46	0.0121249	0.174765
Q5U4D8	Sodium-dependent multivitamin transporter OS=Mus musculus OX=10090 GN=Slc5a6 PE=1 SV=2	1.37	0.45	0.134238	0.692675
Q9JK42	[Pyruvate dehydrogenase (acetyl-transferring)] kinase isozyme 2, mitochondrial OS=Mus musculus OX=10090 GN=Pdk2 PE=1 SV=2	1.37	0.45	0.0697208	0.52077
Q91YK2	Ribosomal RNA processing protein 1 homolog B OS=Mus musculus OX=10090 GN=Rrp1b PE=1 SV=2	1.369	0.45	0.0376366	0.375418
P35396	Peroxisome proliferator-activated receptor delta OS=Mus musculus OX=10090 GN=Ppard PE=1 SV=1	1.369	0.45	0.287696	0.86646
Q8BHB9	Chloride intracellular channel protein 6 OS=Mus musculus OX=10090 GN=Clic6 PE=1 SV=1	1.368	0.45	0.0487814	0.438411
Q8R502	Volume-regulated anion channel subunit LRRC8C OS=Mus musculus OX=10090 GN=Lrrc8c PE=1 SV=1	1.368	0.45	0.0524598	0.455992
Q8BUE4	Apoptosis-inducing factor 2 OS=Mus musculus OX=10090 GN=Aifm2 PE=1 SV=1	1.367	0.45	0.0634016	0.498755
Q9ER41	Torsin-1B OS=Mus musculus OX=10090 GN=Tor1b PE=1 SV=2	1.367	0.45	0.205324	0.784309
Q60750	Ephrin type-A receptor 1 OS=Mus musculus OX=10090 GN=Epha1 PE=1 SV=2	1.365	0.45	0.234814	0.818669
Q8C5H1	Anoctamin-4 OS=Mus musculus OX=10090 GN=Ano4 PE=1 SV=2	1.365	0.45	0.358612	0.891223
Q9CSP9	Tetratricopeptide repeat protein 14 OS=Mus musculus OX=10090 GN=Ttc14 PE=1 SV=2	1.364	0.45	0.357969	0.891223
O55098	Serine/threonine-protein kinase 10 OS=Mus musculus OX=10090 GN=Stk10 PE=1 SV=2	1.364	0.45	0.0551681	0.470938
P52019	Squalene monooxygenase OS=Mus musculus OX=10090 GN=Sqle PE=2 SV=1	1.363	0.45	0.121516	0.664962
Q8BGN5	NIPA-like protein 3 OS=Mus musculus OX=10090 GN=Nipal3 PE=2 SV=1	1.363	0.45	0.125586	0.675707
P56476	Gamma-aminobutyric acid receptor subunit rho-2 OS=Mus musculus OX=10090 GN=Gabrr2 PE=2 SV=4	1.363	0.45	0.326059	0.878747
Q5NCQ5	2-(3-amino-3-carboxypropyl)histidine synthase subunit 1 OS=Mus musculus OX=10090 GN=Dph1 PE=1 SV=1	1.363	0.45	0.211574	0.791516
Q52KG4	Zinc finger and BTB domain-containing protein 45 OS=Mus musculus OX=10090 GN=Zbtb45 PE=2 SV=1	1.363	0.45	0.30049	0.875749
Q3UKC1	Tax1-binding protein 1 homolog OS=Mus musculus OX=10090 GN=Tax1bp1 PE=1 SV=2	1.363	0.45	0.0220541	0.266035
Q7TNC8	Glycine receptor subunit alpha-2 OS=Mus musculus OX=10090 GN=Glra2 PE=1 SV=1	1.363	0.45	0.0777922	0.549233
Q922B6	E3 ubiquitin-protein ligase TRAF7 OS=Mus musculus OX=10090 GN=Traf7 PE=1 SV=1	1.362	0.45	0.0786895	0.55092
P54227	Stathmin OS=Mus musculus OX=10090 GN=Stmn1 PE=1 SV=2	1.362	0.45	0.192688	0.77226
Q8K358	Phosphatidylinositol glycan anchor biosynthesis class U protein OS=Mus musculus OX=10090 GN=Pigu PE=1 SV=4	1.362	0.45	0.106446	0.633966
E9PVD3	Protocadherin-16 OS=Mus musculus OX=10090 GN=Dchs1 PE=1 SV=1	1.361	0.45	0.241376	0.827066
Q8CI78	Required for meiotic nuclear division protein 1 homolog OS=Mus musculus OX=10090 GN=Rmnd1 PE=1 SV=1	1.361	0.44	0.121458	0.664962
Q9QY84	Actin-like protein 7A OS=Mus musculus OX=10090 GN=Actl7a PE=1 SV=1	1.361	0.44	0.211761	0.791516
Q60963	Platelet-activating factor acetylhydrolase OS=Mus musculus OX=10090 GN=Pla2g7 PE=2 SV=2	1.36	0.44	0.140408	0.703495
Q9CQL6	39S ribosomal protein L35, mitochondrial OS=Mus musculus OX=10090 GN=Mrpl35 PE=2 SV=1	1.359	0.44	0.131202	0.687741
Q80U62	Run domain Beclin-1-interacting and cysteine-rich domain-containing protein OS=Mus musculus OX=10090 GN=Rubcn PE=1 SV=2	1.359	0.44	0.302067	0.875973
Q505G8	Zinc finger protein 827 OS=Mus musculus OX=10090 GN=Znf827 PE=1 SV=2	1.358	0.44	0.328668	0.878747
Q6NVF4	DNA helicase B OS=Mus musculus OX=10090 GN=Helb PE=1 SV=2	1.358	0.44	0.0608296	0.488314
P97821	Dipeptidyl peptidase 1 OS=Mus musculus OX=10090 GN=Ctsc PE=1 SV=1	1.358	0.44	0.127783	0.681544
P97298	Pigment epithelium-derived factor OS=Mus musculus OX=10090 GN=Serpinf1 PE=1 SV=2	1.358	0.44	0.387622	0.904737
Q9D0F6	Replication factor C subunit 5 OS=Mus musculus OX=10090 GN=Rfc5 PE=1 SV=1	1.357	0.44	0.0749011	0.541255
Q8R1W8	Interphotoreceptor matrix proteoglycan 1 OS=Mus musculus OX=10090 GN=Impg1 PE=1 SV=1	1.357	0.44	0.00529927	0.0909037
Q80UV9	Transcription initiation factor TFIID subunit 1 OS=Mus musculus OX=10090 GN=Taf1 PE=1 SV=2	1.357	0.44	0.0307841	0.331067
Q60855	Receptor-interacting serine/threonine-protein kinase 1 OS=Mus musculus OX=10090 GN=Ripk1 PE=1 SV=1	1.356	0.44	0.220788	0.803641
A0PK84	Palmitoyltransferase ZDHHC22 OS=Mus musculus OX=10090 GN=Zdhhc22 PE=1 SV=1	1.355	0.44	0.26676	0.849023
Q80WV3	Carbohydrate sulfotransferase 2 OS=Mus musculus OX=10090 GN=Chst2 PE=2 SV=3	1.355	0.44	0.23131	0.817535
Q68FE8	Zinc finger protein 280D OS=Mus musculus OX=10090 GN=Znf280d PE=1 SV=1	1.355	0.44	0.370877	0.897398
Q3TUL7	DDB1- and CUL4-associated factor 17 OS=Mus musculus OX=10090 GN=Dcaf17 PE=2 SV=1	1.355	0.44	0.21998	0.803641
P70245	3-beta-hydroxysteroid-Delta(8),Delta(7)-isomerase OS=Mus musculus OX=10090 GN=Ebp PE=1 SV=3	1.354	0.44	0.0205896	0.255192
Q9Z129	ATP-dependent DNA helicase Q1 OS=Mus musculus OX=10090 GN=Recql PE=1 SV=2	1.354	0.44	0.0569335	0.478292
A2AJB7	Epididymal-specific lipocalin-5 OS=Mus musculus OX=10090 GN=Lcn5 PE=1 SV=1	1.354	0.44	0.387334	0.904737
Q68FD7	Folliculin-interacting protein 1 OS=Mus musculus OX=10090 GN=Fnip1 PE=1 SV=1	1.354	0.44	0.139813	0.703009
P58466	Carboxy-terminal domain RNA polymerase II polypeptide A small phosphatase 1 OS=Mus musculus OX=10090 GN=Ctdsp1 PE=1 SV=1	1.354	0.44	0.382505	0.901974
O88736	3-keto-steroid reductase OS=Mus musculus OX=10090 GN=Hsd17b7 PE=1 SV=1	1.354	0.44	0.285891	0.865636
Q8C419	Probable G-protein coupled receptor 158 OS=Mus musculus OX=10090 GN=Gpr158 PE=1 SV=2	1.354	0.44	0.0251636	0.290517
P49025	Citron Rho-interacting kinase OS=Mus musculus OX=10090 GN=Cit PE=1 SV=3	1.353	0.44	0.294293	0.870366
Q91X88	Protein O-linked-mannose beta-1,2-N-acetylglucosaminyltransferase 1 OS=Mus musculus OX=10090 GN=Pomgnt1 PE=1 SV=1	1.352	0.44	0.136452	0.698754
Q8BZX4	Splicing regulatory glutamine/lysine-rich protein 1 OS=Mus musculus OX=10090 GN=Srek1 PE=2 SV=1	1.352	0.44	0.0776451	0.549053
P52633	Signal transducer and transcription activator 6 OS=Mus musculus OX=10090 GN=Stat6 PE=1 SV=2	1.352	0.44	0.222775	0.806277
Q80TT8	Cullin-9 OS=Mus musculus OX=10090 GN=Cul9 PE=1 SV=2	1.352	0.44	0.0107088	0.160713
P54279	Mismatch repair endonuclease PMS2 OS=Mus musculus OX=10090 GN=Pms2 PE=2 SV=1	1.352	0.44	0.314098	0.878747
Q8C811	Solute carrier family 35 member E2A OS=Mus musculus OX=10090 GN=Slc35e2a PE=2 SV=1	1.352	0.43	0.275512	0.85772
Q7TPM1	Protein PRRC2B OS=Mus musculus OX=10090 GN=Prrc2b PE=1 SV=1	1.351	0.43	0.0604879	0.486805
Q9Z204	Heterogeneous nuclear ribonucleoproteins C1/C2 OS=Mus musculus OX=10090 GN=Hnrnpc PE=1 SV=1	1.351	0.43	0.0300728	0.32467
O89017	Legumain OS=Mus musculus OX=10090 GN=Lgmn PE=1 SV=1	1.351	0.43	0.147714	0.717203
O70133	ATP-dependent RNA helicase A OS=Mus musculus OX=10090 GN=Dhx9 PE=1 SV=2	1.351	0.43	0.0139415	0.192052
Q6P9J9	Anoctamin-6 OS=Mus musculus OX=10090 GN=Ano6 PE=1 SV=1	1.351	0.43	0.0583423	0.4834
P97950	Ras-related protein Rab-33A OS=Mus musculus OX=10090 GN=Rab33a PE=2 SV=1	1.35	0.43	0.0649522	0.503405
Q99PP7	E3 ubiquitin-protein ligase TRIM33 OS=Mus musculus OX=10090 GN=Trim33 PE=1 SV=2	1.35	0.43	0.0261223	0.297374
Q6P1D5	Seizure 6-like protein OS=Mus musculus OX=10090 GN=Sez6l PE=1 SV=1	1.349	0.43	0.0723708	0.529304
Q3UIW5	RING finger protein 10 OS=Mus musculus OX=10090 GN=Rnf10 PE=2 SV=2	1.349	0.43	0.312346	0.878747
P37172	Activin receptor type-1 OS=Mus musculus OX=10090 GN=Acvr1 PE=2 SV=2	1.348	0.43	0.147838	0.717203
Q8K3P5	CCR4-NOT transcription complex subunit 6 OS=Mus musculus OX=10090 GN=Cnot6 PE=1 SV=2	1.348	0.43	0.193574	0.772596
P02468	Laminin subunit gamma-1 OS=Mus musculus OX=10090 GN=Lamc1 PE=1 SV=2	1.348	0.43	0.261234	0.844916
Q9CYV5	Transmembrane protein 135 OS=Mus musculus OX=10090 GN=Tmem135 PE=2 SV=1	1.348	0.43	0.0621011	0.49369
Q3V0C1	Zinc finger matrin-type protein 1 OS=Mus musculus OX=10090 GN=Zmat1 PE=1 SV=2	1.348	0.43	0.161525	0.733543
Q91XC9	Peroxisomal membrane protein PEX16 OS=Mus musculus OX=10090 GN=Pex16 PE=1 SV=2	1.348	0.43	0.0731381	0.531769
Q9JKJ9	24-hydroxycholesterol 7-alpha-hydroxylase OS=Mus musculus OX=10090 GN=Cyp39a1 PE=1 SV=1	1.347	0.43	0.382606	0.901974
Q99PP2	Zinc finger protein 318 OS=Mus musculus OX=10090 GN=Znf318 PE=1 SV=3	1.347	0.43	0.070721	0.524637
Q9ERZ3	Muscarinic acetylcholine receptor M3 OS=Mus musculus OX=10090 GN=Chrm3 PE=1 SV=1	1.346	0.43	0.153475	0.725325
Q8K4Q7	Ceramide kinase OS=Mus musculus OX=10090 GN=Cerk PE=1 SV=2	1.346	0.43	0.070878	0.524637
Q9CZ09	Histidine protein methyltransferase 1 homolog OS=Mus musculus OX=10090 GN=Mettl18 PE=2 SV=2	1.346	0.43	0.386217	0.904447
Q9DA37	Sphingomyelin synthase-related protein 1 OS=Mus musculus OX=10090 GN=Samd8 PE=2 SV=1	1.346	0.43	0.155109	0.728467
O88866	Hormonally up-regulated neu tumor-associated kinase OS=Mus musculus OX=10090 GN=Hunk PE=2 SV=1	1.345	0.43	0.347752	0.889084
Q8VE08	F-box only protein 33 OS=Mus musculus OX=10090 GN=Fbxo33 PE=1 SV=3	1.345	0.43	0.15265	0.724925
Q91V93	Rho-related BTB domain-containing protein 2 OS=Mus musculus OX=10090 GN=Rhobtb2 PE=2 SV=2	1.345	0.43	0.340972	0.886964
Q99KC8	von Willebrand factor A domain-containing protein 5A OS=Mus musculus OX=10090 GN=Vwa5a PE=1 SV=2	1.345	0.43	0.0146938	0.198639
Q6P6J9	Thioredoxin domain-containing protein 15 OS=Mus musculus OX=10090 GN=Txndc15 PE=1 SV=1	1.345	0.43	0.140567	0.703495
Q9WVL1	AP-4 complex subunit sigma-1 OS=Mus musculus OX=10090 GN=Ap4s1 PE=2 SV=1	1.345	0.43	0.150794	0.72181
P58871	182 kDa tankyrase-1-binding protein OS=Mus musculus OX=10090 GN=Tnks1bp1 PE=1 SV=2	1.344	0.43	0.0141805	0.193979
Q6ZQ03	Formin-binding protein 4 OS=Mus musculus OX=10090 GN=Fnbp4 PE=1 SV=2	1.344	0.43	0.249725	0.833691
Q8BUH7	E3 ubiquitin-protein ligase RNF26 OS=Mus musculus OX=10090 GN=Rnf26 PE=2 SV=1	1.344	0.43	0.300182	0.875749
Q4JK59	Methylcytosine dioxygenase TET2 OS=Mus musculus OX=10090 GN=Tet2 PE=1 SV=3	1.344	0.43	0.232311	0.817902
Q9R0L6	Pericentriolar material 1 protein OS=Mus musculus OX=10090 GN=Pcm1 PE=1 SV=2	1.344	0.43	0.0318245	0.336638
Q9JMG3	Transmembrane and ubiquitin-like domain-containing protein 1 OS=Mus musculus OX=10090 GN=Tmub1 PE=1 SV=1	1.343	0.43	0.103281	0.627481
Q9CQ88	Tetraspanin-31 OS=Mus musculus OX=10090 GN=Tspan31 PE=1 SV=1	1.343	0.43	0.241395	0.827066
Q9CY16	28S ribosomal protein S28, mitochondrial OS=Mus musculus OX=10090 GN=Mrps28 PE=1 SV=1	1.343	0.43	0.283427	0.862227
Q8CDC7	Zinc finger and BTB domain-containing protein 9 OS=Mus musculus OX=10090 GN=Zbtb9 PE=2 SV=1	1.343	0.43	0.244922	0.828143
Q91X44	Glucokinase regulatory protein OS=Mus musculus OX=10090 GN=Gckr PE=1 SV=3	1.343	0.43	0.155172	0.728467
Q3UHF7	Transcription factor HIVEP2 OS=Mus musculus OX=10090 GN=Hivep2 PE=1 SV=1	1.343	0.43	0.234547	0.818669
Q6P4T2	U5 small nuclear ribonucleoprotein 200 kDa helicase OS=Mus musculus OX=10090 GN=Snrnp200 PE=1 SV=1	1.343	0.42	0.00745003	0.120253
Q9JIK5	Nucleolar RNA helicase 2 OS=Mus musculus OX=10090 GN=Ddx21 PE=1 SV=3	1.342	0.42	0.0241016	0.283812
Q8C569	Protein FAM118B OS=Mus musculus OX=10090 GN=Fam118b PE=1 SV=1	1.342	0.42	0.16235	0.733543
Q9EQH2	Endoplasmic reticulum aminopeptidase 1 OS=Mus musculus OX=10090 GN=Erap1 PE=1 SV=2	1.342	0.42	0.0228788	0.273062
P43276	Histone H1.5 OS=Mus musculus OX=10090 GN=Hist1h1b PE=1 SV=2	1.342	0.42	0.0248371	0.288796
O70370	Cathepsin S OS=Mus musculus OX=10090 GN=Ctss PE=1 SV=2	1.341	0.42	0.276116	0.85772
P41233	Phospholipid-transporting ATPase ABCA1 OS=Mus musculus OX=10090 GN=Abca1 PE=1 SV=4	1.34	0.42	0.27173	0.852738
Q8BPB5	EGF-containing fibulin-like extracellular matrix protein 1 OS=Mus musculus OX=10090 GN=Efemp1 PE=1 SV=1	1.339	0.42	0.0915254	0.594553
Q6A058	Armadillo repeat-containing X-linked protein 2 OS=Mus musculus OX=10090 GN=Armcx2 PE=2 SV=2	1.339	0.42	0.0591303	0.483504
O55187	E3 SUMO-protein ligase CBX4 OS=Mus musculus OX=10090 GN=Cbx4 PE=1 SV=2	1.338	0.42	0.147648	0.717203
Q9ERE9	C-Jun-amino-terminal kinase-interacting protein 2 OS=Mus musculus OX=10090 GN=Mapk8ip2 PE=1 SV=1	1.338	0.42	0.236911	0.821856
Q9CYC6	m7GpppN-mRNA hydrolase OS=Mus musculus OX=10090 GN=Dcp2 PE=1 SV=2	1.338	0.42	0.160749	0.733543
Q640L3	Cell cycle progression protein 1 OS=Mus musculus OX=10090 GN=Ccpg1 PE=1 SV=2	1.338	0.42	0.0905998	0.590804
Q60700	Mitogen-activated protein kinase kinase kinase 12 OS=Mus musculus OX=10090 GN=Map3k12 PE=1 SV=1	1.338	0.42	0.356834	0.891223
Q9DBN5	Lon protease homolog 2, peroxisomal OS=Mus musculus OX=10090 GN=Lonp2 PE=1 SV=1	1.337	0.42	0.101983	0.622592
Q60867	Neurogenic differentiation factor 1 OS=Mus musculus OX=10090 GN=Neurod1 PE=1 SV=2	1.337	0.42	0.267878	0.849622
Q05921	2-5A-dependent ribonuclease OS=Mus musculus OX=10090 GN=Rnasel PE=1 SV=2	1.337	0.42	0.382662	0.901974
O89086	RNA-binding protein 3 OS=Mus musculus OX=10090 GN=Rbm3 PE=1 SV=1	1.337	0.42	0.142181	0.706831
P14869	60S acidic ribosomal protein P0 OS=Mus musculus OX=10090 GN=Rplp0 PE=1 SV=3	1.336	0.42	0.0222798	0.26804
O08785	Circadian locomoter output cycles protein kaput OS=Mus musculus OX=10090 GN=Clock PE=1 SV=1	1.336	0.42	0.0759437	0.543662
Q9WTP2	Protein sprouty homolog 4 OS=Mus musculus OX=10090 GN=Spry4 PE=2 SV=1	1.336	0.42	0.397834	0.909261
P97313	DNA-dependent protein kinase catalytic subunit OS=Mus musculus OX=10090 GN=Prkdc PE=1 SV=3	1.336	0.42	0.0143513	0.195607
P49135	General transcription and DNA repair factor IIH helicase subunit XPB OS=Mus musculus OX=10090 GN=Ercc3 PE=2 SV=1	1.336	0.42	0.0946428	0.604837
P53995	Anaphase-promoting complex subunit 1 OS=Mus musculus OX=10090 GN=Anapc1 PE=1 SV=2	1.335	0.42	0.0160271	0.212665
Q69Z99	Zinc finger protein 512 OS=Mus musculus OX=10090 GN=Znf512 PE=2 SV=2	1.334	0.42	0.0970814	0.609975
Q8VC03	Echinoderm microtubule-associated protein-like 3 OS=Mus musculus OX=10090 GN=Eml3 PE=1 SV=1	1.333	0.42	0.0217535	0.263466
Q9D2H6	Transcription factor Sp2 OS=Mus musculus OX=10090 GN=Sp2 PE=2 SV=2	1.333	0.41	0.153438	0.725325
Q8CIG9	F-box/LRR-repeat protein 8 OS=Mus musculus OX=10090 GN=Fbxl8 PE=1 SV=1	1.332	0.41	0.375665	0.897817
Q9Z2B5	Eukaryotic translation initiation factor 2-alpha kinase 3 OS=Mus musculus OX=10090 GN=Eif2ak3 PE=1 SV=1	1.332	0.41	0.167319	0.737406
A2A791	Zinc finger MYM-type protein 4 OS=Mus musculus OX=10090 GN=Zmym4 PE=1 SV=1	1.332	0.41	0.103634	0.628421
Q8R5M8	Cell adhesion molecule 1 OS=Mus musculus OX=10090 GN=Cadm1 PE=1 SV=2	1.331	0.41	0.0171886	0.224123
Q6PAL7	AT-hook DNA-binding motif-containing protein 1 OS=Mus musculus OX=10090 GN=Ahdc1 PE=1 SV=1	1.331	0.41	0.0471966	0.429289
P53798	Squalene synthase OS=Mus musculus OX=10090 GN=Fdft1 PE=1 SV=2	1.331	0.41	0.111616	0.646413
B2RQC6	CAD protein OS=Mus musculus OX=10090 GN=Cad PE=1 SV=1	1.33	0.41	0.017186	0.224123
Q8K2C8	Glycerol-3-phosphate acyltransferase 4 OS=Mus musculus OX=10090 GN=Gpat4 PE=1 SV=1	1.33	0.41	0.094033	0.603832
P97445	Voltage-dependent P/Q-type calcium channel subunit alpha-1A OS=Mus musculus OX=10090 GN=Cacna1a PE=1 SV=2	1.329	0.41	0.0694454	0.520582
Q9CPR7	Suppressor of IKBKE 1 OS=Mus musculus OX=10090 GN=Sike1 PE=1 SV=1	1.328	0.41	0.285783	0.865599
Q8BZH4	Pogo transposable element with ZNF domain OS=Mus musculus OX=10090 GN=Pogz PE=1 SV=2	1.328	0.41	0.165561	0.736327
Q0PHV7	Dapper homolog 3 OS=Mus musculus OX=10090 GN=Dact3 PE=1 SV=1	1.327	0.41	0.347702	0.889084
Q9QY81	Nuclear pore membrane glycoprotein 210 OS=Mus musculus OX=10090 GN=Nup210 PE=1 SV=2	1.327	0.41	0.0252779	0.29055
Q8K409	DNA polymerase beta OS=Mus musculus OX=10090 GN=Polb PE=1 SV=3	1.327	0.41	0.044211	0.414638
Q8BKC5	Importin-5 OS=Mus musculus OX=10090 GN=Ipo5 PE=1 SV=3	1.327	0.41	0.0106459	0.160097
Q8C1D8	Protein IWS1 homolog OS=Mus musculus OX=10090 GN=Iws1 PE=1 SV=1	1.327	0.41	0.0202485	0.252003
G5E8K5	Ankyrin-3 OS=Mus musculus OX=10090 GN=Ank3 PE=1 SV=1	1.327	0.41	0.0107481	0.16083
Q6PDZ2	TATA box-binding protein-associated factor RNA polymerase I subunit C OS=Mus musculus OX=10090 GN=Taf1c PE=1 SV=1	1.326	0.41	0.413896	0.914908
Q91YN1	Protein FAM118A OS=Mus musculus OX=10090 GN=Fam118a PE=1 SV=1	1.326	0.41	0.328571	0.878747
Q5DU28	Pecanex-like protein 2 OS=Mus musculus OX=10090 GN=Pcnx2 PE=2 SV=2	1.326	0.41	0.169804	0.739612
Q9CQU5	ZW10 interactor OS=Mus musculus OX=10090 GN=Zwint PE=1 SV=1	1.326	0.41	0.143865	0.708713
Q9D8X2	Coiled-coil domain-containing protein 124 OS=Mus musculus OX=10090 GN=Ccdc124 PE=1 SV=1	1.326	0.41	0.365137	0.895036
Q9QYT7	Phosphatidylinositol N-acetylglucosaminyltransferase subunit Q OS=Mus musculus OX=10090 GN=Pigq PE=1 SV=3	1.326	0.41	0.194077	0.772754
Q8VCY8	Phospholipid phosphatase-related protein type 2 OS=Mus musculus OX=10090 GN=Plppr2 PE=1 SV=1	1.326	0.41	0.259816	0.843376
Q8C0C4	Serine-rich coiled-coil domain-containing protein 1 OS=Mus musculus OX=10090 GN=Ccser1 PE=2 SV=2	1.325	0.41	0.211439	0.791516
Q8BFX3	BTB/POZ domain-containing protein KCTD3 OS=Mus musculus OX=10090 GN=Kctd3 PE=1 SV=1	1.325	0.41	0.186555	0.764431
Q91WT4	DnaJ homolog subfamily C member 17 OS=Mus musculus OX=10090 GN=Dnajc17 PE=1 SV=2	1.324	0.4	0.225918	0.811489
Q8C033	Rho guanine nucleotide exchange factor 10 OS=Mus musculus OX=10090 GN=Arhgef10 PE=1 SV=2	1.324	0.4	0.0986311	0.612218
Q9R1S3	GPI ethanolamine phosphate transferase 1 OS=Mus musculus OX=10090 GN=Pign PE=2 SV=2	1.324	0.4	0.34388	0.889084
O35214	Visual pigment-like receptor peropsin OS=Mus musculus OX=10090 GN=Rrh PE=1 SV=1	1.324	0.4	0.213119	0.794617
Q9QZ28	Homeobox protein SIX6 OS=Mus musculus OX=10090 GN=Six6 PE=1 SV=2	1.324	0.4	0.330384	0.878747
Q9D720	Non-structural maintenance of chromosomes element 1 homolog OS=Mus musculus OX=10090 GN=Nsmce1 PE=1 SV=1	1.323	0.4	0.308626	0.87745
Q9JKF1	Ras GTPase-activating-like protein IQGAP1 OS=Mus musculus OX=10090 GN=Iqgap1 PE=1 SV=2	1.322	0.4	0.0231953	0.275746
Q60766	Immunity-related GTPase family M protein 1 OS=Mus musculus OX=10090 GN=Irgm1 PE=1 SV=1	1.322	0.4	0.262754	0.844916
Q5SSW2	Proteasome activator complex subunit 4 OS=Mus musculus OX=10090 GN=Psme4 PE=1 SV=1	1.322	0.4	0.0464243	0.424863
Q9JJY4	Probable ATP-dependent RNA helicase DDX20 OS=Mus musculus OX=10090 GN=Ddx20 PE=1 SV=2	1.321	0.4	0.0195411	0.24557
Q8R0Y6	Cytosolic 10-formyltetrahydrofolate dehydrogenase OS=Mus musculus OX=10090 GN=Aldh1l1 PE=1 SV=1	1.321	0.4	0.0121767	0.174953
Q9WUR2	Enoyl-CoA delta isomerase 2, mitochondrial OS=Mus musculus OX=10090 GN=Eci2 PE=1 SV=2	1.32	0.4	0.0596611	0.485657
Q9JIS8	Solute carrier family 12 member 4 OS=Mus musculus OX=10090 GN=Slc12a4 PE=1 SV=2	1.32	0.4	0.190041	0.769977
Q8VDD5	Myosin-9 OS=Mus musculus OX=10090 GN=Myh9 PE=1 SV=4	1.32	0.4	0.012485	0.177684
Q8C6S9	Cilia- and flagella-associated protein 54 OS=Mus musculus OX=10090 GN=Cfap54 PE=2 SV=4	1.319	0.4	0.308632	0.87745
Q91VU0	Protein FAM3C OS=Mus musculus OX=10090 GN=Fam3c PE=1 SV=1	1.319	0.4	0.108663	0.638743
Q9CXF7	Chromodomain-helicase-DNA-binding protein 1-like OS=Mus musculus OX=10090 GN=Chd1l PE=1 SV=1	1.318	0.4	0.0491847	0.440271
Q56A06	Protein O-mannosyl-transferase TMTC2 OS=Mus musculus OX=10090 GN=Tmtc2 PE=2 SV=1	1.318	0.4	0.242188	0.828143
O70579	Peroxisomal membrane protein PMP34 OS=Mus musculus OX=10090 GN=Slc25a17 PE=1 SV=1	1.318	0.4	0.155956	0.729798
Q6P5B0	RRP12-like protein OS=Mus musculus OX=10090 GN=Rrp12 PE=1 SV=1	1.318	0.4	0.0568085	0.478156
Q60668	Heterogeneous nuclear ribonucleoprotein D0 OS=Mus musculus OX=10090 GN=Hnrnpd PE=1 SV=2	1.318	0.4	0.0172361	0.224417
Q61286	Transcription factor 12 OS=Mus musculus OX=10090 GN=Tcf12 PE=1 SV=2	1.318	0.4	0.359907	0.891499
O88532	Zinc finger RNA-binding protein OS=Mus musculus OX=10090 GN=Zfr PE=1 SV=2	1.318	0.4	0.0340921	0.35196
Q80T23	Synaptotagmin-like protein 5 OS=Mus musculus OX=10090 GN=Sytl5 PE=1 SV=1	1.317	0.4	0.428813	0.920831
P57791	CAAX prenyl protease 2 OS=Mus musculus OX=10090 GN=Rce1 PE=2 SV=1	1.317	0.4	0.116796	0.656609
Q499E0	BMP/retinoic acid-inducible neural-specific protein 3 OS=Mus musculus OX=10090 GN=Brinp3 PE=2 SV=2	1.317	0.4	0.429013	0.920831
Q9JJ00	Phospholipid scramblase 1 OS=Mus musculus OX=10090 GN=Plscr1 PE=1 SV=1	1.316	0.4	0.106729	0.6344
Q8BP86	snRNA-activating protein complex subunit 4 OS=Mus musculus OX=10090 GN=Snapc4 PE=1 SV=2	1.316	0.4	0.376436	0.897817
Q8VBV7	COP9 signalosome complex subunit 8 OS=Mus musculus OX=10090 GN=Cops8 PE=1 SV=1	1.316	0.4	0.150265	0.721116
Q922R8	Protein disulfide-isomerase A6 OS=Mus musculus OX=10090 GN=Pdia6 PE=1 SV=3	1.316	0.4	0.0272577	0.306386
Q9JI78	Peptide-N(4)-(N-acetyl-beta-glucosaminyl)asparagine amidase OS=Mus musculus OX=10090 GN=Ngly1 PE=1 SV=2	1.315	0.4	0.0346638	0.355696
P35569	Insulin receptor substrate 1 OS=Mus musculus OX=10090 GN=Irs1 PE=1 SV=1	1.315	0.4	0.194007	0.772754
Q8C3W1	Uncharacterized protein C1orf198 homolog OS=Mus musculus OX=10090 PE=1 SV=1	1.315	0.39	0.419376	0.918548
P59644	Phosphatidylinositol 4,5-bisphosphate 5-phosphatase A OS=Mus musculus OX=10090 GN=Inpp5j PE=1 SV=2	1.314	0.39	0.0682206	0.51554
Q8K2I4	Beta-mannosidase OS=Mus musculus OX=10090 GN=Manba PE=1 SV=1	1.314	0.39	0.271334	0.852224
P16283	Anion exchange protein 3 OS=Mus musculus OX=10090 GN=Slc4a3 PE=1 SV=2	1.314	0.39	0.0427658	0.407472
Q9Z138	Tyrosine-protein kinase transmembrane receptor ROR2 OS=Mus musculus OX=10090 GN=Ror2 PE=1 SV=2	1.314	0.39	0.364853	0.894922
Q60865	Caprin-1 OS=Mus musculus OX=10090 GN=Caprin1 PE=1 SV=2	1.314	0.39	0.0941501	0.603832
Q6VNB8	WD repeat and FYVE domain-containing protein 3 OS=Mus musculus OX=10090 GN=Wdfy3 PE=1 SV=1	1.313	0.39	0.0245862	0.28736
Q8CHP6	Polyhomeotic-like protein 3 OS=Mus musculus OX=10090 GN=Phc3 PE=1 SV=2	1.313	0.39	0.200125	0.777996
Q9D3D0	Alpha-tocopherol transfer protein-like OS=Mus musculus OX=10090 GN=Ttpal PE=1 SV=3	1.313	0.39	0.181671	0.758278
Q61194	Phosphatidylinositol 4-phosphate 3-kinase C2 domain-containing subunit alpha OS=Mus musculus OX=10090 GN=Pik3c2a PE=1 SV=2	1.313	0.39	0.196792	0.776028
Q7TMY7	Importin-8 OS=Mus musculus OX=10090 GN=Ipo8 PE=1 SV=3	1.313	0.39	0.109853	0.640728
Q5HZI2	C2 calcium-dependent domain-containing protein 4C OS=Mus musculus OX=10090 GN=C2cd4cC2CD4 family PE=1 SV=1	1.312	0.39	0.106103	0.633366
Q8BMN4	Leishmanolysin-like peptidase OS=Mus musculus OX=10090 GN=Lmln PE=2 SV=1	1.312	0.39	0.0994644	0.614703
Q923U0	TOM1-like protein 1 OS=Mus musculus OX=10090 GN=Tom1l1 PE=1 SV=1	1.312	0.39	0.353541	0.891223
Q64012	RNA-binding protein Raly OS=Mus musculus OX=10090 GN=Raly PE=1 SV=3	1.311	0.39	0.0605481	0.486805
Q8CFG0	Extracellular sulfatase Sulf-2 OS=Mus musculus OX=10090 GN=Sulf2 PE=2 SV=2	1.311	0.39	0.191913	0.77226
Q61666	Protein HIRA OS=Mus musculus OX=10090 GN=Hira PE=1 SV=3	1.31	0.39	0.103774	0.628427
Q5U419	Major facilitator superfamily domain-containing protein 3 OS=Mus musculus OX=10090 GN=Mfsd3 PE=2 SV=1	1.31	0.39	0.264443	0.846723
Q02819	Nucleobindin-1 OS=Mus musculus OX=10090 GN=Nucb1 PE=1 SV=2	1.31	0.39	0.33065	0.878747
Q9D2C6	DNA-directed RNA polymerase III subunit RPC8 OS=Mus musculus OX=10090 GN=Polr3h PE=1 SV=2	1.31	0.39	0.393628	0.907651
Q504N2	Solute carrier family 22 member 15 OS=Mus musculus OX=10090 GN=Slc22a15 PE=2 SV=3	1.31	0.39	0.432647	0.922158
O89103	Complement component C1q receptor OS=Mus musculus OX=10090 GN=Cd93 PE=1 SV=1	1.31	0.39	0.263996	0.846193
Q61056	Short transient receptor potential channel 1 OS=Mus musculus OX=10090 GN=Trpc1 PE=1 SV=5	1.309	0.39	0.402263	0.909858
Q9CYI0	Protein Njmu-R1 OS=Mus musculus OX=10090 PE=1 SV=2	1.309	0.39	0.0616112	0.491573
Q3UQU0	Bromodomain-containing protein 9 OS=Mus musculus OX=10090 GN=Brd9 PE=1 SV=1	1.309	0.39	0.186345	0.764431
Q8C3J5	Dedicator of cytokinesis protein 2 OS=Mus musculus OX=10090 GN=Dock2 PE=1 SV=3	1.309	0.39	0.19622	0.776028
Q80VC6	tRNA selenocysteine 1-associated protein 1 OS=Mus musculus OX=10090 GN=Trnau1ap PE=1 SV=2	1.309	0.39	0.256538	0.840447
Q80TH2	Erbin OS=Mus musculus OX=10090 GN=Erbin PE=1 SV=3	1.309	0.39	0.0529415	0.457314
A2AIL4	NADH dehydrogenase (ubiquinone) complex I, assembly factor 6 OS=Mus musculus OX=10090 GN=Ndufaf6 PE=1 SV=1	1.309	0.39	0.167601	0.737406
P0C7T6	Ataxin-1-like OS=Mus musculus OX=10090 GN=Atxn1l PE=1 SV=1	1.308	0.39	0.223087	0.80678
Q9R0I7	YLP motif-containing protein 1 OS=Mus musculus OX=10090 GN=Ylpm1 PE=2 SV=2	1.307	0.39	0.06938	0.520582
Q99PI5	Phosphatidate phosphatase LPIN2 OS=Mus musculus OX=10090 GN=Lpin2 PE=1 SV=2	1.306	0.39	0.191262	0.771673
Q8C147	Dedicator of cytokinesis protein 8 OS=Mus musculus OX=10090 GN=Dock8 PE=1 SV=4	1.306	0.39	0.225257	0.810083
Q8R3B7	Bromodomain-containing protein 8 OS=Mus musculus OX=10090 GN=Brd8 PE=1 SV=2	1.306	0.39	0.101401	0.621984
Q80U93	Nuclear pore complex protein Nup214 OS=Mus musculus OX=10090 GN=Nup214 PE=1 SV=2	1.306	0.38	0.059	0.483504
Q9EPL4	Methyltransferase-like protein 9 OS=Mus musculus OX=10090 GN=Mettl9 PE=1 SV=1	1.306	0.38	0.211309	0.791516
Q9D2H9	Dynein assembly factor 1, axonemal OS=Mus musculus OX=10090 GN=Dnaaf1 PE=1 SV=1	1.305	0.38	0.113064	0.649023
Q8BTI8	Serine/arginine repetitive matrix protein 2 OS=Mus musculus OX=10090 GN=Srrm2 PE=1 SV=3	1.305	0.38	0.0292438	0.318998
Q6PHS9	Voltage-dependent calcium channel subunit alpha-2/delta-2 OS=Mus musculus OX=10090 GN=Cacna2d2 PE=1 SV=1	1.305	0.38	0.0646664	0.503004
Q3UI43	BRISC and BRCA1-A complex member 1 OS=Mus musculus OX=10090 GN=Babam1 PE=1 SV=1	1.304	0.38	0.137496	0.700524
Q8K3G5	Inactive serine/threonine-protein kinase VRK3 OS=Mus musculus OX=10090 GN=Vrk3 PE=1 SV=2	1.304	0.38	0.12982	0.685431
Q8K2I9	F-box DNA helicase 1 OS=Mus musculus OX=10090 GN=Fbh1 PE=1 SV=1	1.304	0.38	0.308992	0.87745
Q3UG20	Inactive histone-lysine N-methyltransferase 2E OS=Mus musculus OX=10090 GN=Kmt2e PE=1 SV=2	1.304	0.38	0.294784	0.870366
Q80UE6	Serine/threonine-protein kinase WNK4 OS=Mus musculus OX=10090 GN=Wnk4 PE=1 SV=1	1.304	0.38	0.381102	0.901585
Q8VDP3	[F-actin]-monooxygenase MICAL1 OS=Mus musculus OX=10090 GN=Mical1 PE=1 SV=1	1.304	0.38	0.114876	0.650548
Q8C4B4	Protein unc-119 homolog B OS=Mus musculus OX=10090 GN=Unc119b PE=1 SV=1	1.304	0.38	0.321906	0.878747
P97452	Ribosome biogenesis protein BOP1 OS=Mus musculus OX=10090 GN=Bop1 PE=1 SV=1	1.304	0.38	0.027518	0.307236
Q8K224	RNA cytidine acetyltransferase OS=Mus musculus OX=10090 GN=Nat10 PE=1 SV=1	1.304	0.38	0.121525	0.664962
Q8BH74	Nuclear pore complex protein Nup107 OS=Mus musculus OX=10090 GN=Nup107 PE=1 SV=1	1.303	0.38	0.0657748	0.506388
Q9JJJ7	Protein-serine O-palmitoleoyltransferase porcupine OS=Mus musculus OX=10090 GN=Porcn PE=1 SV=1	1.303	0.38	0.126007	0.676387
P51906	Excitatory amino acid transporter 3 OS=Mus musculus OX=10090 GN=Slc1a1 PE=1 SV=2	1.302	0.38	0.292564	0.869706
Q8K4L3	Supervillin OS=Mus musculus OX=10090 GN=Svil PE=1 SV=1	1.302	0.38	0.207767	0.787349
Q922K7	Probable 28S rRNA (cytosine-C(5))-methyltransferase OS=Mus musculus OX=10090 GN=Nop2 PE=1 SV=1	1.301	0.38	0.159612	0.733543
Q3UTQ8	Cyclin-dependent kinase-like 5 OS=Mus musculus OX=10090 GN=Cdkl5 PE=1 SV=1	1.301	0.38	0.195719	0.776028
Q8C9X6	Enhancer of polycomb homolog 1 OS=Mus musculus OX=10090 GN=Epc1 PE=1 SV=1	1.301	0.38	0.227839	0.812564
Q5DU41	Volume-regulated anion channel subunit LRRC8B OS=Mus musculus OX=10090 GN=Lrrc8b PE=1 SV=3	1.301	0.38	0.132959	0.689079
Q99P31	Hsp70-binding protein 1 OS=Mus musculus OX=10090 GN=Hspbp1 PE=1 SV=1	1.301	0.38	0.139353	0.703009
Q9CQY5	Magnesium transporter protein 1 OS=Mus musculus OX=10090 GN=Magt1 PE=1 SV=1	1.301	0.38	0.0677897	0.513574
Q9R0M4	Podocalyxin OS=Mus musculus OX=10090 GN=Podxl PE=1 SV=2	1.301	0.38	0.118797	0.661805
Q6ZPK7	Lateral signaling target protein 2 homolog OS=Mus musculus OX=10090 GN=Zfyve28 PE=1 SV=2	1.301	0.38	0.102857	0.625809
P51163	Uroporphyrinogen-III synthase OS=Mus musculus OX=10090 GN=Uros PE=1 SV=1	1.3	0.38	0.332466	0.879411
Q7TPV4	Myb-binding protein 1A OS=Mus musculus OX=10090 GN=Mybbp1a PE=1 SV=2	1.3	0.38	0.0312081	0.332456
Q8CIV2	Membralin OS=Mus musculus OX=10090 GN=Tmem259 PE=1 SV=2	1.3	0.38	0.144852	0.709554
Q3V1V3	ESF1 homolog OS=Mus musculus OX=10090 GN=Esf1 PE=1 SV=1	1.3	0.38	0.161233	0.733543
Q69ZS0	E3 ubiquitin-protein ligase PDZRN3 OS=Mus musculus OX=10090 GN=Pdzrn3 PE=1 SV=3	1.3	0.38	0.444951	0.927109
Q8BFR4	N-acetylglucosamine-6-sulfatase OS=Mus musculus OX=10090 GN=Gns PE=1 SV=1	1.3	0.38	0.130257	0.685709
Q3TRM8	Hexokinase-3 OS=Mus musculus OX=10090 GN=Hk3 PE=1 SV=2	1.3	0.38	0.441974	0.926883
Q8BZ21	Histone acetyltransferase KAT6A OS=Mus musculus OX=10090 GN=Kat6a PE=1 SV=2	1.299	0.38	0.443034	0.927011
Q60707	T-box transcription factor TBX2 OS=Mus musculus OX=10090 GN=Tbx2 PE=1 SV=3	1.299	0.38	0.190418	0.770812
Q8C0D0	Probable tRNA pseudouridine synthase 1 OS=Mus musculus OX=10090 GN=Trub1 PE=1 SV=1	1.299	0.38	0.197677	0.776087
Q80WT5	Aftiphilin OS=Mus musculus OX=10090 GN=Aftph PE=1 SV=2	1.299	0.38	0.144282	0.708713
Q9CYH5	Glucose-fructose oxidoreductase domain-containing protein 2 OS=Mus musculus OX=10090 GN=Gfod2 PE=2 SV=1	1.299	0.38	0.304327	0.87621
Q9D7D7	Claudin-23 OS=Mus musculus OX=10090 GN=Cldn23 PE=1 SV=1	1.299	0.38	0.327094	0.878747
Q9JLL0	Cysteine-rich motor neuron 1 protein OS=Mus musculus OX=10090 GN=Crim1 PE=2 SV=2	1.299	0.38	0.362538	0.894254
Q9CQ71	Replication protein A 14 kDa subunit OS=Mus musculus OX=10090 GN=Rpa3 PE=1 SV=1	1.298	0.38	0.357798	0.891223
Q91ZN5	Adenosine 3'-phospho 5'-phosphosulfate transporter 1 OS=Mus musculus OX=10090 GN=Slc35b2 PE=1 SV=1	1.298	0.38	0.133461	0.690886
E9Q7G0	Nuclear mitotic apparatus protein 1 OS=Mus musculus OX=10090 GN=Numa1 PE=1 SV=1	1.298	0.38	0.029273	0.318998
P01831	Thy-1 membrane glycoprotein OS=Mus musculus OX=10090 GN=Thy1 PE=1 SV=1	1.298	0.38	0.0300813	0.32467
O35379	Multidrug resistance-associated protein 1 OS=Mus musculus OX=10090 GN=Abcc1 PE=1 SV=1	1.298	0.38	0.065488	0.505041
Q9CQJ2	PIH1 domain-containing protein 1 OS=Mus musculus OX=10090 GN=Pih1d1 PE=1 SV=1	1.297	0.38	0.351828	0.890697
Q60592	Microtubule-associated serine/threonine-protein kinase 2 OS=Mus musculus OX=10090 GN=Mast2 PE=1 SV=1	1.297	0.38	0.338851	0.885163
P55066	Neurocan core protein OS=Mus musculus OX=10090 GN=Ncan PE=1 SV=1	1.297	0.38	0.30756	0.87745
Q3U5C8	Rho guanine nucleotide exchange factor 16 OS=Mus musculus OX=10090 GN=Arhgef16 PE=1 SV=3	1.297	0.37	0.271905	0.852764
Q6NS82	Reticulophagy regulator 2 OS=Mus musculus OX=10090 GN=Retreg2 PE=1 SV=2	1.297	0.37	0.0540213	0.463341
Q9D658	Protein tyrosine phosphatase type IVA 3 OS=Mus musculus OX=10090 GN=Ptp4a3 PE=1 SV=1	1.297	0.37	0.116898	0.656609
P97820	Mitogen-activated protein kinase kinase kinase kinase 4 OS=Mus musculus OX=10090 GN=Map4k4 PE=1 SV=1	1.296	0.37	0.066917	0.509529
P04925	Major prion protein OS=Mus musculus OX=10090 GN=Prnp PE=1 SV=2	1.296	0.37	0.113074	0.649023
Q9Z0R9	Acyl-CoA 6-desaturase OS=Mus musculus OX=10090 GN=Fads2 PE=1 SV=1	1.296	0.37	0.0952995	0.605176
Q9CWU2	Palmitoyltransferase ZDHHC13 OS=Mus musculus OX=10090 GN=Zdhhc13 PE=1 SV=2	1.296	0.37	0.150729	0.72181
A2AJK6	Chromodomain-helicase-DNA-binding protein 7 OS=Mus musculus OX=10090 GN=Chd7 PE=1 SV=1	1.296	0.37	0.0458112	0.421791
P98084	Amyloid-beta A4 precursor protein-binding family A member 2 OS=Mus musculus OX=10090 GN=Apba2 PE=1 SV=2	1.296	0.37	0.212006	0.792042
Q91W96	Anaphase-promoting complex subunit 4 OS=Mus musculus OX=10090 GN=Anapc4 PE=1 SV=1	1.295	0.37	0.0699448	0.521202
O88700	Bloom syndrome protein homolog OS=Mus musculus OX=10090 GN=Blm PE=1 SV=1	1.295	0.37	0.448434	0.927289
P43274	Histone H1.4 OS=Mus musculus OX=10090 GN=Hist1h1e PE=1 SV=2	1.295	0.37	0.109506	0.639624
O89019	Inversin OS=Mus musculus OX=10090 GN=Invs PE=1 SV=2	1.295	0.37	0.313858	0.878747
P35546	Proto-oncogene tyrosine-protein kinase receptor Ret OS=Mus musculus OX=10090 GN=Ret PE=1 SV=2	1.294	0.37	0.396456	0.908646
Q6NZJ6	Eukaryotic translation initiation factor 4 gamma 1 OS=Mus musculus OX=10090 GN=Eif4g1 PE=1 SV=1	1.294	0.37	0.0311887	0.332456
Q8VD66	(Lyso)-N-acylphosphatidylethanolamine lipase OS=Mus musculus OX=10090 GN=Abhd4 PE=1 SV=1	1.294	0.37	0.179957	0.756993
Q9WV30	Nuclear factor of activated T-cells 5 OS=Mus musculus OX=10090 GN=Nfat5 PE=1 SV=2	1.294	0.37	0.223278	0.806823
Q921X6	DNA-directed RNA polymerase III subunit RPC6 OS=Mus musculus OX=10090 GN=Polr3f PE=1 SV=1	1.294	0.37	0.311369	0.878747
O55137	Acyl-coenzyme A thioesterase 1 OS=Mus musculus OX=10090 GN=Acot1 PE=1 SV=1	1.293	0.37	0.0789529	0.551814
Q91WJ8	Far upstream element-binding protein 1 OS=Mus musculus OX=10090 GN=Fubp1 PE=1 SV=1	1.293	0.37	0.0362127	0.365898
Q61423	Potassium voltage-gated channel subfamily A member 4 OS=Mus musculus OX=10090 GN=Kcna4 PE=1 SV=2	1.293	0.37	0.326414	0.878747
P63250	G protein-activated inward rectifier potassium channel 1 OS=Mus musculus OX=10090 GN=Kcnj3 PE=1 SV=1	1.293	0.37	0.22722	0.812564
P98064	Mannan-binding lectin serine protease 1 OS=Mus musculus OX=10090 GN=Masp1 PE=1 SV=2	1.293	0.37	0.375752	0.897817
Q8C2Q3	RNA-binding protein 14 OS=Mus musculus OX=10090 GN=Rbm14 PE=1 SV=1	1.292	0.37	0.0439024	0.413931
Q9CQL4	39S ribosomal protein L20, mitochondrial OS=Mus musculus OX=10090 GN=Mrpl20 PE=1 SV=1	1.292	0.37	0.39657	0.908646
P63084	Protein S100-A5 OS=Mus musculus OX=10090 GN=S100a5 PE=3 SV=1	1.292	0.37	0.213822	0.795801
Q8R4R6	Nucleoporin NUP35 OS=Mus musculus OX=10090 GN=Nup35 PE=1 SV=2	1.291	0.37	0.228945	0.814898
Q6PDI6	Ubiquitin carboxyl-terminal hydrolase MINDY-2 OS=Mus musculus OX=10090 GN=Mindy2 PE=1 SV=1	1.291	0.37	0.050925	0.447852
Q8K4I3	Rho guanine nucleotide exchange factor 6 OS=Mus musculus OX=10090 GN=Arhgef6 PE=1 SV=1	1.291	0.37	0.359121	0.891223
Q99NB8	Ubiquilin-4 OS=Mus musculus OX=10090 GN=Ubqln4 PE=1 SV=1	1.291	0.37	0.357384	0.891223
B2RU80	Receptor-type tyrosine-protein phosphatase beta OS=Mus musculus OX=10090 GN=Ptprb PE=1 SV=1	1.291	0.37	0.3247	0.878747
P97372	Proteasome activator complex subunit 2 OS=Mus musculus OX=10090 GN=Psme2 PE=1 SV=4	1.291	0.37	0.22693	0.812564
Q8K0B2	Probable lysosomal cobalamin transporter OS=Mus musculus OX=10090 GN=Lmbrd1 PE=1 SV=1	1.291	0.37	0.240756	0.826914
O88508	DNA (cytosine-5)-methyltransferase 3A OS=Mus musculus OX=10090 GN=Dnmt3a PE=1 SV=2	1.29	0.37	0.375609	0.897817
Q3TEA8	Heterochromatin protein 1-binding protein 3 OS=Mus musculus OX=10090 GN=Hp1bp3 PE=1 SV=1	1.29	0.37	0.0229721	0.273734
Q9JL04	Formin-2 OS=Mus musculus OX=10090 GN=Fmn2 PE=1 SV=2	1.29	0.37	0.0670951	0.510455
Q9Z2X2	26S proteasome non-ATPase regulatory subunit 10 OS=Mus musculus OX=10090 GN=Psmd10 PE=1 SV=3	1.29	0.37	0.206332	0.78557
Q91XE8	Transmembrane protein 205 OS=Mus musculus OX=10090 GN=Tmem205 PE=1 SV=1	1.29	0.37	0.0573164	0.47973
Q69ZN7	Myoferlin OS=Mus musculus OX=10090 GN=Myof PE=1 SV=2	1.29	0.37	0.0445399	0.416459
Q5SWU9	Acetyl-CoA carboxylase 1 OS=Mus musculus OX=10090 GN=Acaca PE=1 SV=1	1.289	0.37	0.0242198	0.283812
Q8BYI6	Lysophosphatidylcholine acyltransferase 2 OS=Mus musculus OX=10090 GN=Lpcat2 PE=1 SV=1	1.289	0.37	0.07151	0.525498
Q99PL8	Thiamine transporter 2 OS=Mus musculus OX=10090 GN=Slc19a3 PE=2 SV=2	1.289	0.37	0.469321	0.931869
Q80XJ2	E3 ubiquitin-protein ligase RNF168 OS=Mus musculus OX=10090 GN=Rnf168 PE=1 SV=3	1.289	0.37	0.405208	0.909858
P11881	Inositol 1,4,5-trisphosphate receptor type 1 OS=Mus musculus OX=10090 GN=Itpr1 PE=1 SV=2	1.289	0.37	0.0838076	0.567715
Q8C9B9	Death-inducer obliterator 1 OS=Mus musculus OX=10090 GN=Dido1 PE=1 SV=4	1.288	0.37	0.0247235	0.287845
Q7TMV3	FAST kinase domain-containing protein 5, mitochondrial OS=Mus musculus OX=10090 GN=Fastkd5 PE=2 SV=1	1.288	0.37	0.406451	0.909858
Q80UW5	Serine/threonine-protein kinase MRCK gamma OS=Mus musculus OX=10090 GN=Cdc42bpg PE=1 SV=2	1.288	0.37	0.08149	0.561714
P50428	Arylsulfatase A OS=Mus musculus OX=10090 GN=Arsa PE=1 SV=2	1.288	0.37	0.330397	0.878747
Q7TMI3	E3 ubiquitin-protein ligase UHRF2 OS=Mus musculus OX=10090 GN=Uhrf2 PE=1 SV=1	1.288	0.36	0.166884	0.737049
Q8BGX7	DNA repair-scaffolding protein OS=Mus musculus OX=10090 GN=Spidr PE=2 SV=1	1.288	0.36	0.463913	0.931869
P61215	Carbonic anhydrase-related protein 10 OS=Mus musculus OX=10090 GN=Ca10 PE=1 SV=1	1.288	0.36	0.348061	0.889084
Q6X6Z7	Tektin-3 OS=Mus musculus OX=10090 GN=Tekt3 PE=2 SV=1	1.287	0.36	0.30377	0.875973
Q3UVY5	Pecanex-like protein 4 OS=Mus musculus OX=10090 GN=Pcnx4 PE=2 SV=2	1.287	0.36	0.379438	0.900991
Q4LDD4	Arf-GAP with Rho-GAP domain, ANK repeat and PH domain-containing protein 1 OS=Mus musculus OX=10090 GN=Arap1 PE=1 SV=2	1.287	0.36	0.151168	0.722058
Q62422	Osteoclast-stimulating factor 1 OS=Mus musculus OX=10090 GN=Ostf1 PE=1 SV=2	1.286	0.36	0.345573	0.889084
Q8BH24	Transmembrane 9 superfamily member 4 OS=Mus musculus OX=10090 GN=Tm9sf4 PE=1 SV=1	1.286	0.36	0.0393987	0.384318
Q9QYS9	Protein quaking OS=Mus musculus OX=10090 GN=Qki PE=1 SV=1	1.286	0.36	0.237237	0.822354
Q3UH99	Protein shisa-6 OS=Mus musculus OX=10090 GN=Shisa6 PE=1 SV=1	1.286	0.36	0.486763	0.939
Q9JJW0	Peroxisomal membrane protein 4 OS=Mus musculus OX=10090 GN=Pxmp4 PE=1 SV=3	1.285	0.36	0.407682	0.910239
A2A9C3	KICSTOR complex protein SZT2 OS=Mus musculus OX=10090 GN=Szt2 PE=1 SV=1	1.285	0.36	0.319727	0.878747
Q9JM98	WD repeat-containing protein WRAP73 OS=Mus musculus OX=10090 GN=Wrap73 PE=1 SV=2	1.285	0.36	0.340665	0.886851
Q9Z1T6	1-phosphatidylinositol 3-phosphate 5-kinase OS=Mus musculus OX=10090 GN=Pikfyve PE=1 SV=3	1.285	0.36	0.1533	0.725325
Q8BYR5	Calcium-dependent secretion activator 2 OS=Mus musculus OX=10090 GN=Cadps2 PE=1 SV=2	1.284	0.36	0.460349	0.930911
Q6PGC1	ATP-dependent RNA helicase DHX29 OS=Mus musculus OX=10090 GN=Dhx29 PE=1 SV=1	1.284	0.36	0.0730047	0.531656
A3KFM7	Chromodomain-helicase-DNA-binding protein 6 OS=Mus musculus OX=10090 GN=Chd6 PE=1 SV=1	1.284	0.36	0.146475	0.714186
Q62193	Replication protein A 32 kDa subunit OS=Mus musculus OX=10090 GN=Rpa2 PE=1 SV=1	1.284	0.36	0.117067	0.656902
Q9JJI6	GPI ethanolamine phosphate transferase 3 OS=Mus musculus OX=10090 GN=Pigo PE=1 SV=2	1.283	0.36	0.169474	0.739421
Q61070	Etoposide-induced protein 2.4 OS=Mus musculus OX=10090 GN=Ei24 PE=1 SV=3	1.283	0.36	0.0663628	0.50713
Q64018	Glycine receptor subunit alpha-1 OS=Mus musculus OX=10090 GN=Glra1 PE=1 SV=2	1.283	0.36	0.230014	0.815807
Q61164	Transcriptional repressor CTCF OS=Mus musculus OX=10090 GN=Ctcf PE=1 SV=2	1.283	0.36	0.0912209	0.593429
Q80XQ2	TBC1 domain family member 5 OS=Mus musculus OX=10090 GN=Tbc1d5 PE=1 SV=2	1.283	0.36	0.127025	0.679397
P97351	40S ribosomal protein S3a OS=Mus musculus OX=10090 GN=Rps3a PE=1 SV=3	1.283	0.36	0.0393338	0.384101
Q99PV0	Pre-mRNA-processing-splicing factor 8 OS=Mus musculus OX=10090 GN=Prpf8 PE=1 SV=2	1.282	0.36	0.0280104	0.309728
Q61937	Nucleophosmin OS=Mus musculus OX=10090 GN=Npm1 PE=1 SV=1	1.282	0.36	0.0424129	0.405824
Q8K012	Formin-binding protein 1-like OS=Mus musculus OX=10090 GN=Fnbp1l PE=1 SV=2	1.282	0.36	0.367287	0.89641
P06537	Glucocorticoid receptor OS=Mus musculus OX=10090 GN=Nr3c1 PE=1 SV=1	1.282	0.36	0.0899578	0.587329
A2AN08	E3 ubiquitin-protein ligase UBR4 OS=Mus musculus OX=10090 GN=Ubr4 PE=1 SV=1	1.282	0.36	0.0285107	0.314105
P08032	Spectrin alpha chain, erythrocytic 1 OS=Mus musculus OX=10090 GN=Spta1 PE=1 SV=3	1.281	0.36	0.406411	0.909858
Q6A0D4	Raftlin OS=Mus musculus OX=10090 GN=Rftn1 PE=1 SV=4	1.281	0.36	0.436277	0.922756
A2APY7	Arginine-hydroxylase NDUFAF5, mitochondrial OS=Mus musculus OX=10090 GN=Ndufaf5 PE=1 SV=1	1.281	0.36	0.20839	0.788691
Q8BY35	FYVE, RhoGEF and PH domain-containing protein 2 OS=Mus musculus OX=10090 GN=Fgd2 PE=1 SV=1	1.281	0.36	0.482409	0.93713
Q9R0E1	Multifunctional procollagen lysine hydroxylase and glycosyltransferase LH3 OS=Mus musculus OX=10090 GN=Plod3 PE=1 SV=1	1.281	0.36	0.333913	0.880909
Q9D8S4	Oligoribonuclease, mitochondrial OS=Mus musculus OX=10090 GN=Rexo2 PE=1 SV=2	1.281	0.36	0.255713	0.839805
Q9QYE9	Pleckstrin homology domain-containing family B member 1 OS=Mus musculus OX=10090 GN=Plekhb1 PE=1 SV=1	1.281	0.36	0.070736	0.524637
Q9DC37	Major facilitator superfamily domain-containing protein 1 OS=Mus musculus OX=10090 GN=Mfsd1 PE=1 SV=1	1.281	0.36	0.356554	0.891223
Q62351	Transferrin receptor protein 1 OS=Mus musculus OX=10090 GN=Tfrc PE=1 SV=1	1.281	0.36	0.0481759	0.435563
Q3UUQ7	GPI inositol-deacylase OS=Mus musculus OX=10090 GN=Pgap1 PE=1 SV=3	1.28	0.36	0.0421126	0.40375
P51436	D(4) dopamine receptor OS=Mus musculus OX=10090 GN=Drd4 PE=2 SV=1	1.28	0.36	0.320935	0.878747
Q9EPB5	Serine hydrolase-like protein OS=Mus musculus OX=10090 GN=Serhl PE=1 SV=1	1.28	0.36	0.302612	0.875973
Q8VC42	Regulator of MON1-CCZ1 complex OS=Mus musculus OX=10090 GN=Rmc1 PE=2 SV=1	1.28	0.36	0.0972796	0.609975
P83741	Serine/threonine-protein kinase WNK1 OS=Mus musculus OX=10090 GN=Wnk1 PE=1 SV=2	1.279	0.36	0.061859	0.492938
Q9EPL9	Peroxisomal acyl-coenzyme A oxidase 3 OS=Mus musculus OX=10090 GN=Acox3 PE=1 SV=2	1.279	0.36	0.160006	0.733543
P24788	Cyclin-dependent kinase 11B OS=Mus musculus OX=10090 GN=Cdk11b PE=1 SV=2	1.279	0.35	0.0641012	0.499901
P61406	Telomerase-binding protein EST1A OS=Mus musculus OX=10090 GN=Smg6 PE=1 SV=1	1.279	0.35	0.134429	0.692718
Q8CI96	CAP-Gly domain-containing linker protein 4 OS=Mus musculus OX=10090 GN=Clip4 PE=1 SV=1	1.279	0.35	0.256614	0.840447
Q8BXA5	Cleft lip and palate transmembrane protein 1-like protein OS=Mus musculus OX=10090 GN=Clptm1l PE=1 SV=1	1.279	0.35	0.157608	0.731532
A6H8H2	DENN domain-containing protein 4C OS=Mus musculus OX=10090 GN=Dennd4c PE=1 SV=1	1.279	0.35	0.161745	0.733543
Q8BHT7	RAB6A-GEF complex partner protein 2 OS=Mus musculus OX=10090 GN=Rgp1 PE=2 SV=1	1.278	0.35	0.333361	0.880281
Q8R1P4	Ubiquitin-like-conjugating enzyme ATG10 OS=Mus musculus OX=10090 GN=Atg10 PE=1 SV=1	1.278	0.35	0.271094	0.852224
Q8C080	Sorting nexin-16 OS=Mus musculus OX=10090 GN=Snx16 PE=1 SV=2	1.277	0.35	0.254562	0.839307
Q9DB00	GON-4-like protein OS=Mus musculus OX=10090 GN=Gon4l PE=1 SV=3	1.277	0.35	0.18076	0.758278
A2RSY6	TRMT1-like protein OS=Mus musculus OX=10090 GN=Trmt1l PE=1 SV=1	1.277	0.35	0.130583	0.68606
Q2KN98	Cytospin-A OS=Mus musculus OX=10090 GN=Specc1l PE=1 SV=1	1.277	0.35	0.189463	0.769362
Q9JIM1	Equilibrative nucleoside transporter 1 OS=Mus musculus OX=10090 GN=Slc29a1 PE=1 SV=3	1.276	0.35	0.160375	0.733543
Q8BIZ6	Smad nuclear-interacting protein 1 OS=Mus musculus OX=10090 GN=Snip1 PE=1 SV=1	1.276	0.35	0.406163	0.909858
Q6GQT6	Sterol regulatory element-binding protein cleavage-activating protein OS=Mus musculus OX=10090 GN=Scap PE=1 SV=1	1.275	0.35	0.218115	0.801831
Q60604	Adseverin OS=Mus musculus OX=10090 GN=Scin PE=1 SV=3	1.275	0.35	0.390577	0.905282
P97792	Coxsackievirus and adenovirus receptor homolog OS=Mus musculus OX=10090 GN=Cxadr PE=1 SV=1	1.275	0.35	0.0980892	0.611229
Q01815	Voltage-dependent L-type calcium channel subunit alpha-1C OS=Mus musculus OX=10090 GN=Cacna1c PE=1 SV=1	1.275	0.35	0.394358	0.907651
Q922J3	CAP-Gly domain-containing linker protein 1 OS=Mus musculus OX=10090 GN=Clip1 PE=1 SV=1	1.275	0.35	0.0651496	0.503723
A6H8H5	Potassium voltage-gated channel subfamily B member 2 OS=Mus musculus OX=10090 GN=Kcnb2 PE=1 SV=2	1.275	0.35	0.161494	0.733543
P29533	Vascular cell adhesion protein 1 OS=Mus musculus OX=10090 GN=Vcam1 PE=1 SV=1	1.275	0.35	0.138817	0.703009
P70318	Nucleolysin TIAR OS=Mus musculus OX=10090 GN=Tial1 PE=1 SV=1	1.274	0.35	0.0532779	0.459146
Q8CJ40	Rootletin OS=Mus musculus OX=10090 GN=Crocc PE=1 SV=2	1.274	0.35	0.0331028	0.344506
Q3UBX0	Transmembrane protein 109 OS=Mus musculus OX=10090 GN=Tmem109 PE=1 SV=2	1.274	0.35	0.245566	0.828143
Q80W54	CAAX prenyl protease 1 homolog OS=Mus musculus OX=10090 GN=Zmpste24 PE=1 SV=2	1.274	0.35	0.066357	0.50713
Q8C0C0	Zinc fingers and homeoboxes protein 2 OS=Mus musculus OX=10090 GN=Zhx2 PE=1 SV=1	1.273	0.35	0.248728	0.832436
D2EAC2	Zinc finger BED domain-containing protein 6 OS=Mus musculus OX=10090 GN=Zbed6 PE=1 SV=1	1.273	0.35	0.48268	0.937414
Q3USH5	Splicing factor, suppressor of white-apricot homolog OS=Mus musculus OX=10090 GN=Sfswap PE=1 SV=2	1.273	0.35	0.230517	0.816791
Q03719	Potassium voltage-gated channel subfamily D member 1 OS=Mus musculus OX=10090 GN=Kcnd1 PE=1 SV=1	1.273	0.35	0.449688	0.927289
Q61881	DNA replication licensing factor MCM7 OS=Mus musculus OX=10090 GN=Mcm7 PE=1 SV=1	1.273	0.35	0.196934	0.776028
Q67FY2	B-cell CLL/lymphoma 9-like protein OS=Mus musculus OX=10090 GN=Bcl9l PE=1 SV=1	1.273	0.35	0.48625	0.939
Q8BZ20	Protein mono-ADP-ribosyltransferase PARP12 OS=Mus musculus OX=10090 GN=Parp12 PE=1 SV=3	1.272	0.35	0.346158	0.889084
Q9CS00	Cactin OS=Mus musculus OX=10090 GN=Cactin PE=1 SV=2	1.272	0.35	0.191102	0.771673
Q99J56	Derlin-1 OS=Mus musculus OX=10090 GN=Derl1 PE=1 SV=1	1.272	0.35	0.0483307	0.436088
Q9D8B1	Androgen-induced gene 1 protein OS=Mus musculus OX=10090 GN=Aig1 PE=2 SV=2	1.272	0.35	0.0859256	0.573452
Q9CZJ2	Heat shock 70 kDa protein 12B OS=Mus musculus OX=10090 GN=Hspa12b PE=1 SV=1	1.272	0.35	0.166798	0.737049
Q8CDA1	Phosphatidylinositide phosphatase SAC2 OS=Mus musculus OX=10090 GN=Inpp5f PE=1 SV=1	1.272	0.35	0.0563567	0.474863
Q9Z2W9	Glutamate receptor 3 OS=Mus musculus OX=10090 GN=Gria3 PE=1 SV=2	1.272	0.35	0.176383	0.748593
Q8BMD6	Transmembrane protein 260 OS=Mus musculus OX=10090 GN=Tmem260 PE=2 SV=2	1.272	0.35	0.102977	0.62612
Q8CG79	Apoptosis-stimulating of p53 protein 2 OS=Mus musculus OX=10090 GN=Tp53bp2 PE=1 SV=3	1.271	0.35	0.167683	0.737406
P19246	Neurofilament heavy polypeptide OS=Mus musculus OX=10090 GN=Nefh PE=1 SV=3	1.27	0.35	0.354003	0.891223
P42228	Signal transducer and activator of transcription 4 OS=Mus musculus OX=10090 GN=Stat4 PE=1 SV=1	1.27	0.35	0.16206	0.733543
Q3THW5	Histone H2A.V OS=Mus musculus OX=10090 GN=H2afv PE=1 SV=3	1.27	0.35	0.060309	0.486733
P35821	Tyrosine-protein phosphatase non-receptor type 1 OS=Mus musculus OX=10090 GN=Ptpn1 PE=1 SV=2	1.27	0.34	0.159684	0.733543
Q60629	Ephrin type-A receptor 5 OS=Mus musculus OX=10090 GN=Epha5 PE=1 SV=2	1.27	0.34	0.183156	0.759179
Q62419	Endophilin-A2 OS=Mus musculus OX=10090 GN=Sh3gl1 PE=1 SV=1	1.27	0.34	0.148549	0.718751
O54983	Ketimine reductase mu-crystallin OS=Mus musculus OX=10090 GN=Crym PE=1 SV=1	1.27	0.34	0.0363274	0.366647
Q91WB2	Inactive phospholipid phosphatase 7 OS=Mus musculus OX=10090 GN=Plpp7 PE=1 SV=1	1.27	0.34	0.352042	0.890697
P58137	Acyl-coenzyme A thioesterase 8 OS=Mus musculus OX=10090 GN=Acot8 PE=1 SV=1	1.269	0.34	0.111865	0.64661
Q9WUE3	Cytochrome b561 domain-containing protein 2 OS=Mus musculus OX=10090 GN=Cyb561d2 PE=1 SV=1	1.269	0.34	0.258995	0.842942
Q61733	28S ribosomal protein S31, mitochondrial OS=Mus musculus OX=10090 GN=Mrps31 PE=1 SV=1	1.269	0.34	0.211571	0.791516
Q8BWJ3	Phosphorylase b kinase regulatory subunit alpha, liver isoform OS=Mus musculus OX=10090 GN=Phka2 PE=1 SV=1	1.269	0.34	0.0997031	0.615336
Q9JMH9	Unconventional myosin-XVIIIa OS=Mus musculus OX=10090 GN=Myo18a PE=1 SV=2	1.269	0.34	0.0414539	0.399614
Q9CR60	Vesicle transport protein GOT1B OS=Mus musculus OX=10090 GN=Golt1b PE=1 SV=1	1.269	0.34	0.0977044	0.610517
Q6P9K9	Neurexin-3 OS=Mus musculus OX=10090 GN=Nrxn3 PE=1 SV=2	1.269	0.34	0.0618973	0.492938
P70232	Neural cell adhesion molecule L1-like protein OS=Mus musculus OX=10090 GN=Chl1 PE=1 SV=2	1.268	0.34	0.110934	0.64421
A2RSQ0	DENN domain-containing protein 5B OS=Mus musculus OX=10090 GN=Dennd5b PE=1 SV=2	1.268	0.34	0.11825	0.661171
P26039	Talin-1 OS=Mus musculus OX=10090 GN=Tln1 PE=1 SV=2	1.268	0.34	0.051179	0.44921
Q05D44	Eukaryotic translation initiation factor 5B OS=Mus musculus OX=10090 GN=Eif5b PE=1 SV=2	1.268	0.34	0.0601175	0.486494
Q9D0B6	Protein PBDC1 OS=Mus musculus OX=10090 GN=Pbdc1 PE=1 SV=1	1.268	0.34	0.274104	0.856245
Q3UPF5	Zinc finger CCCH-type antiviral protein 1 OS=Mus musculus OX=10090 GN=Zc3hav1 PE=1 SV=1	1.268	0.34	0.315197	0.878747
Q03146	Epithelial discoidin domain-containing receptor 1 OS=Mus musculus OX=10090 GN=Ddr1 PE=2 SV=2	1.268	0.34	0.177609	0.750968
E9QAT4	Protein transport protein Sec16A OS=Mus musculus OX=10090 GN=Sec16a PE=1 SV=1	1.267	0.34	0.0704672	0.524037
Q9WV35	C->U-editing enzyme APOBEC-2 OS=Mus musculus OX=10090 GN=Apobec2 PE=1 SV=1	1.267	0.34	0.105211	0.633045
Q6P1E1	Zinc finger MIZ domain-containing protein 1 OS=Mus musculus OX=10090 GN=Zmiz1 PE=1 SV=1	1.267	0.34	0.0785427	0.55092
Q3V0L5	Leucine-rich repeat-containing protein 43 OS=Mus musculus OX=10090 GN=Lrrc43 PE=2 SV=1	1.267	0.34	0.332677	0.879411
Q9Z0U1	Tight junction protein ZO-2 OS=Mus musculus OX=10090 GN=Tjp2 PE=1 SV=2	1.267	0.34	0.0624296	0.495429
Q9CWD3	Nucleoside diphosphate-linked moiety X motif 17 OS=Mus musculus OX=10090 GN=Nudt17 PE=2 SV=1	1.266	0.34	0.271732	0.852738
O88327	Alpha-catulin OS=Mus musculus OX=10090 GN=Ctnnal1 PE=1 SV=1	1.266	0.34	0.360694	0.892879
P16546	Spectrin alpha chain, non-erythrocytic 1 OS=Mus musculus OX=10090 GN=Sptan1 PE=1 SV=4	1.266	0.34	0.0392259	0.383692
Q9Z2L6	Multiple inositol polyphosphate phosphatase 1 OS=Mus musculus OX=10090 GN=Minpp1 PE=1 SV=3	1.266	0.34	0.140913	0.704019
Q921M4	Golgin subfamily A member 2 OS=Mus musculus OX=10090 GN=Golga2 PE=1 SV=3	1.266	0.34	0.0823022	0.563867
Q810S1	Calcium uniporter regulatory subunit MCUb, mitochondrial OS=Mus musculus OX=10090 GN=Mcub PE=1 SV=1	1.266	0.34	0.453761	0.927289
P08226	Apolipoprotein E OS=Mus musculus OX=10090 GN=Apoe PE=1 SV=2	1.265	0.34	0.185367	0.762659
Q8VBU8	Protein BANP OS=Mus musculus OX=10090 GN=Banp PE=1 SV=1	1.265	0.34	0.436035	0.922756
O09112	Dual specificity protein phosphatase 8 OS=Mus musculus OX=10090 GN=Dusp8 PE=2 SV=1	1.265	0.34	0.251789	0.837717
P35710	Transcription factor SOX-5 OS=Mus musculus OX=10090 GN=Sox5 PE=1 SV=2	1.265	0.34	0.454043	0.927289
P21981	Protein-glutamine gamma-glutamyltransferase 2 OS=Mus musculus OX=10090 GN=Tgm2 PE=1 SV=4	1.265	0.34	0.117503	0.65812
Q5SSH7	Zinc finger ZZ-type and EF-hand domain-containing protein 1 OS=Mus musculus OX=10090 GN=Zzef1 PE=1 SV=2	1.265	0.34	0.166289	0.736327
Q64446	Copper-transporting ATPase 2 OS=Mus musculus OX=10090 GN=Atp7b PE=1 SV=2	1.265	0.34	0.494323	0.941442
Q61147	Ceruloplasmin OS=Mus musculus OX=10090 GN=Cp PE=1 SV=2	1.264	0.34	0.0638625	0.499229
Q03147	Cyclin-dependent kinase 7 OS=Mus musculus OX=10090 GN=Cdk7 PE=1 SV=2	1.264	0.34	0.194323	0.772754
Q8R0G9	Nuclear pore complex protein Nup133 OS=Mus musculus OX=10090 GN=Nup133 PE=1 SV=2	1.264	0.34	0.11483	0.650548
Q4FZD7	Inactive serine/threonine-protein kinase PLK5 OS=Mus musculus OX=10090 GN=Plk5 PE=1 SV=1	1.264	0.34	0.208352	0.788691
E9Q784	Zinc finger CCCH domain-containing protein 13 OS=Mus musculus OX=10090 GN=Zc3h13 PE=1 SV=1	1.264	0.34	0.442878	0.927011
P59266	Fat storage-inducing transmembrane protein 2 OS=Mus musculus OX=10090 GN=Fitm2 PE=1 SV=1	1.263	0.34	0.457016	0.929315
Q0GNC1	Inverted formin-2 OS=Mus musculus OX=10090 GN=Inf2 PE=1 SV=1	1.263	0.34	0.0605877	0.486805
P97772	Metabotropic glutamate receptor 1 OS=Mus musculus OX=10090 GN=Grm1 PE=1 SV=2	1.263	0.34	0.0924234	0.598604
P52875	Transmembrane protein 165 OS=Mus musculus OX=10090 GN=Tmem165 PE=1 SV=2	1.263	0.34	0.106059	0.633366
Q9Z223	Molybdopterin synthase catalytic subunit OS=Mus musculus OX=10090 GN=Mocs2 PE=1 SV=3	1.263	0.34	0.280642	0.859356
Q9JKC6	Cell cycle exit and neuronal differentiation protein 1 OS=Mus musculus OX=10090 GN=Cend1 PE=1 SV=1	1.263	0.34	0.0697072	0.52077
Q9JMB0	G kinase-anchoring protein 1 OS=Mus musculus OX=10090 GN=Gkap1 PE=1 SV=1	1.263	0.34	0.433449	0.922373
Q9EPR5	VPS10 domain-containing receptor SorCS2 OS=Mus musculus OX=10090 GN=Sorcs2 PE=1 SV=2	1.263	0.34	0.101784	0.622592
Q9Z0U0	Xenotropic and polytropic retrovirus receptor 1 OS=Mus musculus OX=10090 GN=Xpr1 PE=1 SV=1	1.263	0.34	0.0775236	0.548624
Q8C170	Unconventional myosin-IXa OS=Mus musculus OX=10090 GN=Myo9a PE=1 SV=2	1.263	0.34	0.0956078	0.605176
Q80WM3	Complexin-4 OS=Mus musculus OX=10090 GN=Cplx4 PE=1 SV=2	1.263	0.34	0.203567	0.782925
Q8CJF8	Protein argonaute-4 OS=Mus musculus OX=10090 GN=Ago4 PE=2 SV=2	1.263	0.34	0.395109	0.908066
Q8C827	Zinc finger protein 62 OS=Mus musculus OX=10090 GN=Zfp62 PE=1 SV=1	1.263	0.34	0.189968	0.769977
E9Q4N7	AT-rich interactive domain-containing protein 1B OS=Mus musculus OX=10090 GN=Arid1b PE=1 SV=1	1.263	0.34	0.0760833	0.543662
Q8K013	GTP-binding protein 10 OS=Mus musculus OX=10090 GN=Gtpbp10 PE=2 SV=1	1.263	0.34	0.456913	0.929315
A2ARV4	Low-density lipoprotein receptor-related protein 2 OS=Mus musculus OX=10090 GN=Lrp2 PE=1 SV=1	1.262	0.34	0.390687	0.905282
Q9JKZ2	Sodium/myo-inositol cotransporter OS=Mus musculus OX=10090 GN=Slc5a3 PE=1 SV=2	1.262	0.34	0.290328	0.868507
Q3TWN3	Metal transporter CNNM2 OS=Mus musculus OX=10090 GN=Cnnm2 PE=1 SV=3	1.262	0.34	0.121441	0.664962
P52479	Ubiquitin carboxyl-terminal hydrolase 10 OS=Mus musculus OX=10090 GN=Usp10 PE=1 SV=3	1.262	0.34	0.0713994	0.525498
A2AWP8	Rho guanine nucleotide exchange factor 10-like protein OS=Mus musculus OX=10090 GN=Arhgef10l PE=1 SV=1	1.262	0.34	0.196615	0.776028
Q5SWP3	NAC-alpha domain-containing protein 1 OS=Mus musculus OX=10090 GN=Nacad PE=1 SV=1	1.262	0.34	0.184167	0.75948
E9Q309	Centrosome-associated protein 350 OS=Mus musculus OX=10090 GN=Cep350 PE=1 SV=1	1.262	0.34	0.498892	0.942413
P21126	Ubiquitin-like protein 4A OS=Mus musculus OX=10090 GN=Ubl4a PE=1 SV=1	1.261	0.34	0.224343	0.807437
Q8K4S1	1-phosphatidylinositol 4,5-bisphosphate phosphodiesterase epsilon-1 OS=Mus musculus OX=10090 GN=Plce1 PE=1 SV=3	1.261	0.34	0.376645	0.897817
P84099	60S ribosomal protein L19 OS=Mus musculus OX=10090 GN=Rpl19 PE=1 SV=1	1.261	0.33	0.0808873	0.559269
P33609	DNA polymerase alpha catalytic subunit OS=Mus musculus OX=10090 GN=Pola1 PE=1 SV=2	1.261	0.33	0.505955	0.944596
Q5DU31	Interactor protein for cytohesin exchange factors 1 OS=Mus musculus OX=10090 GN=Ipcef1 PE=1 SV=2	1.261	0.33	0.484187	0.938037
Q9WVD4	H(+)/Cl(-) exchange transporter 5 OS=Mus musculus OX=10090 GN=Clcn5 PE=1 SV=1	1.26	0.33	0.432532	0.922158
Q6ZPS6	Ankyrin repeat and IBR domain-containing protein 1 OS=Mus musculus OX=10090 GN=Ankib1 PE=1 SV=2	1.26	0.33	0.205308	0.784309
Q8BRU6	Synaptic vesicular amine transporter OS=Mus musculus OX=10090 GN=Slc18a2 PE=1 SV=1	1.26	0.33	0.378883	0.900365
Q61624	Zinc finger protein 148 OS=Mus musculus OX=10090 GN=Znf148 PE=1 SV=2	1.26	0.33	0.275386	0.85772
Q7TPN3	GPI mannosyltransferase 2 OS=Mus musculus OX=10090 GN=Pigv PE=2 SV=2	1.259	0.33	0.379275	0.900991
Q80UY2	E3 ubiquitin-protein ligase KCMF1 OS=Mus musculus OX=10090 GN=Kcmf1 PE=1 SV=1	1.259	0.33	0.252954	0.838382
Q8BWR4	Ubiquitin carboxyl-terminal hydrolase 40 OS=Mus musculus OX=10090 GN=Usp40 PE=1 SV=2	1.259	0.33	0.50728	0.945319
Q8BJ63	AP-5 complex subunit mu-1 OS=Mus musculus OX=10090 GN=Ap5m1 PE=1 SV=2	1.259	0.33	0.279217	0.859356
Q61609	Sodium-dependent phosphate transporter 1 OS=Mus musculus OX=10090 GN=Slc20a1 PE=1 SV=1	1.259	0.33	0.238481	0.824136
Q91VS8	FERM, ARHGEF and pleckstrin domain-containing protein 2 OS=Mus musculus OX=10090 GN=Farp2 PE=1 SV=2	1.258	0.33	0.118732	0.661805
Q8C110	SLIT and NTRK-like protein 6 OS=Mus musculus OX=10090 GN=Slitrk6 PE=1 SV=1	1.258	0.33	0.39932	0.909858
Q8C1S0	Mediator of RNA polymerase II transcription subunit 19 OS=Mus musculus OX=10090 GN=Med19 PE=1 SV=1	1.258	0.33	0.361891	0.894077
Q8R079	Bifunctional apoptosis regulator OS=Mus musculus OX=10090 GN=Bfar PE=1 SV=1	1.258	0.33	0.258354	0.842152
Q8VCC9	Spondin-1 OS=Mus musculus OX=10090 GN=Spon1 PE=1 SV=1	1.258	0.33	0.111349	0.645279
Q3UH68	LIM and calponin homology domains-containing protein 1 OS=Mus musculus OX=10090 GN=Limch1 PE=1 SV=2	1.258	0.33	0.195523	0.776028
Q5XPT3	LARGE xylosyl- and glucuronyltransferase 2 OS=Mus musculus OX=10090 GN=Large2 PE=2 SV=1	1.257	0.33	0.366595	0.895714
Q3UVK0	Endoplasmic reticulum metallopeptidase 1 OS=Mus musculus OX=10090 GN=Ermp1 PE=1 SV=2	1.257	0.33	0.109395	0.639624
Q3UHD1	Adhesion G protein-coupled receptor B1 OS=Mus musculus OX=10090 GN=Adgrb1 PE=1 SV=1	1.257	0.33	0.226679	0.812564
Q925H1	Zinc finger transcription factor Trps1 OS=Mus musculus OX=10090 GN=Trps1 PE=1 SV=1	1.257	0.33	0.531738	0.95024
Q99L90	Microspherule protein 1 OS=Mus musculus OX=10090 GN=Mcrs1 PE=1 SV=1	1.257	0.33	0.294626	0.870366
Q8R323	Replication factor C subunit 3 OS=Mus musculus OX=10090 GN=Rfc3 PE=1 SV=1	1.257	0.33	0.382078	0.901974
Q9R0E2	Procollagen-lysine,2-oxoglutarate 5-dioxygenase 1 OS=Mus musculus OX=10090 GN=Plod1 PE=1 SV=1	1.256	0.33	0.355829	0.891223
Q80SY4	E3 ubiquitin-protein ligase MIB1 OS=Mus musculus OX=10090 GN=Mib1 PE=1 SV=1	1.256	0.33	0.275607	0.85772
Q3TLI0	Trafficking protein particle complex subunit 10 OS=Mus musculus OX=10090 GN=Trappc10 PE=1 SV=3	1.256	0.33	0.0832743	0.566228
Q9JJG9	Nitric oxide-associated protein 1 OS=Mus musculus OX=10090 GN=Noa1 PE=1 SV=1	1.256	0.33	0.340468	0.886613
Q6IEE6	Transmembrane protein 132E OS=Mus musculus OX=10090 GN=Tmem132e PE=1 SV=2	1.256	0.33	0.463782	0.931869
P50427	Steryl-sulfatase OS=Mus musculus OX=10090 GN=Sts PE=1 SV=1	1.256	0.33	0.131815	0.688154
Q8VHK9	ATP-dependent DNA/RNA helicase DHX36 OS=Mus musculus OX=10090 GN=Dhx36 PE=1 SV=2	1.256	0.33	0.0878531	0.580731
Q8BZ09	Mitochondrial 2-oxodicarboxylate carrier OS=Mus musculus OX=10090 GN=Slc25a21 PE=1 SV=1	1.256	0.33	0.463524	0.931869
Q9Z0V2	Potassium voltage-gated channel subfamily D member 2 OS=Mus musculus OX=10090 GN=Kcnd2 PE=1 SV=1	1.256	0.33	0.196526	0.776028
Q8VCK3	Tubulin gamma-2 chain OS=Mus musculus OX=10090 GN=Tubg2 PE=1 SV=1	1.256	0.33	0.393494	0.907651
P57722	Poly(rC)-binding protein 3 OS=Mus musculus OX=10090 GN=Pcbp3 PE=1 SV=3	1.255	0.33	0.048292	0.436088
P32037	Solute carrier family 2, facilitated glucose transporter member 3 OS=Mus musculus OX=10090 GN=Slc2a3 PE=1 SV=1	1.255	0.33	0.0777079	0.549067
Q78IS1	Transmembrane emp24 domain-containing protein 3 OS=Mus musculus OX=10090 GN=Tmed3 PE=1 SV=1	1.255	0.33	0.179805	0.756707
Q6NS46	Protein RRP5 homolog OS=Mus musculus OX=10090 GN=Pdcd11 PE=1 SV=2	1.255	0.33	0.53705	0.95024
Q61739	Integrin alpha-6 OS=Mus musculus OX=10090 GN=Itga6 PE=1 SV=3	1.255	0.33	0.367462	0.896581
O55222	Integrin-linked protein kinase OS=Mus musculus OX=10090 GN=Ilk PE=1 SV=2	1.255	0.33	0.114842	0.650548
Q8CGF5	TLC domain-containing protein 4 OS=Mus musculus OX=10090 GN=Tlcd4 PE=2 SV=1	1.255	0.33	0.453277	0.927289
Q3UUJ4	STE20-related kinase adapter protein alpha OS=Mus musculus OX=10090 GN=Strada PE=1 SV=1	1.254	0.33	0.267954	0.849622
Q3V0K9	Plastin-1 OS=Mus musculus OX=10090 GN=Pls1 PE=1 SV=1	1.254	0.33	0.200612	0.779529
Q8R3E3	WD repeat domain phosphoinositide-interacting protein 1 OS=Mus musculus OX=10090 GN=Wipi1 PE=1 SV=1	1.254	0.33	0.0886884	0.582038
Q60936	Atypical kinase COQ8A, mitochondrial OS=Mus musculus OX=10090 GN=Coq8a PE=1 SV=2	1.254	0.33	0.36353	0.894922
Q61263	Sterol O-acyltransferase 1 OS=Mus musculus OX=10090 GN=Soat1 PE=1 SV=2	1.254	0.33	0.364938	0.894922
Q91ZI0	Cadherin EGF LAG seven-pass G-type receptor 3 OS=Mus musculus OX=10090 GN=Celsr3 PE=2 SV=2	1.254	0.33	0.389168	0.904737
Q9CQE2	Transmembrane protein 223 OS=Mus musculus OX=10090 GN=Tmem223 PE=2 SV=1	1.254	0.33	0.20759	0.787349
P70324	T-box transcription factor TBX3 OS=Mus musculus OX=10090 GN=Tbx3 PE=1 SV=3	1.253	0.33	0.460948	0.93106
Q60928	Glutathione hydrolase 1 proenzyme OS=Mus musculus OX=10090 GN=Ggt1 PE=1 SV=1	1.253	0.33	0.396955	0.908762
Q3U0V1	Far upstream element-binding protein 2 OS=Mus musculus OX=10090 GN=Khsrp PE=1 SV=2	1.253	0.33	0.0506086	0.445939
P56818	Beta-secretase 1 OS=Mus musculus OX=10090 GN=Bace1 PE=1 SV=2	1.253	0.33	0.394285	0.907651
Q7TNF0	Double C2-like domain-containing protein alpha OS=Mus musculus OX=10090 GN=Doc2a PE=2 SV=1	1.253	0.33	0.516366	0.947949
E9PYL2	Proline-rich protein 12 OS=Mus musculus OX=10090 GN=Prr12 PE=1 SV=1	1.253	0.32	0.143971	0.708713
Q9ERB0	Synaptosomal-associated protein 29 OS=Mus musculus OX=10090 GN=Snap29 PE=1 SV=1	1.252	0.32	0.266446	0.849023
Q02956	Protein kinase C zeta type OS=Mus musculus OX=10090 GN=Prkcz PE=1 SV=2	1.252	0.32	0.104077	0.629414
Q9DCE5	p21-activated protein kinase-interacting protein 1 OS=Mus musculus OX=10090 GN=Pak1ip1 PE=1 SV=2	1.252	0.32	0.135844	0.696828
Q8CHG5	Apoptosis-resistant E3 ubiquitin protein ligase 1 OS=Mus musculus OX=10090 GN=Arel1 PE=2 SV=2	1.252	0.32	0.385098	0.903468
Q80XJ3	Tetratricopeptide repeat protein 28 OS=Mus musculus OX=10090 GN=Ttc28 PE=1 SV=3	1.252	0.32	0.216709	0.799739
Q60841	Reelin OS=Mus musculus OX=10090 GN=Reln PE=1 SV=3	1.252	0.32	0.121489	0.664962
Q6PEM8	Proton-coupled folate transporter OS=Mus musculus OX=10090 GN=Slc46a1 PE=1 SV=1	1.252	0.32	0.418074	0.91836
Q8VCW4	Protein unc-93 homolog B1 OS=Mus musculus OX=10090 GN=Unc93b1 PE=1 SV=2	1.252	0.32	0.476089	0.934031
Q9R0N0	Galactokinase OS=Mus musculus OX=10090 GN=Galk1 PE=1 SV=2	1.251	0.32	0.082114	0.563862
O70481	E3 ubiquitin-protein ligase UBR1 OS=Mus musculus OX=10090 GN=Ubr1 PE=1 SV=2	1.251	0.32	0.0949652	0.605176
O08915	AH receptor-interacting protein OS=Mus musculus OX=10090 GN=Aip PE=1 SV=1	1.251	0.32	0.123891	0.672342
Q9D8N2	DENN domain-containing protein 10 OS=Mus musculus OX=10090 GN=Dennd10 PE=1 SV=2	1.251	0.32	0.13861	0.703009
O35704	Serine palmitoyltransferase 1 OS=Mus musculus OX=10090 GN=Sptlc1 PE=1 SV=2	1.251	0.32	0.380688	0.901339
Q8CCA0	DCN1-like protein 4 OS=Mus musculus OX=10090 GN=Dcun1d4 PE=2 SV=1	1.251	0.32	0.439485	0.92571
Q6KCD5	Nipped-B-like protein OS=Mus musculus OX=10090 GN=Nipbl PE=1 SV=1	1.251	0.32	0.0881139	0.581443
Q6URW6	Myosin-14 OS=Mus musculus OX=10090 GN=Myh14 PE=1 SV=1	1.251	0.32	0.0528655	0.457314
Q9D4B2	Tetratricopeptide repeat protein 25 OS=Mus musculus OX=10090 GN=Ttc25 PE=1 SV=3	1.251	0.32	0.477176	0.93482
Q3U4G3	Xyloside xylosyltransferase 1 OS=Mus musculus OX=10090 GN=Xxylt1 PE=1 SV=2	1.251	0.32	0.116759	0.656609
P70428	Exostosin-2 OS=Mus musculus OX=10090 GN=Ext2 PE=1 SV=2	1.251	0.32	0.310614	0.878747
P54751	CMP-N-acetylneuraminate-beta-galactosamide-alpha-2,3-sialyltransferase 1 OS=Mus musculus OX=10090 GN=St3gal1 PE=1 SV=1	1.25	0.32	0.387529	0.904737
F7BJB9	MORC family CW-type zinc finger protein 3 OS=Mus musculus OX=10090 GN=Morc3 PE=1 SV=1	1.25	0.32	0.215268	0.796805
Q8BZQ7	Anaphase-promoting complex subunit 2 OS=Mus musculus OX=10090 GN=Anapc2 PE=1 SV=2	1.25	0.32	0.144328	0.708713
Q9JHQ5	Leucine zipper transcription factor-like protein 1 OS=Mus musculus OX=10090 GN=Lztfl1 PE=1 SV=1	1.25	0.32	0.20132	0.780412
E9Q4Z2	Acetyl-CoA carboxylase 2 OS=Mus musculus OX=10090 GN=Acacb PE=1 SV=1	1.25	0.32	0.482025	0.93713
Q8K3W0	BRISC and BRCA1-A complex member 2 OS=Mus musculus OX=10090 GN=Babam2 PE=1 SV=2	1.25	0.32	0.218164	0.801831
P70333	Heterogeneous nuclear ribonucleoprotein H2 OS=Mus musculus OX=10090 GN=Hnrnph2 PE=1 SV=1	1.25	0.32	0.0855704	0.572078
A2BH40	AT-rich interactive domain-containing protein 1A OS=Mus musculus OX=10090 GN=Arid1a PE=1 SV=1	1.25	0.32	0.0873001	0.578208
Q5DW34	Histone-lysine N-methyltransferase EHMT1 OS=Mus musculus OX=10090 GN=Ehmt1 PE=1 SV=2	1.25	0.32	0.2214	0.803756
Q3UZ18	Little elongation complex subunit 2 OS=Mus musculus OX=10090 GN=Ice2 PE=1 SV=2	1.25	0.32	0.394684	0.907651
Q9ESE1	Lipopolysaccharide-responsive and beige-like anchor protein OS=Mus musculus OX=10090 GN=Lrba PE=1 SV=1	1.25	0.32	0.0560621	0.474375
Q9EST5	Acidic leucine-rich nuclear phosphoprotein 32 family member B OS=Mus musculus OX=10090 GN=Anp32b PE=1 SV=1	1.249	0.32	0.112879	0.649023
Q8BFU8	Vesicular glutamate transporter 3 OS=Mus musculus OX=10090 GN=Slc17a8 PE=2 SV=1	1.249	0.32	0.248235	0.831495
Q6ZPR5	Sphingomyelin phosphodiesterase 4 OS=Mus musculus OX=10090 GN=Smpd4 PE=1 SV=2	1.248	0.32	0.219907	0.803641
Q9CQT2	RNA-binding protein 7 OS=Mus musculus OX=10090 GN=Rbm7 PE=1 SV=1	1.248	0.32	0.142536	0.707746
Q6P5D8	Structural maintenance of chromosomes flexible hinge domain-containing protein 1 OS=Mus musculus OX=10090 GN=Smchd1 PE=1 SV=2	1.248	0.32	0.0555625	0.472215
Q9WTR6	Cystine/glutamate transporter OS=Mus musculus OX=10090 GN=Slc7a11 PE=1 SV=1	1.248	0.32	0.406667	0.909858
Q9QUQ5	Short transient receptor potential channel 4 OS=Mus musculus OX=10090 GN=Trpc4 PE=1 SV=1	1.248	0.32	0.308146	0.87745
Q8BL66	Early endosome antigen 1 OS=Mus musculus OX=10090 GN=Eea1 PE=1 SV=2	1.248	0.32	0.0561642	0.474375
Q9QXD8	LIM domain-containing protein 1 OS=Mus musculus OX=10090 GN=Limd1 PE=1 SV=2	1.248	0.32	0.422643	0.918919
Q9CR59	Growth arrest and DNA damage-inducible proteins-interacting protein 1 OS=Mus musculus OX=10090 GN=Gadd45gip1 PE=1 SV=1	1.248	0.32	0.233324	0.818669
Q9CYD3	Cartilage-associated protein OS=Mus musculus OX=10090 GN=Crtap PE=1 SV=3	1.248	0.32	0.451224	0.927289
Q91V51	Probable tubulin polyglutamylase TTLL1 OS=Mus musculus OX=10090 GN=Ttll1 PE=1 SV=1	1.247	0.32	0.309744	0.87745
Q7TMF2	3'-5' exoribonuclease 1 OS=Mus musculus OX=10090 GN=Eri1 PE=1 SV=2	1.247	0.32	0.452272	0.927289
Q5PSV9	Mediator of DNA damage checkpoint protein 1 OS=Mus musculus OX=10090 GN=Mdc1 PE=1 SV=1	1.247	0.32	0.491765	0.94081
Q6GQT0	Dual specificity protein phosphatase CDC14A OS=Mus musculus OX=10090 GN=Cdc14a PE=1 SV=2	1.247	0.32	0.48243	0.93713
Q61183	Poly(A) polymerase alpha OS=Mus musculus OX=10090 GN=Papola PE=1 SV=4	1.247	0.32	0.0850794	0.57161
Q9QUG2	DNA polymerase kappa OS=Mus musculus OX=10090 GN=Polk PE=1 SV=1	1.247	0.32	0.205899	0.78555
P97858	Solute carrier family 35 member B1 OS=Mus musculus OX=10090 GN=Slc35b1 PE=1 SV=1	1.247	0.32	0.317923	0.878747
Q9JL19	Nuclear receptor coactivator 6 OS=Mus musculus OX=10090 GN=Ncoa6 PE=1 SV=1	1.247	0.32	0.32212	0.878747
Q9JK81	UPF0160 protein MYG1, mitochondrial OS=Mus musculus OX=10090 GN=Myg1 PE=1 SV=1	1.247	0.32	0.0570367	0.478292
Q7TS63	Zinc finger protein ZFAT OS=Mus musculus OX=10090 GN=Zfat PE=1 SV=2	1.247	0.32	0.392158	0.906478
Q8CHR6	Dihydropyrimidine dehydrogenase [NADP(+)] OS=Mus musculus OX=10090 GN=Dpyd PE=1 SV=1	1.247	0.32	0.246901	0.829716
Q9JLM9	Growth factor receptor-bound protein 14 OS=Mus musculus OX=10090 GN=Grb14 PE=1 SV=1	1.246	0.32	0.402224	0.909858
P11679	Keratin, type II cytoskeletal 8 OS=Mus musculus OX=10090 GN=Krt8 PE=1 SV=4	1.246	0.32	0.140714	0.703495
P04344	Gamma-crystallin B OS=Mus musculus OX=10090 GN=Crygb PE=2 SV=4	1.246	0.32	0.145894	0.713497
Q99104	Unconventional myosin-Va OS=Mus musculus OX=10090 GN=Myo5a PE=1 SV=2	1.246	0.32	0.0578724	0.481718
Q61176	Arginase-1 OS=Mus musculus OX=10090 GN=Arg1 PE=1 SV=1	1.246	0.32	0.101381	0.621984
Q99NH0	Ankyrin repeat domain-containing protein 17 OS=Mus musculus OX=10090 GN=Ankrd17 PE=1 SV=2	1.246	0.32	0.0976601	0.610517
Q8K1S4	Netrin receptor UNC5A OS=Mus musculus OX=10090 GN=Unc5a PE=1 SV=1	1.246	0.32	0.430108	0.921393
Q8BJL0	SWI/SNF-related matrix-associated actin-dependent regulator of chromatin subfamily A-like protein 1 OS=Mus musculus OX=10090 GN=Smarcal1 PE=1 SV=1	1.245	0.32	0.0978364	0.610919
B1AY13	Ubiquitin carboxyl-terminal hydrolase 24 OS=Mus musculus OX=10090 GN=Usp24 PE=1 SV=1	1.245	0.32	0.118807	0.661805
Q3UDR8	Protein YIPF3 OS=Mus musculus OX=10090 GN=Yipf3 PE=1 SV=1	1.245	0.32	0.13993	0.703009
Q9Z239	Phospholemman OS=Mus musculus OX=10090 GN=Fxyd1 PE=1 SV=1	1.245	0.32	0.287265	0.866365
Q8BVU0	DISP complex protein LRCH3 OS=Mus musculus OX=10090 GN=Lrch3 PE=1 SV=3	1.245	0.32	0.285139	0.864229
P26040	Ezrin OS=Mus musculus OX=10090 GN=Ezr PE=1 SV=3	1.245	0.32	0.0837894	0.567715
Q62261	Spectrin beta chain, non-erythrocytic 1 OS=Mus musculus OX=10090 GN=Sptbn1 PE=1 SV=2	1.245	0.32	0.0591305	0.483504
Q01730	Ras suppressor protein 1 OS=Mus musculus OX=10090 GN=Rsu1 PE=1 SV=3	1.245	0.32	0.204947	0.784309
P51432	1-phosphatidylinositol 4,5-bisphosphate phosphodiesterase beta-3 OS=Mus musculus OX=10090 GN=Plcb3 PE=1 SV=2	1.245	0.32	0.122016	0.666838
O35308	Monocarboxylate transporter 3 OS=Mus musculus OX=10090 GN=Slc16a8 PE=2 SV=2	1.245	0.32	0.407709	0.910239
Q6PFX9	Poly [ADP-ribose] polymerase tankyrase-1 OS=Mus musculus OX=10090 GN=Tnks PE=1 SV=1	1.245	0.32	0.396008	0.908513
Q99JY8	Phospholipid phosphatase 3 OS=Mus musculus OX=10090 GN=Plpp3 PE=1 SV=1	1.245	0.32	0.199194	0.776486
Q80U44	Zinc finger FYVE domain-containing protein 16 OS=Mus musculus OX=10090 GN=Zfyve16 PE=1 SV=2	1.244	0.32	0.322376	0.878747
E9Q7X6	Protein HEG homolog 1 OS=Mus musculus OX=10090 GN=Heg1 PE=1 SV=1	1.244	0.32	0.428778	0.920831
Q9CSU0	Regulation of nuclear pre-mRNA domain-containing protein 1B OS=Mus musculus OX=10090 GN=Rprd1b PE=1 SV=2	1.244	0.31	0.0826786	0.564288
Q91VE0	Long-chain fatty acid transport protein 4 OS=Mus musculus OX=10090 GN=Slc27a4 PE=1 SV=1	1.244	0.31	0.108028	0.637082
Q9D3B1	Very-long-chain (3R)-3-hydroxyacyl-CoA dehydratase 2 OS=Mus musculus OX=10090 GN=Hacd2 PE=1 SV=1	1.244	0.31	0.227225	0.812564
Q8BH73	Glutaminyl-peptide cyclotransferase-like protein OS=Mus musculus OX=10090 GN=Qpctl PE=1 SV=1	1.244	0.31	0.542241	0.952817
Q9WUP7	Ubiquitin carboxyl-terminal hydrolase isozyme L5 OS=Mus musculus OX=10090 GN=Uchl5 PE=1 SV=2	1.244	0.31	0.148944	0.719444
B1AY10	Transcriptional repressor NF-X1 OS=Mus musculus OX=10090 GN=Nfx1 PE=1 SV=1	1.244	0.31	0.326262	0.878747
O35682	Myeloid-associated differentiation marker OS=Mus musculus OX=10090 GN=Myadm PE=1 SV=2	1.244	0.31	0.324133	0.878747
P21180	Complement C2 OS=Mus musculus OX=10090 GN=C2 PE=1 SV=2	1.243	0.31	0.534987	0.95024
Q6A098	Selenocysteine insertion sequence-binding protein 2-like OS=Mus musculus OX=10090 GN=Secisbp2l PE=1 SV=2	1.243	0.31	0.328904	0.878747
Q9JL60	Glucocorticoid modulatory element-binding protein 1 OS=Mus musculus OX=10090 GN=Gmeb1 PE=1 SV=2	1.243	0.31	0.168534	0.738878
Q8C1F4	Chondroitin sulfate N-acetylgalactosaminyltransferase 2 OS=Mus musculus OX=10090 GN=Csgalnact2 PE=2 SV=1	1.243	0.31	0.324963	0.878747
B2RXC1	Trafficking protein particle complex subunit 11 OS=Mus musculus OX=10090 GN=Trappc11 PE=1 SV=1	1.243	0.31	0.0975864	0.610517
Q6NV66	Zinc finger protein 646 OS=Mus musculus OX=10090 GN=Zfp646 PE=1 SV=1	1.243	0.31	0.242061	0.828143
P14206	40S ribosomal protein SA OS=Mus musculus OX=10090 GN=Rpsa PE=1 SV=4	1.243	0.31	0.0898602	0.587329
Q8R3C6	Probable RNA-binding protein 19 OS=Mus musculus OX=10090 GN=Rbm19 PE=1 SV=1	1.243	0.31	0.232723	0.818023
Q8C9S8	Cysteine protease ATG4A OS=Mus musculus OX=10090 GN=Atg4a PE=2 SV=2	1.243	0.31	0.521735	0.949958
Q9CZV5	STAGA complex 65 subunit gamma OS=Mus musculus OX=10090 GN=Supt7l PE=1 SV=1	1.243	0.31	0.53735	0.95024
Q6IMP4	Pannexin-2 OS=Mus musculus OX=10090 GN=Panx2 PE=1 SV=2	1.242	0.31	0.386335	0.90449
P32020	Non-specific lipid-transfer protein OS=Mus musculus OX=10090 GN=Scp2 PE=1 SV=3	1.242	0.31	0.126552	0.677432
B1AZP2	Disks large-associated protein 4 OS=Mus musculus OX=10090 GN=Dlgap4 PE=1 SV=1	1.242	0.31	0.213936	0.795801
Q3UL36	Arginine and glutamate-rich protein 1 OS=Mus musculus OX=10090 GN=Arglu1 PE=1 SV=2	1.242	0.31	0.165192	0.736327
Q8R107	PRELI domain-containing protein 1, mitochondrial OS=Mus musculus OX=10090 GN=Prelid1 PE=1 SV=1	1.242	0.31	0.543774	0.953454
P55098	Peroxisome biogenesis factor 2 OS=Mus musculus OX=10090 GN=Pex2 PE=2 SV=1	1.242	0.31	0.494269	0.941442
Q8BUH8	Sentrin-specific protease 7 OS=Mus musculus OX=10090 GN=Senp7 PE=1 SV=1	1.242	0.31	0.221573	0.803756
Q5DU09	Zinc finger protein 652 OS=Mus musculus OX=10090 GN=Znf652 PE=1 SV=2	1.241	0.31	0.206	0.78557
O08532	Voltage-dependent calcium channel subunit alpha-2/delta-1 OS=Mus musculus OX=10090 GN=Cacna2d1 PE=1 SV=1	1.241	0.31	0.0986425	0.612218
A2A8L5	Receptor-type tyrosine-protein phosphatase F OS=Mus musculus OX=10090 GN=Ptprf PE=1 SV=1	1.241	0.31	0.138982	0.703009
P28063	Proteasome subunit beta type-8 OS=Mus musculus OX=10090 GN=Psmb8 PE=1 SV=2	1.241	0.31	0.425702	0.920606
Q9ET54	Palladin OS=Mus musculus OX=10090 GN=Palld PE=1 SV=2	1.241	0.31	0.22549	0.810274
Q62036	Centrosomal protein of 131 kDa OS=Mus musculus OX=10090 GN=Cep131 PE=1 SV=2	1.241	0.31	0.247008	0.829767
Q61285	ATP-binding cassette sub-family D member 2 OS=Mus musculus OX=10090 GN=Abcd2 PE=1 SV=1	1.24	0.31	0.291622	0.86891
O35188	Fractalkine OS=Mus musculus OX=10090 GN=Cx3cl1 PE=1 SV=3	1.24	0.31	0.291094	0.868507
Q8CFX1	GDH/6PGL endoplasmic bifunctional protein OS=Mus musculus OX=10090 GN=H6pd PE=1 SV=2	1.24	0.31	0.261785	0.844916
Q8R2P1	Kelch-like protein 25 OS=Mus musculus OX=10090 GN=Klhl25 PE=2 SV=1	1.24	0.31	0.337527	0.883461
P14115	60S ribosomal protein L27a OS=Mus musculus OX=10090 GN=Rpl27a PE=1 SV=5	1.24	0.31	0.0880253	0.581443
Q8BI84	Transport and Golgi organization protein 1 homolog OS=Mus musculus OX=10090 GN=Mia3 PE=1 SV=2	1.24	0.31	0.0648255	0.503405
Q6ZQ93	Ubiquitin carboxyl-terminal hydrolase 34 OS=Mus musculus OX=10090 GN=Usp34 PE=1 SV=3	1.24	0.31	0.132654	0.688292
P15620	Zinc finger protein 271 OS=Mus musculus OX=10090 GN=Znf271 PE=2 SV=1	1.24	0.31	0.543045	0.952817
Q99LJ1	Tissue alpha-L-fucosidase OS=Mus musculus OX=10090 GN=Fuca1 PE=1 SV=1	1.24	0.31	0.389347	0.904737
P0C090	Roquin-2 OS=Mus musculus OX=10090 GN=Rc3h2 PE=1 SV=1	1.24	0.31	0.349455	0.889487
O08539	Myc box-dependent-interacting protein 1 OS=Mus musculus OX=10090 GN=Bin1 PE=1 SV=1	1.24	0.31	0.0654463	0.505041
Q9D2Z4	Sentrin-specific protease 8 OS=Mus musculus OX=10090 GN=Senp8 PE=1 SV=2	1.24	0.31	0.460119	0.930655
P43406	Integrin alpha-V OS=Mus musculus OX=10090 GN=Itgav PE=1 SV=2	1.24	0.31	0.132323	0.688154
Q9QXT9	Zinc finger protein 354B OS=Mus musculus OX=10090 GN=Znf354b PE=2 SV=1	1.239	0.31	0.404877	0.909858
Q9CWE0	Mitochondrial fission regulator 1-like OS=Mus musculus OX=10090 GN=Mtfr1l PE=1 SV=1	1.239	0.31	0.38838	0.904737
Q8BND3	WD repeat-containing protein 35 OS=Mus musculus OX=10090 GN=Wdr35 PE=1 SV=3	1.239	0.31	0.102349	0.62356
Q059U7	Protein inturned OS=Mus musculus OX=10090 GN=Intu PE=1 SV=1	1.239	0.31	0.546275	0.953614
Q3UHK1	Proton myo-inositol cotransporter OS=Mus musculus OX=10090 GN=Slc2a13 PE=1 SV=2	1.238	0.31	0.152769	0.724944
P59808	SAM and SH3 domain-containing protein 1 OS=Mus musculus OX=10090 GN=Sash1 PE=1 SV=1	1.238	0.31	0.405134	0.909858
Q9Z351	Potassium voltage-gated channel subfamily KQT member 2 OS=Mus musculus OX=10090 GN=Kcnq2 PE=1 SV=1	1.238	0.31	0.449376	0.927289
P15409	Rhodopsin OS=Mus musculus OX=10090 GN=Rho PE=1 SV=2	1.238	0.31	0.068029	0.514523
Q99KS6	Manganese-dependent ADP-ribose/CDP-alcohol diphosphatase OS=Mus musculus OX=10090 GN=Adprm PE=1 SV=1	1.238	0.31	0.449866	0.927289
Q8BFZ2	Phospholipid phosphatase-related protein type 1 OS=Mus musculus OX=10090 GN=Plppr1 PE=1 SV=1	1.238	0.31	0.334913	0.881803
Q9Z0J1	Reversion-inducing cysteine-rich protein with Kazal motifs OS=Mus musculus OX=10090 GN=Reck PE=1 SV=2	1.237	0.31	0.427679	0.920831
P52800	Ephrin-B2 OS=Mus musculus OX=10090 GN=Efnb2 PE=1 SV=1	1.237	0.31	0.350844	0.890697
P59178	Lethal(3)malignant brain tumor-like protein 2 OS=Mus musculus OX=10090 GN=L3mbtl2 PE=1 SV=2	1.237	0.31	0.453637	0.927289
Q8CGN4	BCL-6 corepressor OS=Mus musculus OX=10090 GN=Bcor PE=1 SV=2	1.237	0.31	0.428756	0.920831
Q8BVZ5	Interleukin-33 OS=Mus musculus OX=10090 GN=Il33 PE=1 SV=1	1.237	0.31	0.502221	0.943256
Q9CR86	Calcium-regulated heat stable protein 1 OS=Mus musculus OX=10090 GN=Carhsp1 PE=1 SV=1	1.236	0.31	0.47906	0.936023
Q8BTW3	Exosome complex component MTR3 OS=Mus musculus OX=10090 GN=Exosc6 PE=1 SV=1	1.236	0.31	0.268597	0.850071
Q6ZPZ3	Zinc finger CCCH domain-containing protein 4 OS=Mus musculus OX=10090 GN=Zc3h4 PE=1 SV=2	1.236	0.31	0.139285	0.703009
Q6PGE4	Zinc finger protein 316 OS=Mus musculus OX=10090 GN=Znf316 PE=2 SV=1	1.236	0.31	0.219232	0.802502
P41438	Reduced folate transporter OS=Mus musculus OX=10090 GN=Slc19a1 PE=1 SV=1	1.236	0.31	0.402723	0.909858
P86046	Inward rectifier potassium channel 13 OS=Mus musculus OX=10090 GN=Kcnj13 PE=3 SV=1	1.235	0.3	0.245929	0.828143
Q61037	Tuberin OS=Mus musculus OX=10090 GN=Tsc2 PE=1 SV=1	1.235	0.3	0.123631	0.672002
Q9CZM2	60S ribosomal protein L15 OS=Mus musculus OX=10090 GN=Rpl15 PE=1 SV=4	1.235	0.3	0.0714862	0.525498
P61025	Cyclin-dependent kinases regulatory subunit 1 OS=Mus musculus OX=10090 GN=Cks1b PE=3 SV=1	1.235	0.3	0.464652	0.931869
A2A6A1	G patch domain-containing protein 8 OS=Mus musculus OX=10090 GN=Gpatch8 PE=1 SV=1	1.234	0.3	0.359296	0.891223
B2RX14	Terminal uridylyltransferase 4 OS=Mus musculus OX=10090 GN=Tut4 PE=1 SV=2	1.234	0.3	0.263022	0.844916
P97311	DNA replication licensing factor MCM6 OS=Mus musculus OX=10090 GN=Mcm6 PE=1 SV=1	1.234	0.3	0.432671	0.922158
Q9WU20	Methylenetetrahydrofolate reductase OS=Mus musculus OX=10090 GN=Mthfr PE=1 SV=2	1.234	0.3	0.393398	0.907651
Q9Z1K7	Adenomatous polyposis coli protein 2 OS=Mus musculus OX=10090 GN=Apc2 PE=1 SV=1	1.234	0.3	0.422056	0.918748
Q8C1E7	Transmembrane protein 120A OS=Mus musculus OX=10090 GN=Tmem120a PE=1 SV=1	1.234	0.3	0.246066	0.828143
Q6IRU5	Clathrin light chain B OS=Mus musculus OX=10090 GN=Cltb PE=1 SV=1	1.233	0.3	0.423141	0.919483
Q01279	Epidermal growth factor receptor OS=Mus musculus OX=10090 GN=Egfr PE=1 SV=1	1.233	0.3	0.172772	0.745183
P70459	ETS domain-containing transcription factor ERF OS=Mus musculus OX=10090 GN=Erf PE=1 SV=1	1.233	0.3	0.563029	0.958023
Q6PDG5	SWI/SNF complex subunit SMARCC2 OS=Mus musculus OX=10090 GN=Smarcc2 PE=1 SV=2	1.233	0.3	0.0745292	0.540142
Q6P1B3	PILR alpha-associated neural protein OS=Mus musculus OX=10090 GN=Pianp PE=1 SV=1	1.233	0.3	0.472385	0.932652
P49282	Natural resistance-associated macrophage protein 2 OS=Mus musculus OX=10090 GN=Slc11a2 PE=1 SV=2	1.233	0.3	0.347184	0.889084
Q8BUR4	Dedicator of cytokinesis protein 1 OS=Mus musculus OX=10090 GN=Dock1 PE=1 SV=3	1.233	0.3	0.120042	0.662764
P51791	H(+)/Cl(-) exchange transporter 3 OS=Mus musculus OX=10090 GN=Clcn3 PE=1 SV=2	1.232	0.3	0.152984	0.724944
O88286	Protein Wiz OS=Mus musculus OX=10090 GN=Wiz PE=1 SV=2	1.232	0.3	0.17376	0.746024
Q9JKR6	Hypoxia up-regulated protein 1 OS=Mus musculus OX=10090 GN=Hyou1 PE=1 SV=1	1.232	0.3	0.0749613	0.541255
Q9Z148	Histone-lysine N-methyltransferase EHMT2 OS=Mus musculus OX=10090 GN=Ehmt2 PE=1 SV=2	1.232	0.3	0.216647	0.799739
Q3TKT4	Transcription activator BRG1 OS=Mus musculus OX=10090 GN=Smarca4 PE=1 SV=1	1.232	0.3	0.104802	0.632951
Q3ULJ0	Glycerol-3-phosphate dehydrogenase 1-like protein OS=Mus musculus OX=10090 GN=Gpd1l PE=1 SV=2	1.232	0.3	0.144602	0.708713
Q8BMJ2	Leucine--tRNA ligase, cytoplasmic OS=Mus musculus OX=10090 GN=Lars PE=1 SV=2	1.232	0.3	0.0753133	0.541756
P46061	Ran GTPase-activating protein 1 OS=Mus musculus OX=10090 GN=Rangap1 PE=1 SV=2	1.232	0.3	0.0986539	0.612218
Q99MS8	Tubulin polyglutamylase complex subunit 1 OS=Mus musculus OX=10090 GN=Tpgs1 PE=1 SV=1	1.232	0.3	0.429875	0.921393
P63028	Translationally-controlled tumor protein OS=Mus musculus OX=10090 GN=Tpt1 PE=1 SV=1	1.232	0.3	0.262759	0.844916
Q8R1A4	Dedicator of cytokinesis protein 7 OS=Mus musculus OX=10090 GN=Dock7 PE=1 SV=3	1.232	0.3	0.120095	0.662764
Q3TD49	Signal peptide peptidase-like 2B OS=Mus musculus OX=10090 GN=Sppl2b PE=1 SV=2	1.232	0.3	0.449029	0.927289
Q9WTK2	Chromodomain Y-like protein OS=Mus musculus OX=10090 GN=Cdyl PE=1 SV=1	1.231	0.3	0.546772	0.953614
Q9DBY1	E3 ubiquitin-protein ligase synoviolin OS=Mus musculus OX=10090 GN=Syvn1 PE=1 SV=3	1.231	0.3	0.149353	0.719912
P47962	60S ribosomal protein L5 OS=Mus musculus OX=10090 GN=Rpl5 PE=1 SV=3	1.231	0.3	0.0766797	0.545647
Q9EPL0	Xylosyltransferase 2 OS=Mus musculus OX=10090 GN=Xylt2 PE=2 SV=3	1.231	0.3	0.477609	0.935176
Q3U9G9	Delta(14)-sterol reductase LBR OS=Mus musculus OX=10090 GN=Lbr PE=1 SV=2	1.231	0.3	0.179131	0.754926
Q0P5W1	Vacuolar protein sorting-associated protein 8 homolog OS=Mus musculus OX=10090 GN=Vps8 PE=1 SV=1	1.231	0.3	0.0988715	0.613139
Q6ZWZ2	Ubiquitin-conjugating enzyme E2 R2 OS=Mus musculus OX=10090 GN=Ube2r2 PE=1 SV=1	1.231	0.3	0.429658	0.921293
Q3UIA2	Rho GTPase-activating protein 17 OS=Mus musculus OX=10090 GN=Arhgap17 PE=1 SV=1	1.23	0.3	0.289238	0.867619
Q9QYX7	Protein piccolo OS=Mus musculus OX=10090 GN=Pclo PE=1 SV=4	1.23	0.3	0.107544	0.636285
Q9JJQ0	GPI mannosyltransferase 3 OS=Mus musculus OX=10090 GN=Pigb PE=2 SV=2	1.23	0.3	0.255973	0.840061
Q6PIE5	Sodium/potassium-transporting ATPase subunit alpha-2 OS=Mus musculus OX=10090 GN=Atp1a2 PE=1 SV=1	1.23	0.3	0.128669	0.682527
Q8VHL0	Urea transporter 1 OS=Mus musculus OX=10090 GN=Slc14a1 PE=1 SV=2	1.23	0.3	0.16233	0.733543
O35381	Acidic leucine-rich nuclear phosphoprotein 32 family member A OS=Mus musculus OX=10090 GN=Anp32a PE=1 SV=1	1.23	0.3	0.112734	0.649023
P70704	Phospholipid-transporting ATPase IA OS=Mus musculus OX=10090 GN=Atp8a1 PE=1 SV=2	1.229	0.3	0.168159	0.738108
A2ASQ1	Agrin OS=Mus musculus OX=10090 GN=Agrn PE=1 SV=1	1.229	0.3	0.221716	0.803756
P23116	Eukaryotic translation initiation factor 3 subunit A OS=Mus musculus OX=10090 GN=Eif3a PE=1 SV=5	1.229	0.3	0.0796597	0.553752
P23949	mRNA decay activator protein ZFP36L2 OS=Mus musculus OX=10090 GN=Zfp36l2 PE=1 SV=2	1.229	0.3	0.55919	0.956143
Q8BQM8	Echinoderm microtubule-associated protein-like 5 OS=Mus musculus OX=10090 GN=Eml5 PE=2 SV=2	1.229	0.3	0.369797	0.897398
Q8C633	Calcium-binding and spermatid-specific protein 1 OS=Mus musculus OX=10090 GN=Cabs1 PE=1 SV=1	1.229	0.3	0.453099	0.927289
Q3TWW8	Serine/arginine-rich splicing factor 6 OS=Mus musculus OX=10090 GN=Srsf6 PE=1 SV=1	1.229	0.3	0.259326	0.843206
P42567	Epidermal growth factor receptor substrate 15 OS=Mus musculus OX=10090 GN=Eps15 PE=1 SV=1	1.229	0.3	0.152951	0.724944
Q8BMF5	Glutamate receptor ionotropic, kainate 4 OS=Mus musculus OX=10090 GN=Grik4 PE=2 SV=2	1.228	0.3	0.467116	0.931869
Q3UHE1	Membrane-associated phosphatidylinositol transfer protein 3 OS=Mus musculus OX=10090 GN=Pitpnm3 PE=1 SV=2	1.228	0.3	0.149317	0.719912
P24452	Macrophage-capping protein OS=Mus musculus OX=10090 GN=Capg PE=1 SV=2	1.228	0.3	0.375569	0.897817
Q5SYL3	Protein KIAA0100 OS=Mus musculus OX=10090 GN=Kiaa0100 PE=1 SV=1	1.228	0.3	0.128371	0.681544
Q61510	E3 ubiquitin/ISG15 ligase TRIM25 OS=Mus musculus OX=10090 GN=Trim25 PE=1 SV=2	1.227	0.3	0.127537	0.680925
Q61166	Microtubule-associated protein RP/EB family member 1 OS=Mus musculus OX=10090 GN=Mapre1 PE=1 SV=3	1.227	0.3	0.156102	0.729798
Q78XF5	Oligosaccharyltransferase complex subunit OSTC OS=Mus musculus OX=10090 GN=Ostc PE=1 SV=1	1.227	0.29	0.279328	0.859356
Q8BU88	39S ribosomal protein L22, mitochondrial OS=Mus musculus OX=10090 GN=Mrpl22 PE=1 SV=1	1.227	0.29	0.43122	0.921393
O88572	Low-density lipoprotein receptor-related protein 6 OS=Mus musculus OX=10090 GN=Lrp6 PE=1 SV=1	1.227	0.29	0.442654	0.92692
Q8BH01	Transmembrane and coiled-coil domain-containing protein 3 OS=Mus musculus OX=10090 GN=Tmco3 PE=2 SV=1	1.226	0.29	0.348116	0.889084
Q3UUI3	Acyl-coenzyme A thioesterase THEM4 OS=Mus musculus OX=10090 GN=Them4 PE=1 SV=1	1.226	0.29	0.167587	0.737406
Q9QZM0	Ubiquilin-2 OS=Mus musculus OX=10090 GN=Ubqln2 PE=1 SV=2	1.226	0.29	0.183926	0.759179
Q923D5	WW domain-binding protein 11 OS=Mus musculus OX=10090 GN=Wbp11 PE=1 SV=2	1.226	0.29	0.307089	0.87745
Q8BMK0	Centrosomal protein of 85 kDa OS=Mus musculus OX=10090 GN=Cep85 PE=1 SV=2	1.226	0.29	0.4525	0.927289
Q9JL70	Fanconi anemia group A protein homolog OS=Mus musculus OX=10090 GN=Fanca PE=2 SV=2	1.226	0.29	0.488142	0.939063
Q8VCD6	Receptor expression-enhancing protein 2 OS=Mus musculus OX=10090 GN=Reep2 PE=1 SV=2	1.226	0.29	0.165609	0.736327
Q9JIQ3	Diablo homolog, mitochondrial OS=Mus musculus OX=10090 GN=Diablo PE=1 SV=2	1.226	0.29	0.4705	0.931869
Q9DCX1	MAD2L1-binding protein OS=Mus musculus OX=10090 GN=Mad2l1bp PE=1 SV=2	1.225	0.29	0.467593	0.931869
P70336	Rho-associated protein kinase 2 OS=Mus musculus OX=10090 GN=Rock2 PE=1 SV=1	1.225	0.29	0.0853864	0.572078
P70388	DNA repair protein RAD50 OS=Mus musculus OX=10090 GN=Rad50 PE=1 SV=1	1.225	0.29	0.140691	0.703495
A2AAY5	SH3 and PX domain-containing protein 2B OS=Mus musculus OX=10090 GN=Sh3pxd2b PE=1 SV=1	1.225	0.29	0.12961	0.685101
Q3THG9	Alanyl-tRNA editing protein Aarsd1 OS=Mus musculus OX=10090 GN=Aarsd1 PE=1 SV=2	1.225	0.29	0.139932	0.703009
P51655	Glypican-4 OS=Mus musculus OX=10090 GN=Gpc4 PE=1 SV=2	1.225	0.29	0.524755	0.949958
Q8CHI8	E1A-binding protein p400 OS=Mus musculus OX=10090 GN=Ep400 PE=1 SV=3	1.225	0.29	0.192924	0.772296
Q5SWD9	Pre-rRNA-processing protein TSR1 homolog OS=Mus musculus OX=10090 GN=Tsr1 PE=1 SV=1	1.224	0.29	0.196953	0.776028
Q80W00	Serine/threonine-protein phosphatase 1 regulatory subunit 10 OS=Mus musculus OX=10090 GN=Ppp1r10 PE=1 SV=1	1.224	0.29	0.195788	0.776028
Q80TA9	Ectopic P granules protein 5 homolog OS=Mus musculus OX=10090 GN=Epg5 PE=1 SV=2	1.224	0.29	0.182244	0.758278
Q6ZQB6	Inositol hexakisphosphate and diphosphoinositol-pentakisphosphate kinase 2 OS=Mus musculus OX=10090 GN=Ppip5k2 PE=1 SV=3	1.224	0.29	0.384054	0.90304
Q91VW5	Golgin subfamily A member 4 OS=Mus musculus OX=10090 GN=Golga4 PE=1 SV=2	1.224	0.29	0.138977	0.703009
O35874	Neutral amino acid transporter A OS=Mus musculus OX=10090 GN=Slc1a4 PE=1 SV=1	1.224	0.29	0.168942	0.738878
P97480	Eyes absent homolog 3 OS=Mus musculus OX=10090 GN=Eya3 PE=1 SV=2	1.224	0.29	0.357116	0.891223
Q8CJ67	Double-stranded RNA-binding protein Staufen homolog 2 OS=Mus musculus OX=10090 GN=Stau2 PE=1 SV=1	1.224	0.29	0.55849	0.955538
P31266	Recombining binding protein suppressor of hairless OS=Mus musculus OX=10090 GN=Rbpj PE=1 SV=1	1.224	0.29	0.366003	0.895314
O08917	Flotillin-1 OS=Mus musculus OX=10090 GN=Flot1 PE=1 SV=1	1.224	0.29	0.147844	0.717203
Q8BVG4	Dipeptidyl peptidase 9 OS=Mus musculus OX=10090 GN=Dpp9 PE=1 SV=2	1.224	0.29	0.116362	0.655391
P10107	Annexin A1 OS=Mus musculus OX=10090 GN=Anxa1 PE=1 SV=2	1.224	0.29	0.132065	0.688154
Q8CH77	Neuron navigator 1 OS=Mus musculus OX=10090 GN=Nav1 PE=1 SV=2	1.224	0.29	0.292368	0.869706
Q8BX17	Gem-associated protein 5 OS=Mus musculus OX=10090 GN=Gemin5 PE=1 SV=2	1.224	0.29	0.143448	0.708713
Q921G6	Leucine-rich repeat and calponin homology domain-containing protein 4 OS=Mus musculus OX=10090 GN=Lrch4 PE=1 SV=1	1.224	0.29	0.457852	0.929544
Q8BG95	Protein phosphatase 1 regulatory subunit 12B OS=Mus musculus OX=10090 GN=Ppp1r12b PE=1 SV=2	1.223	0.29	0.513266	0.947122
Q62383	Transcription elongation factor SPT6 OS=Mus musculus OX=10090 GN=Supt6h PE=1 SV=2	1.223	0.29	0.150489	0.721116
Q6P549	Phosphatidylinositol 3,4,5-trisphosphate 5-phosphatase 2 OS=Mus musculus OX=10090 GN=Inppl1 PE=1 SV=1	1.223	0.29	0.213966	0.795801
Q5U4C3	Splicing factor, arginine/serine-rich 19 OS=Mus musculus OX=10090 GN=Scaf1 PE=1 SV=1	1.223	0.29	0.45116	0.927289
Q8C145	Zinc transporter ZIP6 OS=Mus musculus OX=10090 GN=Slc39a6 PE=1 SV=1	1.223	0.29	0.271255	0.852224
A2RSY1	KAT8 regulatory NSL complex subunit 3 OS=Mus musculus OX=10090 GN=Kansl3 PE=1 SV=1	1.223	0.29	0.275939	0.85772
O35599	Medium-wave-sensitive opsin 1 OS=Mus musculus OX=10090 GN=Opn1mw PE=1 SV=1	1.223	0.29	0.0979843	0.610997
E9Q137	Testis-expressed protein 264 homolog OS=Mus musculus OX=10090 GN=Tex264 PE=2 SV=1	1.223	0.29	0.163744	0.734532
Q8BNA6	Protocadherin Fat 3 OS=Mus musculus OX=10090 GN=Fat3 PE=1 SV=2	1.222	0.29	0.267773	0.849622
A3KG59	Peptidase M20 domain-containing protein 2 OS=Mus musculus OX=10090 GN=Pm20d2 PE=1 SV=1	1.222	0.29	0.503146	0.943256
Q9CYA6	Zinc finger CCHC domain-containing protein 8 OS=Mus musculus OX=10090 GN=Zcchc8 PE=1 SV=3	1.221	0.29	0.295438	0.870997
P23708	Nuclear transcription factor Y subunit alpha OS=Mus musculus OX=10090 GN=Nfya PE=1 SV=2	1.221	0.29	0.499295	0.942413
Q8C181	Muscleblind-like protein 2 OS=Mus musculus OX=10090 GN=Mbnl2 PE=2 SV=2	1.221	0.29	0.116905	0.656609
Q9DBD5	Proline-, glutamic acid- and leucine-rich protein 1 OS=Mus musculus OX=10090 GN=Pelp1 PE=1 SV=2	1.221	0.29	0.144178	0.708713
Q8BXN9	Transmembrane protein 87A OS=Mus musculus OX=10090 GN=Tmem87a PE=1 SV=1	1.221	0.29	0.188894	0.768438
Q8R1K1	Ubiquitin-associated domain-containing protein 2 OS=Mus musculus OX=10090 GN=Ubac2 PE=1 SV=1	1.221	0.29	0.119729	0.662259
Q9CWZ7	Gamma-soluble NSF attachment protein OS=Mus musculus OX=10090 GN=Napg PE=1 SV=1	1.221	0.29	0.169966	0.739612
P97434	Myosin phosphatase Rho-interacting protein OS=Mus musculus OX=10090 GN=Mprip PE=1 SV=2	1.22	0.29	0.128029	0.681544
Q3TAA7	Serine/threonine-protein kinase 11-interacting protein OS=Mus musculus OX=10090 GN=Stk11ip PE=1 SV=1	1.22	0.29	0.374387	0.897759
Q01320	DNA topoisomerase 2-alpha OS=Mus musculus OX=10090 GN=Top2a PE=1 SV=2	1.219	0.29	0.478003	0.935176
O70228	Probable phospholipid-transporting ATPase IIA OS=Mus musculus OX=10090 GN=Atp9a PE=1 SV=3	1.219	0.29	0.151416	0.722107
O88307	Sortilin-related receptor OS=Mus musculus OX=10090 GN=Sorl1 PE=1 SV=3	1.219	0.29	0.148721	0.718751
Q8BX32	Structure-specific endonuclease subunit SLX1 OS=Mus musculus OX=10090 GN=Slx1b PE=2 SV=1	1.219	0.29	0.514055	0.947122
O54990	Prominin-1 OS=Mus musculus OX=10090 GN=Prom1 PE=1 SV=1	1.219	0.29	0.135666	0.69631
P42859	Huntingtin OS=Mus musculus OX=10090 GN=Htt PE=1 SV=2	1.219	0.29	0.119457	0.662074
O08581	Potassium channel subfamily K member 1 OS=Mus musculus OX=10090 GN=Kcnk1 PE=1 SV=2	1.219	0.29	0.398481	0.909858
Q8CIG3	Lysine-specific histone demethylase 1B OS=Mus musculus OX=10090 GN=Kdm1b PE=1 SV=1	1.219	0.29	0.277375	0.858577
O88879	Apoptotic protease-activating factor 1 OS=Mus musculus OX=10090 GN=Apaf1 PE=1 SV=3	1.219	0.29	0.165588	0.736327
Q80XK6	Autophagy-related protein 2 homolog B OS=Mus musculus OX=10090 GN=Atg2b PE=1 SV=3	1.219	0.29	0.163088	0.734532
P83510	Traf2 and NCK-interacting protein kinase OS=Mus musculus OX=10090 GN=Tnik PE=1 SV=2	1.219	0.29	0.203839	0.78332
Q8R123	FAD synthase OS=Mus musculus OX=10090 GN=Flad1 PE=1 SV=1	1.218	0.28	0.198531	0.776342
A8C756	Thyroid adenoma-associated protein homolog OS=Mus musculus OX=10090 GN=Thada PE=1 SV=1	1.218	0.28	0.209599	0.790969
Q56A10	Zinc finger protein 608 OS=Mus musculus OX=10090 GN=Znf608 PE=1 SV=1	1.218	0.28	0.44831	0.927289
Q09143	High affinity cationic amino acid transporter 1 OS=Mus musculus OX=10090 GN=Slc7a1 PE=1 SV=1	1.218	0.28	0.392724	0.90744
Q811J3	Iron-responsive element-binding protein 2 OS=Mus musculus OX=10090 GN=Ireb2 PE=1 SV=2	1.218	0.28	0.323442	0.878747
A2AAE1	Transmembrane protein KIAA1109 OS=Mus musculus OX=10090 GN=Kiaa1109 PE=1 SV=4	1.218	0.28	0.180868	0.758278
Q8K284	General transcription factor 3C polypeptide 1 OS=Mus musculus OX=10090 GN=Gtf3c1 PE=1 SV=2	1.218	0.28	0.130184	0.685709
Q6PDH0	Pleckstrin homology-like domain family B member 1 OS=Mus musculus OX=10090 GN=Phldb1 PE=1 SV=1	1.218	0.28	0.281121	0.859416
Q8BLE7	Vesicular glutamate transporter 2 OS=Mus musculus OX=10090 GN=Slc17a6 PE=1 SV=1	1.218	0.28	0.580814	0.965624
F8VPZ5	DNA excision repair protein ERCC-6 OS=Mus musculus OX=10090 GN=Ercc6 PE=1 SV=1	1.218	0.28	0.270718	0.852
Q61699	Heat shock protein 105 kDa OS=Mus musculus OX=10090 GN=Hsph1 PE=1 SV=2	1.218	0.28	0.135106	0.693833
Q91Y74	CMP-N-acetylneuraminate-beta-galactosamide-alpha-2,3-sialyltransferase 4 OS=Mus musculus OX=10090 GN=St3gal4 PE=1 SV=1	1.217	0.28	0.280584	0.859356
Q60680	Inhibitor of nuclear factor kappa-B kinase subunit alpha OS=Mus musculus OX=10090 GN=Chuk PE=1 SV=1	1.217	0.28	0.455434	0.928255
Q60953	Protein PML OS=Mus musculus OX=10090 GN=Pml PE=1 SV=3	1.217	0.28	0.35636	0.891223
Q8BZS9	Putative pre-mRNA-splicing factor ATP-dependent RNA helicase DHX32 OS=Mus musculus OX=10090 GN=Dhx32 PE=1 SV=2	1.216	0.28	0.224017	0.807437
Q8BFY9	Transportin-1 OS=Mus musculus OX=10090 GN=Tnpo1 PE=1 SV=2	1.216	0.28	0.100308	0.618222
O35075	Vacuolar protein sorting-associated protein 26C OS=Mus musculus OX=10090 GN=Vps26c PE=1 SV=1	1.216	0.28	0.288666	0.8671
O88708	Origin recognition complex subunit 4 OS=Mus musculus OX=10090 GN=Orc4 PE=1 SV=2	1.216	0.28	0.507725	0.945749
Q6A0A2	La-related protein 4B OS=Mus musculus OX=10090 GN=Larp4b PE=1 SV=2	1.216	0.28	0.271355	0.852224
P06795	ATP-dependent translocase ABCB1 OS=Mus musculus OX=10090 GN=Abcb1b PE=1 SV=1	1.216	0.28	0.582954	0.965629
Q8BTI7	Serine/threonine-protein phosphatase 6 regulatory ankyrin repeat subunit C OS=Mus musculus OX=10090 GN=Ankrd52 PE=1 SV=1	1.216	0.28	0.407566	0.910239
Q80U72	Protein scribble homolog OS=Mus musculus OX=10090 GN=Scrib PE=1 SV=2	1.216	0.28	0.151071	0.722058
Q8BGC1	UPF0489 protein C5orf22 homolog OS=Mus musculus OX=10090 PE=1 SV=1	1.216	0.28	0.46837	0.931869
O89026	Roundabout homolog 1 OS=Mus musculus OX=10090 GN=Robo1 PE=1 SV=1	1.216	0.28	0.38985	0.904737
Q8VDS8	Syntaxin-18 OS=Mus musculus OX=10090 GN=Stx18 PE=1 SV=2	1.216	0.28	0.396247	0.908646
Q9D7K5	Distal membrane-arm assembly complex protein 2 OS=Mus musculus OX=10090 GN=Dmac2 PE=1 SV=1	1.216	0.28	0.514932	0.94763
Q80W47	WD repeat domain phosphoinositide-interacting protein 2 OS=Mus musculus OX=10090 GN=Wipi2 PE=1 SV=1	1.216	0.28	0.191486	0.771673
Q80ZW0	Serine/threonine-protein kinase 35 OS=Mus musculus OX=10090 GN=Stk35 PE=1 SV=3	1.216	0.28	0.264153	0.846396
Q6NTA4	Ras-related GTP-binding protein B OS=Mus musculus OX=10090 GN=Rragb PE=1 SV=1	1.215	0.28	0.498456	0.942413
Q91W86	Vacuolar protein sorting-associated protein 11 homolog OS=Mus musculus OX=10090 GN=Vps11 PE=1 SV=3	1.215	0.28	0.153569	0.725325
Q8BIG2	Protein LKAAEAR1 OS=Mus musculus OX=10090 GN=Lkaaear1 PE=2 SV=2	1.215	0.28	0.405896	0.909858
Q8BMI0	F-box only protein 38 OS=Mus musculus OX=10090 GN=Fbxo38 PE=1 SV=1	1.215	0.28	0.132617	0.688292
Q6NS59	Protein FAM135A OS=Mus musculus OX=10090 GN=Fam135a PE=1 SV=2	1.215	0.28	0.457587	0.929544
Q61116	Zinc finger protein 235 OS=Mus musculus OX=10090 GN=Znf235 PE=2 SV=1	1.215	0.28	0.399285	0.909858
Q9CZS1	Aldehyde dehydrogenase X, mitochondrial OS=Mus musculus OX=10090 GN=Aldh1b1 PE=1 SV=1	1.215	0.28	0.486387	0.939
Q80U12	Small G protein signaling modulator 2 OS=Mus musculus OX=10090 GN=Sgsm2 PE=1 SV=2	1.215	0.28	0.488421	0.939063
Q9JLV6	Bifunctional polynucleotide phosphatase/kinase OS=Mus musculus OX=10090 GN=Pnkp PE=1 SV=2	1.215	0.28	0.151596	0.722585
Q3TDX8	Cytochrome b5 reductase 4 OS=Mus musculus OX=10090 GN=Cyb5r4 PE=2 SV=3	1.215	0.28	0.304505	0.87641
A2A5K6	Zinc finger protein 335 OS=Mus musculus OX=10090 GN=Znf335 PE=1 SV=1	1.214	0.28	0.480913	0.93713
Q9CR67	Transmembrane protein 33 OS=Mus musculus OX=10090 GN=Tmem33 PE=1 SV=1	1.214	0.28	0.156481	0.730812
Q6ZQK5	Arf-GAP with coiled-coil, ANK repeat and PH domain-containing protein 2 OS=Mus musculus OX=10090 GN=Acap2 PE=1 SV=2	1.214	0.28	0.130004	0.685577
Q08642	Protein-arginine deiminase type-2 OS=Mus musculus OX=10090 GN=Padi2 PE=1 SV=2	1.214	0.28	0.105115	0.633045
Q99LI9	Polyribonucleotide 5'-hydroxyl-kinase Clp1 OS=Mus musculus OX=10090 GN=Clp1 PE=1 SV=1	1.214	0.28	0.298907	0.874721
Q3TH73	Protein tweety homolog 2 OS=Mus musculus OX=10090 GN=Ttyh2 PE=1 SV=1	1.214	0.28	0.320397	0.878747
Q9CQD4	Charged multivesicular body protein 1b-2 OS=Mus musculus OX=10090 GN=Chmp1b2 PE=2 SV=2	1.214	0.28	0.482301	0.93713
Q8BNI4	Derlin-2 OS=Mus musculus OX=10090 GN=Derl2 PE=1 SV=2	1.213	0.28	0.366044	0.895314
Q6TCG2	Membrane progesterone receptor epsilon OS=Mus musculus OX=10090 GN=Paqr9 PE=1 SV=2	1.213	0.28	0.40688	0.909858
Q9DB43	Zinc finger protein-like 1 OS=Mus musculus OX=10090 GN=Zfpl1 PE=1 SV=1	1.213	0.28	0.198839	0.776342
Q91VX2	Ubiquitin-associated protein 2 OS=Mus musculus OX=10090 GN=Ubap2 PE=1 SV=1	1.213	0.28	0.277664	0.858883
Q80XI3	Eukaryotic translation initiation factor 4 gamma 3 OS=Mus musculus OX=10090 GN=Eif4g3 PE=1 SV=2	1.213	0.28	0.107014	0.63547
Q3UMQ8	H/ACA ribonucleoprotein complex non-core subunit NAF1 OS=Mus musculus OX=10090 GN=Naf1 PE=1 SV=2	1.213	0.28	0.483641	0.937867
Q920Q4	Vacuolar protein sorting-associated protein 16 homolog OS=Mus musculus OX=10090 GN=Vps16 PE=1 SV=3	1.213	0.28	0.204889	0.784309
Q6ZWQ0	Nesprin-2 OS=Mus musculus OX=10090 GN=Syne2 PE=1 SV=2	1.212	0.28	0.143784	0.708713
Q91VI7	Ribonuclease inhibitor OS=Mus musculus OX=10090 GN=Rnh1 PE=1 SV=1	1.212	0.28	0.138988	0.703009
Q920L1	Acyl-CoA (8-3)-desaturase OS=Mus musculus OX=10090 GN=Fads1 PE=1 SV=1	1.212	0.28	0.317479	0.878747
Q3UMC0	ATPase family protein 2 homolog OS=Mus musculus OX=10090 GN=Spata5 PE=1 SV=2	1.212	0.28	0.206262	0.78557
P51660	Peroxisomal multifunctional enzyme type 2 OS=Mus musculus OX=10090 GN=Hsd17b4 PE=1 SV=3	1.212	0.28	0.150161	0.721076
Q58A65	C-Jun-amino-terminal kinase-interacting protein 4 OS=Mus musculus OX=10090 GN=Spag9 PE=1 SV=2	1.212	0.28	0.147045	0.716023
Q6PCM1	Lysine-specific demethylase 3A OS=Mus musculus OX=10090 GN=Kdm3a PE=1 SV=1	1.212	0.28	0.305696	0.876951
Q9JMF7	Dolichyldiphosphatase 1 OS=Mus musculus OX=10090 GN=Dolpp1 PE=2 SV=1	1.212	0.28	0.397023	0.908762
Q8CHU3	Epsin-2 OS=Mus musculus OX=10090 GN=Epn2 PE=1 SV=1	1.212	0.28	0.231474	0.817535
Q80TT2	BAI1-associated protein 3 OS=Mus musculus OX=10090 GN=Baiap3 PE=1 SV=3	1.211	0.28	0.477361	0.934932
O88712	C-terminal-binding protein 1 OS=Mus musculus OX=10090 GN=Ctbp1 PE=1 SV=2	1.211	0.28	0.169872	0.739612
Q8C561	G-protein coupled receptor-associated protein LMBRD2 OS=Mus musculus OX=10090 GN=Lmbrd2 PE=1 SV=1	1.211	0.28	0.32333	0.878747
Q8C3Q5	Protein shisa-7 OS=Mus musculus OX=10090 GN=Shisa7 PE=1 SV=3	1.211	0.28	0.601367	0.971132
Q8BHG1	Nardilysin OS=Mus musculus OX=10090 GN=Nrdc PE=1 SV=1	1.211	0.28	0.151934	0.723047
Q8CIV8	Tubulin-specific chaperone E OS=Mus musculus OX=10090 GN=Tbce PE=1 SV=1	1.211	0.28	0.323083	0.878747
B7ZNG0	Kinesin-like protein KIF7 OS=Mus musculus OX=10090 GN=Kif7 PE=1 SV=1	1.211	0.28	0.532454	0.95024
E9Q286	Little elongation complex subunit 1 OS=Mus musculus OX=10090 GN=Ice1 PE=1 SV=1	1.211	0.28	0.531559	0.95024
Q6P5E8	Diacylglycerol kinase theta OS=Mus musculus OX=10090 GN=Dgkq PE=1 SV=1	1.211	0.28	0.289196	0.867619
Q6GQV7	Erythroid differentiation-related factor 1 OS=Mus musculus OX=10090 GN=Edrf1 PE=1 SV=1	1.211	0.28	0.329123	0.878747
Q8BJW5	Nucleolar protein 11 OS=Mus musculus OX=10090 GN=Nol11 PE=2 SV=1	1.21	0.28	0.49057	0.93979
O35083	1-acyl-sn-glycerol-3-phosphate acyltransferase alpha OS=Mus musculus OX=10090 GN=Agpat1 PE=1 SV=1	1.21	0.28	0.213961	0.795801
Q91V24	ATP-binding cassette sub-family A member 7 OS=Mus musculus OX=10090 GN=Abca7 PE=1 SV=1	1.21	0.28	0.312886	0.878747
Q0VEJ0	Centrosomal protein of 76 kDa OS=Mus musculus OX=10090 GN=Cep76 PE=1 SV=1	1.21	0.28	0.282754	0.860759
A2AHC3	Calmodulin-regulated spectrin-associated protein 1 OS=Mus musculus OX=10090 GN=Camsap1 PE=1 SV=1	1.21	0.28	0.166015	0.736327
Q3UHU5	Microtubule cross-linking factor 1 OS=Mus musculus OX=10090 GN=Mtcl1 PE=1 SV=1	1.21	0.28	0.174612	0.74705
O70472	Transmembrane protein 131 OS=Mus musculus OX=10090 GN=Tmem131 PE=2 SV=2	1.21	0.27	0.402609	0.909858
P40240	CD9 antigen OS=Mus musculus OX=10090 GN=Cd9 PE=1 SV=2	1.21	0.27	0.322275	0.878747
Q8BYU6	Torsin-1A-interacting protein 2 OS=Mus musculus OX=10090 GN=Tor1aip2 PE=1 SV=1	1.21	0.27	0.510635	0.94578
Q924S7	Sprouty-related, EVH1 domain-containing protein 2 OS=Mus musculus OX=10090 GN=Spred2 PE=1 SV=1	1.21	0.27	0.589953	0.968736
Q9CXT8	Mitochondrial-processing peptidase subunit beta OS=Mus musculus OX=10090 GN=Pmpcb PE=1 SV=1	1.21	0.27	0.216428	0.799358
P61759	Prefoldin subunit 3 OS=Mus musculus OX=10090 GN=Vbp1 PE=1 SV=2	1.21	0.27	0.376269	0.897817
Q8K1R7	Serine/threonine-protein kinase Nek9 OS=Mus musculus OX=10090 GN=Nek9 PE=1 SV=2	1.21	0.27	0.240106	0.825501
Q9JKN6	RNA-binding protein Nova-1 OS=Mus musculus OX=10090 GN=Nova1 PE=1 SV=2	1.21	0.27	0.246784	0.829707
Q08122	Transducin-like enhancer protein 3 OS=Mus musculus OX=10090 GN=Tle3 PE=1 SV=3	1.209	0.27	0.215355	0.796805
Q91WG4	Elongator complex protein 2 OS=Mus musculus OX=10090 GN=Elp2 PE=1 SV=1	1.209	0.27	0.199011	0.776342
Q5SVR0	TBC1 domain family member 9B OS=Mus musculus OX=10090 GN=Tbc1d9b PE=1 SV=1	1.209	0.27	0.199431	0.77697
A2AIV8	Caspase recruitment domain-containing protein 9 OS=Mus musculus OX=10090 GN=Card9 PE=1 SV=1	1.209	0.27	0.405025	0.909858
Q0VGY8	Protein TANC1 OS=Mus musculus OX=10090 GN=Tanc1 PE=1 SV=2	1.209	0.27	0.191204	0.771673
O54931	A-kinase anchor protein 2 OS=Mus musculus OX=10090 GN=Akap2 PE=1 SV=3	1.209	0.27	0.60497	0.972025
P97310	DNA replication licensing factor MCM2 OS=Mus musculus OX=10090 GN=Mcm2 PE=1 SV=3	1.209	0.27	0.358992	0.891223
B2RY56	RNA-binding protein 25 OS=Mus musculus OX=10090 GN=Rbm25 PE=1 SV=2	1.209	0.27	0.176164	0.748585
Q3UN16	Probable G-protein coupled receptor 162 OS=Mus musculus OX=10090 GN=Gpr162 PE=1 SV=2	1.209	0.27	0.464538	0.931869
O88848	ADP-ribosylation factor-like protein 6 OS=Mus musculus OX=10090 GN=Arl6 PE=1 SV=1	1.209	0.27	0.177542	0.750968
Q80TZ9	Arginine-glutamic acid dipeptide repeats protein OS=Mus musculus OX=10090 GN=Rere PE=1 SV=3	1.208	0.27	0.403182	0.909858
Q7TQF7	Amphiphysin OS=Mus musculus OX=10090 GN=Amph PE=1 SV=1	1.208	0.27	0.115244	0.650873
Q3UGY8	Brefeldin A-inhibited guanine nucleotide-exchange protein 3 OS=Mus musculus OX=10090 GN=Arfgef3 PE=1 SV=1	1.208	0.27	0.180322	0.758178
Q8CHS8	Vacuolar protein sorting-associated protein 37A OS=Mus musculus OX=10090 GN=Vps37a PE=1 SV=1	1.208	0.27	0.3071	0.87745
A2BE28	Ribosomal biogenesis protein LAS1L OS=Mus musculus OX=10090 GN=Las1l PE=1 SV=1	1.208	0.27	0.238945	0.824329
Q80X45	Protein kish-B OS=Mus musculus OX=10090 GN=Tmem167b PE=3 SV=1	1.208	0.27	0.40816	0.910239
Q8C167	Prolyl endopeptidase-like OS=Mus musculus OX=10090 GN=Prepl PE=1 SV=1	1.208	0.27	0.177162	0.750968
Q8K1H7	T-complex protein 11-like protein 2 OS=Mus musculus OX=10090 GN=Tcp11l2 PE=1 SV=1	1.207	0.27	0.414555	0.915373
Q8R0J7	Vacuolar protein sorting-associated protein 37B OS=Mus musculus OX=10090 GN=Vps37b PE=1 SV=1	1.207	0.27	0.497723	0.942413
Q8R2K1	Fucose mutarotase OS=Mus musculus OX=10090 GN=Fuom PE=1 SV=1	1.207	0.27	0.403871	0.909858
Q9DCI3	STARD3 N-terminal-like protein OS=Mus musculus OX=10090 GN=Stard3nl PE=1 SV=2	1.207	0.27	0.416614	0.917696
Q9CRT8	Exportin-T OS=Mus musculus OX=10090 GN=Xpot PE=1 SV=3	1.207	0.27	0.22405	0.807437
Q8VCB2	Mediator of RNA polymerase II transcription subunit 25 OS=Mus musculus OX=10090 GN=Med25 PE=1 SV=1	1.207	0.27	0.321595	0.878747
D3Z2R5	Selenoprotein N OS=Mus musculus OX=10090 GN=Selenon PE=3 SV=2	1.207	0.27	0.376518	0.897817
O89051	Integral membrane protein 2B OS=Mus musculus OX=10090 GN=Itm2b PE=1 SV=1	1.207	0.27	0.405874	0.909858
Q3V080	Zinc finger protein 583 OS=Mus musculus OX=10090 GN=Znf583 PE=2 SV=1	1.206	0.27	0.486836	0.939
Q8VD62	UPF0696 protein C11orf68 homolog OS=Mus musculus OX=10090 GN=Bles03 PE=1 SV=2	1.206	0.27	0.198809	0.776342
Q6WQJ1	Sn1-specific diacylglycerol lipase alpha OS=Mus musculus OX=10090 GN=Dagla PE=1 SV=2	1.206	0.27	0.309707	0.87745
Q8R4H2	Rho guanine nucleotide exchange factor 12 OS=Mus musculus OX=10090 GN=Arhgef12 PE=1 SV=2	1.206	0.27	0.178179	0.752987
Q8C8U0	Liprin-beta-1 OS=Mus musculus OX=10090 GN=Ppfibp1 PE=1 SV=3	1.206	0.27	0.479908	0.937071
Q8R050	Eukaryotic peptide chain release factor GTP-binding subunit ERF3A OS=Mus musculus OX=10090 GN=Gspt1 PE=1 SV=2	1.206	0.27	0.11989	0.66244
E9PUQ8	Diacylglycerol kinase delta OS=Mus musculus OX=10090 GN=Dgkd PE=1 SV=1	1.206	0.27	0.484779	0.93846
Q3UHQ6	Protein dopey-2 OS=Mus musculus OX=10090 GN=Dop1b PE=1 SV=3	1.206	0.27	0.405759	0.909858
Q8BFZ3	Beta-actin-like protein 2 OS=Mus musculus OX=10090 GN=Actbl2 PE=1 SV=1	1.206	0.27	0.137903	0.702199
Q9CZ42	ATP-dependent (S)-NAD(P)H-hydrate dehydratase OS=Mus musculus OX=10090 GN=Naxd PE=1 SV=1	1.205	0.27	0.178464	0.753172
Q8K4Q6	Endonuclease 8-like 1 OS=Mus musculus OX=10090 GN=Neil1 PE=2 SV=3	1.205	0.27	0.494353	0.941442
Q00420	GA-binding protein subunit beta-1 OS=Mus musculus OX=10090 GN=Gabpb1 PE=1 SV=2	1.205	0.27	0.348428	0.889084
Q8BPS4	Integral membrane protein GPR180 OS=Mus musculus OX=10090 GN=Gpr180 PE=1 SV=1	1.205	0.27	0.265615	0.84777
Q64435	UDP-glucuronosyltransferase 1-6 OS=Mus musculus OX=10090 GN=Ugt1a6 PE=1 SV=1	1.205	0.27	0.541334	0.952817
Q8BG18	N-terminal EF-hand calcium-binding protein 1 OS=Mus musculus OX=10090 GN=Necab1 PE=1 SV=1	1.205	0.27	0.326212	0.878747
Q9R049	E3 ubiquitin-protein ligase AMFR OS=Mus musculus OX=10090 GN=Amfr PE=1 SV=2	1.205	0.27	0.21124	0.791516
Q9Z172	Small ubiquitin-related modifier 3 OS=Mus musculus OX=10090 GN=Sumo3 PE=1 SV=1	1.205	0.27	0.229182	0.815099
Q8CGC7	Bifunctional glutamate/proline--tRNA ligase OS=Mus musculus OX=10090 GN=Eprs PE=1 SV=4	1.205	0.27	0.123024	0.670724
Q91YR7	Pre-mRNA-processing factor 6 OS=Mus musculus OX=10090 GN=Prpf6 PE=1 SV=1	1.205	0.27	0.17574	0.748585
O35855	Branched-chain-amino-acid aminotransferase, mitochondrial OS=Mus musculus OX=10090 GN=Bcat2 PE=1 SV=2	1.204	0.27	0.383535	0.902646
Q2TV84	Transient receptor potential cation channel subfamily M member 1 OS=Mus musculus OX=10090 GN=Trpm1 PE=2 SV=2	1.204	0.27	0.240746	0.826914
Q9WTX8	Mitotic spindle assembly checkpoint protein MAD1 OS=Mus musculus OX=10090 GN=Mad1l1 PE=1 SV=1	1.204	0.27	0.158469	0.731763
Q7TMR0	Lysosomal Pro-X carboxypeptidase OS=Mus musculus OX=10090 GN=Prcp PE=1 SV=2	1.204	0.27	0.564489	0.958165
Q8CHK3	Lysophospholipid acyltransferase 7 OS=Mus musculus OX=10090 GN=Mboat7 PE=1 SV=1	1.204	0.27	0.241057	0.826983
P35689	DNA repair protein complementing XP-G cells homolog OS=Mus musculus OX=10090 GN=Ercc5 PE=1 SV=4	1.204	0.27	0.37198	0.897398
Q923J1	Transient receptor potential cation channel subfamily M member 7 OS=Mus musculus OX=10090 GN=Trpm7 PE=1 SV=1	1.204	0.27	0.561039	0.957345
Q9QZ06	Toll-interacting protein OS=Mus musculus OX=10090 GN=Tollip PE=1 SV=1	1.204	0.27	0.229418	0.815618
Q9ESC8	AF4/FMR2 family member 4 OS=Mus musculus OX=10090 GN=Aff4 PE=1 SV=1	1.203	0.27	0.328374	0.878747
Q9D938	Transmembrane protein 160 OS=Mus musculus OX=10090 GN=Tmem160 PE=2 SV=1	1.203	0.27	0.19922	0.776486
Q8BSY0	Aspartyl/asparaginyl beta-hydroxylase OS=Mus musculus OX=10090 GN=Asph PE=1 SV=1	1.203	0.27	0.232387	0.817902
Q8BGD6	Sodium-coupled neutral amino acid transporter 9 OS=Mus musculus OX=10090 GN=Slc38a9 PE=1 SV=1	1.203	0.27	0.500449	0.942413
Q9EPE9	Manganese-transporting ATPase 13A1 OS=Mus musculus OX=10090 GN=Atp13a1 PE=1 SV=2	1.203	0.27	0.193815	0.772754
Q9QZI9	Serine incorporator 3 OS=Mus musculus OX=10090 GN=Serinc3 PE=1 SV=2	1.203	0.27	0.298225	0.874609
Q99P30	Peroxisomal coenzyme A diphosphatase NUDT7 OS=Mus musculus OX=10090 GN=Nudt7 PE=1 SV=2	1.203	0.27	0.427387	0.920831
Q9D3S3	Sorting nexin-29 OS=Mus musculus OX=10090 GN=Snx29 PE=1 SV=2	1.203	0.27	0.441436	0.926883
P49718	DNA replication licensing factor MCM5 OS=Mus musculus OX=10090 GN=Mcm5 PE=1 SV=2	1.202	0.27	0.408801	0.910768
Q8CHG3	GRIP and coiled-coil domain-containing protein 2 OS=Mus musculus OX=10090 GN=Gcc2 PE=1 SV=2	1.202	0.27	0.198541	0.776342
Q62165	Dystroglycan OS=Mus musculus OX=10090 GN=Dag1 PE=1 SV=4	1.202	0.27	0.341942	0.887357
Q99PG6	Taste receptor type 1 member 1 OS=Mus musculus OX=10090 GN=Tas1r1 PE=2 SV=1	1.202	0.27	0.330735	0.878747
P63137	Gamma-aminobutyric acid receptor subunit beta-2 OS=Mus musculus OX=10090 GN=Gabrb2 PE=1 SV=2	1.202	0.27	0.2473	0.830128
Q3UHC0	Trinucleotide repeat-containing gene 6C protein OS=Mus musculus OX=10090 GN=Tnrc6c PE=1 SV=2	1.202	0.27	0.352633	0.891013
Q04841	DNA-3-methyladenine glycosylase OS=Mus musculus OX=10090 GN=Mpg PE=2 SV=3	1.202	0.27	0.535088	0.95024
Q78JE5	F-box only protein 22 OS=Mus musculus OX=10090 GN=Fbxo22 PE=1 SV=2	1.202	0.27	0.215026	0.796788
Q811D2	Ankyrin repeat domain-containing protein 26 OS=Mus musculus OX=10090 GN=Ankrd26 PE=1 SV=2	1.202	0.27	0.606741	0.972129
O70475	UDP-glucose 6-dehydrogenase OS=Mus musculus OX=10090 GN=Ugdh PE=1 SV=1	1.202	0.27	0.506741	0.945004
D3YXK2	Scaffold attachment factor B1 OS=Mus musculus OX=10090 GN=Safb PE=1 SV=2	1.202	0.27	0.327493	0.878747
Q923S9	Ras-related protein Rab-30 OS=Mus musculus OX=10090 GN=Rab30 PE=1 SV=1	1.202	0.26	0.30165	0.875973
Q8R4E6	Purine-rich element-binding protein gamma OS=Mus musculus OX=10090 GN=Purg PE=1 SV=1	1.201	0.26	0.297361	0.874103
Q9JM52	Misshapen-like kinase 1 OS=Mus musculus OX=10090 GN=Mink1 PE=1 SV=3	1.201	0.26	0.198881	0.776342
Q8CFL8	Zinc finger SWIM domain-containing protein 3 OS=Mus musculus OX=10090 GN=Zswim3 PE=2 SV=1	1.201	0.26	0.509913	0.94578
Q6PIJ4	Nuclear factor related to kappa-B-binding protein OS=Mus musculus OX=10090 GN=Nfrkb PE=1 SV=1	1.201	0.26	0.309617	0.87745
Q9CQV4	Reticulophagy regulator 3 OS=Mus musculus OX=10090 GN=Retreg3 PE=1 SV=1	1.201	0.26	0.351354	0.890697
Q8BV13	COP9 signalosome complex subunit 7b OS=Mus musculus OX=10090 GN=Cops7b PE=1 SV=1	1.201	0.26	0.253011	0.838382
Q6A051	Attractin-like protein 1 OS=Mus musculus OX=10090 GN=Atrnl1 PE=1 SV=2	1.201	0.26	0.523801	0.949958
O88544	COP9 signalosome complex subunit 4 OS=Mus musculus OX=10090 GN=Cops4 PE=1 SV=1	1.201	0.26	0.187936	0.766242
Q64127	Transcription intermediary factor 1-alpha OS=Mus musculus OX=10090 GN=Trim24 PE=1 SV=1	1.2	0.26	0.562048	0.95759
Q6ZQ58	La-related protein 1 OS=Mus musculus OX=10090 GN=Larp1 PE=1 SV=3	1.2	0.26	0.173707	0.746024
Q80TP3	E3 ubiquitin-protein ligase UBR5 OS=Mus musculus OX=10090 GN=Ubr5 PE=1 SV=2	1.2	0.26	0.183803	0.759179
O88427	Voltage-dependent T-type calcium channel subunit alpha-1H OS=Mus musculus OX=10090 GN=Cacna1h PE=1 SV=3	1.2	0.26	0.431098	0.921393
Q7TMS5	ATP-binding cassette sub-family G member 2 OS=Mus musculus OX=10090 GN=Abcg2 PE=1 SV=1	1.2	0.26	0.305103	0.876577
A2AKX3	Probable helicase senataxin OS=Mus musculus OX=10090 GN=Setx PE=1 SV=1	1.2	0.26	0.325871	0.878747
O08550	Histone-lysine N-methyltransferase 2B OS=Mus musculus OX=10090 GN=Kmt2b PE=1 SV=3	1.2	0.26	0.536002	0.95024
P57724	Poly(rC)-binding protein 4 OS=Mus musculus OX=10090 GN=Pcbp4 PE=1 SV=1	1.2	0.26	0.212198	0.792166
Q62311	Transcription initiation factor TFIID subunit 6 OS=Mus musculus OX=10090 GN=Taf6 PE=1 SV=1	1.2	0.26	0.354269	0.891223
B1AZI6	THO complex subunit 2 OS=Mus musculus OX=10090 GN=Thoc2 PE=1 SV=1	1.2	0.26	0.238839	0.824329
P70671	Interferon regulatory factor 3 OS=Mus musculus OX=10090 GN=Irf3 PE=1 SV=1	1.2	0.26	0.334636	0.881803
Q9WUU7	Cathepsin Z OS=Mus musculus OX=10090 GN=Ctsz PE=1 SV=1	1.199	0.26	0.519468	0.949939
Q9JK48	Endophilin-B1 OS=Mus musculus OX=10090 GN=Sh3glb1 PE=1 SV=1	1.199	0.26	0.26269	0.844916
Q8CEC6	Peptidylprolyl isomerase domain and WD repeat-containing protein 1 OS=Mus musculus OX=10090 GN=Ppwd1 PE=1 SV=2	1.199	0.26	0.307485	0.87745
Q9D735	Telomerase RNA component interacting RNase OS=Mus musculus OX=10090 GN=Trir PE=1 SV=1	1.199	0.26	0.531448	0.95024
Q69Z26	Contactin-4 OS=Mus musculus OX=10090 GN=Cntn4 PE=1 SV=2	1.199	0.26	0.405091	0.909858
P35831	Tyrosine-protein phosphatase non-receptor type 12 OS=Mus musculus OX=10090 GN=Ptpn12 PE=1 SV=3	1.199	0.26	0.338496	0.885034
Q9D9Q6	Calreticulin-3 OS=Mus musculus OX=10090 GN=Calr3 PE=1 SV=2	1.199	0.26	0.511858	0.946698
Q80VW5	Whirlin OS=Mus musculus OX=10090 GN=Whrn PE=1 SV=3	1.199	0.26	0.381739	0.901919
Q7TSH3	Zinc finger protein 516 OS=Mus musculus OX=10090 GN=Znf516 PE=1 SV=1	1.199	0.26	0.258018	0.841989
P22389	Endothelin-2 OS=Mus musculus OX=10090 GN=Edn2 PE=2 SV=3	1.199	0.26	0.357218	0.891223
P70206	Plexin-A1 OS=Mus musculus OX=10090 GN=Plxna1 PE=1 SV=1	1.199	0.26	0.188019	0.766242
Q64378	Peptidyl-prolyl cis-trans isomerase FKBP5 OS=Mus musculus OX=10090 GN=Fkbp5 PE=1 SV=1	1.199	0.26	0.197914	0.776087
Q810L4	Transmembrane protein 39B OS=Mus musculus OX=10090 GN=Tmem39b PE=1 SV=1	1.199	0.26	0.560823	0.957345
Q91ZP3	Phosphatidate phosphatase LPIN1 OS=Mus musculus OX=10090 GN=Lpin1 PE=1 SV=1	1.199	0.26	0.200961	0.780233
Q8CJH3	Plexin-B1 OS=Mus musculus OX=10090 GN=Plxnb1 PE=1 SV=2	1.199	0.26	0.202331	0.78137
Q6DID5	PWWP domain-containing DNA repair factor 3A OS=Mus musculus OX=10090 GN=Pwwp3a PE=1 SV=1	1.199	0.26	0.573051	0.961336
O88456	Calpain small subunit 1 OS=Mus musculus OX=10090 GN=Capns1 PE=1 SV=1	1.198	0.26	0.403763	0.909858
Q921C5	Protein bicaudal D homolog 2 OS=Mus musculus OX=10090 GN=Bicd2 PE=1 SV=1	1.198	0.26	0.436247	0.922756
Q8BGY9	High affinity choline transporter 1 OS=Mus musculus OX=10090 GN=Slc5a7 PE=1 SV=1	1.198	0.26	0.357566	0.891223
Q7TT37	Elongator complex protein 1 OS=Mus musculus OX=10090 GN=Elp1 PE=1 SV=2	1.198	0.26	0.187229	0.76546
Q9QXV1	Chromobox protein homolog 8 OS=Mus musculus OX=10090 GN=Cbx8 PE=1 SV=1	1.198	0.26	0.531639	0.95024
Q9ESK4	Inhibitor of growth protein 2 OS=Mus musculus OX=10090 GN=Ing2 PE=1 SV=3	1.198	0.26	0.620643	0.973874
Q8VEK2	Rhomboid domain-containing protein 2 OS=Mus musculus OX=10090 GN=Rhbdd2 PE=1 SV=1	1.198	0.26	0.360509	0.892664
Q6PR54	Telomere-associated protein RIF1 OS=Mus musculus OX=10090 GN=Rif1 PE=1 SV=2	1.198	0.26	0.32675	0.878747
Q3TEL6	E3 ubiquitin ligase Rnf157 OS=Mus musculus OX=10090 GN=Rnf157 PE=1 SV=2	1.197	0.26	0.348528	0.889084
Q6IQX7	Chondroitin sulfate synthase 2 OS=Mus musculus OX=10090 GN=Chpf PE=1 SV=1	1.197	0.26	0.510977	0.94578
Q99K10	Neuroligin-1 OS=Mus musculus OX=10090 GN=Nlgn1 PE=1 SV=2	1.197	0.26	0.430821	0.921393
Q8BJ71	Nuclear pore complex protein Nup93 OS=Mus musculus OX=10090 GN=Nup93 PE=1 SV=1	1.197	0.26	0.188236	0.766242
Q99KW9	T-cell immunomodulatory protein OS=Mus musculus OX=10090 GN=Itfg1 PE=1 SV=2	1.197	0.26	0.320523	0.878747
O35954	Membrane-associated phosphatidylinositol transfer protein 1 OS=Mus musculus OX=10090 GN=Pitpnm1 PE=1 SV=1	1.197	0.26	0.140316	0.703495
Q3UR70	Transforming growth factor-beta receptor-associated protein 1 OS=Mus musculus OX=10090 GN=Tgfbrap1 PE=1 SV=1	1.197	0.26	0.254753	0.839307
Q64008	Ras-related protein Rab-34 OS=Mus musculus OX=10090 GN=Rab34 PE=1 SV=2	1.197	0.26	0.556197	0.955424
Q497V5	S1 RNA-binding domain-containing protein 1 OS=Mus musculus OX=10090 GN=Srbd1 PE=2 SV=3	1.196	0.26	0.410532	0.912568
Q8C804	Spindle and centriole-associated protein 1 OS=Mus musculus OX=10090 GN=Spice1 PE=1 SV=2	1.196	0.26	0.350705	0.890697
O35114	Lysosome membrane protein 2 OS=Mus musculus OX=10090 GN=Scarb2 PE=1 SV=3	1.196	0.26	0.200021	0.777996
Q6ZPJ3	(E3-independent) E2 ubiquitin-conjugating enzyme UBE2O OS=Mus musculus OX=10090 GN=Ube2o PE=1 SV=3	1.196	0.26	0.187762	0.766242
P47802	Metaxin-1 OS=Mus musculus OX=10090 GN=Mtx1 PE=1 SV=1	1.196	0.26	0.256492	0.840447
Q14AX6	Cyclin-dependent kinase 12 OS=Mus musculus OX=10090 GN=Cdk12 PE=1 SV=2	1.196	0.26	0.344922	0.889084
P21460	Cystatin-C OS=Mus musculus OX=10090 GN=Cst3 PE=1 SV=2	1.196	0.26	0.348254	0.889084
Q99PU8	ATP-dependent RNA helicase DHX30 OS=Mus musculus OX=10090 GN=Dhx30 PE=1 SV=1	1.196	0.26	0.244386	0.828143
Q91WM1	Spermatid perinuclear RNA-binding protein OS=Mus musculus OX=10090 GN=Strbp PE=1 SV=1	1.196	0.26	0.214454	0.796632
Q60974	Nuclear receptor corepressor 1 OS=Mus musculus OX=10090 GN=Ncor1 PE=1 SV=1	1.195	0.26	0.209215	0.790183
Q03172	Zinc finger protein 40 OS=Mus musculus OX=10090 GN=Hivep1 PE=1 SV=1	1.195	0.26	0.633942	0.977182
Q9Z1Q5	Chloride intracellular channel protein 1 OS=Mus musculus OX=10090 GN=Clic1 PE=1 SV=3	1.195	0.26	0.181977	0.758278
P55012	Solute carrier family 12 member 2 OS=Mus musculus OX=10090 GN=Slc12a2 PE=1 SV=2	1.195	0.26	0.220814	0.803641
O70439	Syntaxin-7 OS=Mus musculus OX=10090 GN=Stx7 PE=1 SV=3	1.195	0.26	0.264644	0.847066
Q9QUJ7	Long-chain-fatty-acid--CoA ligase 4 OS=Mus musculus OX=10090 GN=Acsl4 PE=1 SV=2	1.195	0.26	0.27201	0.852796
Q52KE7	Cyclin-L1 OS=Mus musculus OX=10090 GN=Ccnl1 PE=1 SV=1	1.195	0.26	0.549858	0.953852
P58069	Ras GTPase-activating protein 2 OS=Mus musculus OX=10090 GN=Rasa2 PE=1 SV=2	1.195	0.26	0.277125	0.858174
Q8BKX6	Serine/threonine-protein kinase SMG1 OS=Mus musculus OX=10090 GN=Smg1 PE=1 SV=3	1.194	0.26	0.217487	0.800371
O70422	General transcription factor IIH subunit 4 OS=Mus musculus OX=10090 GN=Gtf2h4 PE=1 SV=1	1.194	0.26	0.440398	0.926358
Q62415	Apoptosis-stimulating of p53 protein 1 OS=Mus musculus OX=10090 GN=Ppp1r13b PE=1 SV=2	1.194	0.26	0.271803	0.852738
Q80XC3	USP6 N-terminal-like protein OS=Mus musculus OX=10090 GN=Usp6nl PE=1 SV=2	1.194	0.26	0.35961	0.891417
Q3UH66	Serine/threonine-protein kinase WNK2 OS=Mus musculus OX=10090 GN=Wnk2 PE=1 SV=2	1.194	0.26	0.20847	0.788691
Q9D6L8	Peptidyl-prolyl cis-trans isomerase-like 3 OS=Mus musculus OX=10090 GN=Ppil3 PE=1 SV=1	1.194	0.26	0.527843	0.95024
P17225	Polypyrimidine tract-binding protein 1 OS=Mus musculus OX=10090 GN=Ptbp1 PE=1 SV=2	1.194	0.26	0.367655	0.896581
P97499	Telomerase protein component 1 OS=Mus musculus OX=10090 GN=Tep1 PE=1 SV=1	1.193	0.26	0.558521	0.955538
P80206	Homeobox protein OTX2 OS=Mus musculus OX=10090 GN=Otx2 PE=1 SV=1	1.193	0.25	0.356087	0.891223
Q8K363	ATP-dependent RNA helicase DDX18 OS=Mus musculus OX=10090 GN=Ddx18 PE=1 SV=1	1.193	0.25	0.322264	0.878747
Q69ZX6	ATPase MORC2A OS=Mus musculus OX=10090 GN=Morc2a PE=1 SV=2	1.193	0.25	0.14926	0.719912
Q8BFW7	Lipoma-preferred partner homolog OS=Mus musculus OX=10090 GN=Lpp PE=1 SV=1	1.193	0.25	0.316855	0.878747
Q8VC66	Afadin- and alpha-actinin-binding protein OS=Mus musculus OX=10090 GN=Ssx2ip PE=1 SV=1	1.193	0.25	0.380508	0.901339
Q9CVW4	Spermatogenesis-associated protein 45 OS=Mus musculus OX=10090 GN=Spata45 PE=3 SV=2	1.193	0.25	0.54282	0.952817
Q3TTA7	E3 ubiquitin-protein ligase CBL-B OS=Mus musculus OX=10090 GN=Cblb PE=1 SV=3	1.193	0.25	0.519484	0.949939
Q91WD4	UPF0415 protein C7orf25 homolog OS=Mus musculus OX=10090 PE=2 SV=1	1.193	0.25	0.528066	0.95024
Q9R0M8	UDP-galactose translocator OS=Mus musculus OX=10090 GN=Slc35a2 PE=1 SV=1	1.192	0.25	0.535392	0.95024
O35387	HCLS1-associated protein X-1 OS=Mus musculus OX=10090 GN=Hax1 PE=1 SV=1	1.192	0.25	0.459399	0.930081
E9Q634	Unconventional myosin-Ie OS=Mus musculus OX=10090 GN=Myo1e PE=1 SV=1	1.192	0.25	0.34268	0.888251
P97789	5'-3' exoribonuclease 1 OS=Mus musculus OX=10090 GN=Xrn1 PE=1 SV=1	1.192	0.25	0.193341	0.772596
P22723	Gamma-aminobutyric acid receptor subunit gamma-2 OS=Mus musculus OX=10090 GN=Gabrg2 PE=1 SV=3	1.192	0.25	0.249146	0.832608
Q9QYS2	Metabotropic glutamate receptor 3 OS=Mus musculus OX=10090 GN=Grm3 PE=1 SV=1	1.192	0.25	0.548166	0.953852
O70551	SRSF protein kinase 1 OS=Mus musculus OX=10090 GN=Srpk1 PE=1 SV=2	1.192	0.25	0.335964	0.882022
O35435	Dihydroorotate dehydrogenase (quinone), mitochondrial OS=Mus musculus OX=10090 GN=Dhodh PE=1 SV=2	1.191	0.25	0.330702	0.878747
Q9QYB2	Dachshund homolog 1 OS=Mus musculus OX=10090 GN=Dach1 PE=1 SV=1	1.191	0.25	0.326798	0.878747
P10852	4F2 cell-surface antigen heavy chain OS=Mus musculus OX=10090 GN=Slc3a2 PE=1 SV=1	1.191	0.25	0.153804	0.725445
P51448	Nuclear receptor ROR-alpha OS=Mus musculus OX=10090 GN=Rora PE=1 SV=1	1.191	0.25	0.440694	0.92668
Q8BYI9	Tenascin-R OS=Mus musculus OX=10090 GN=Tnr PE=1 SV=2	1.191	0.25	0.154103	0.726094
Q9D1T0	Leucine-rich repeat and immunoglobulin-like domain-containing nogo receptor-interacting protein 1 OS=Mus musculus OX=10090 GN=Lingo1 PE=1 SV=1	1.191	0.25	0.377041	0.898346
Q6A065	Centrosomal protein of 170 kDa OS=Mus musculus OX=10090 GN=Cep170 PE=1 SV=2	1.191	0.25	0.247922	0.831291
Q91W98	Solute carrier family 15 member 4 OS=Mus musculus OX=10090 GN=Slc15a4 PE=1 SV=1	1.191	0.25	0.459423	0.930081
P52432	DNA-directed RNA polymerases I and III subunit RPAC1 OS=Mus musculus OX=10090 GN=Polr1c PE=1 SV=3	1.191	0.25	0.403086	0.909858
Q9DBR1	5'-3' exoribonuclease 2 OS=Mus musculus OX=10090 GN=Xrn2 PE=1 SV=1	1.191	0.25	0.209927	0.791136
Q8VBX6	Multiple PDZ domain protein OS=Mus musculus OX=10090 GN=Mpdz PE=1 SV=2	1.191	0.25	0.212739	0.793746
Q61730	Interleukin-1 receptor accessory protein OS=Mus musculus OX=10090 GN=Il1rap PE=1 SV=1	1.191	0.25	0.532036	0.95024
Q924N4	Solute carrier family 12 member 6 OS=Mus musculus OX=10090 GN=Slc12a6 PE=1 SV=2	1.191	0.25	0.19104	0.771673
P19096	Fatty acid synthase OS=Mus musculus OX=10090 GN=Fasn PE=1 SV=2	1.19	0.25	0.156938	0.730961
Q5XJY4	Presenilins-associated rhomboid-like protein, mitochondrial OS=Mus musculus OX=10090 GN=Parl PE=1 SV=1	1.19	0.25	0.294598	0.870366
Q8BKE6	Cytochrome P450 20A1 OS=Mus musculus OX=10090 GN=Cyp20a1 PE=1 SV=1	1.19	0.25	0.380901	0.901355
Q60695	Ral guanine nucleotide dissociation stimulator-like 1 OS=Mus musculus OX=10090 GN=Rgl1 PE=1 SV=2	1.19	0.25	0.531831	0.95024
Q9D7Z3	Nucleolar protein 7 OS=Mus musculus OX=10090 GN=Nol7 PE=1 SV=1	1.19	0.25	0.54237	0.952817
Q8C2B3	Histone deacetylase 7 OS=Mus musculus OX=10090 GN=Hdac7 PE=1 SV=2	1.19	0.25	0.550098	0.953852
Q06335	Amyloid-like protein 2 OS=Mus musculus OX=10090 GN=Aplp2 PE=1 SV=4	1.189	0.25	0.224169	0.807437
Q6GV12	3-ketodihydrosphingosine reductase OS=Mus musculus OX=10090 GN=Kdsr PE=1 SV=1	1.189	0.25	0.193684	0.772596
Q9JHP7	Protein O-glucosyltransferase 2 OS=Mus musculus OX=10090 GN=Poglut2 PE=1 SV=1	1.189	0.25	0.451235	0.927289
Q9QUK3	Protein CLN8 OS=Mus musculus OX=10090 GN=Cln8 PE=1 SV=1	1.189	0.25	0.401029	0.909858
Q62318	Transcription intermediary factor 1-beta OS=Mus musculus OX=10090 GN=Trim28 PE=1 SV=3	1.189	0.25	0.158942	0.732821
Q9Z127	Large neutral amino acids transporter small subunit 1 OS=Mus musculus OX=10090 GN=Slc7a5 PE=1 SV=2	1.189	0.25	0.221061	0.803641
P15508	Spectrin beta chain, erythrocytic OS=Mus musculus OX=10090 GN=Sptb PE=1 SV=4	1.189	0.25	0.205184	0.784309
Q9D032	Single-stranded DNA-binding protein 3 OS=Mus musculus OX=10090 GN=Ssbp3 PE=1 SV=2	1.189	0.25	0.436305	0.922756
Q8BLQ9	Cell adhesion molecule 2 OS=Mus musculus OX=10090 GN=Cadm2 PE=1 SV=2	1.189	0.25	0.159557	0.733543
Q99LD9	Translation initiation factor eIF-2B subunit beta OS=Mus musculus OX=10090 GN=Eif2b2 PE=1 SV=1	1.189	0.25	0.277144	0.858174
Q7TMY8	E3 ubiquitin-protein ligase HUWE1 OS=Mus musculus OX=10090 GN=Huwe1 PE=1 SV=5	1.189	0.25	0.159728	0.733543
Q8BUV8	Protein GPR107 OS=Mus musculus OX=10090 GN=Gpr107 PE=1 SV=2	1.189	0.25	0.278787	0.859356
Q8K2C7	Protein OS-9 OS=Mus musculus OX=10090 GN=Os9 PE=1 SV=2	1.189	0.25	0.260219	0.843376
A2AEV7	Coiled-coil domain-containing protein 120 OS=Mus musculus OX=10090 GN=Ccdc120 PE=1 SV=1	1.189	0.25	0.62931	0.974867
P51791	H(+)/Cl(-) exchange transporter 3 OS=Mus musculus OX=10090 GN=Clcn3 PE=1 SV=3	1.189	0.25	0.655568	0.977182
Q8BJ03	Cytochrome c oxidase assembly protein COX15 homolog OS=Mus musculus OX=10090 GN=Cox15 PE=1 SV=1	1.188	0.25	0.361659	0.893797
A2A7S8	Uncharacterized protein KIAA1522 OS=Mus musculus OX=10090 GN=Kiaa1522 PE=1 SV=1	1.188	0.25	0.574923	0.961367
Q9ESP1	Stromal cell-derived factor 2-like protein 1 OS=Mus musculus OX=10090 GN=Sdf2l1 PE=1 SV=2	1.188	0.25	0.518977	0.949844
Q8C3Q9	Caspase-9 OS=Mus musculus OX=10090 GN=Casp9 PE=1 SV=1	1.188	0.25	0.428787	0.920831
A1IGU4	Rho guanine nucleotide exchange factor 37 OS=Mus musculus OX=10090 GN=Arhgef37 PE=2 SV=1	1.188	0.25	0.19686	0.776028
P27546	Microtubule-associated protein 4 OS=Mus musculus OX=10090 GN=Map4 PE=1 SV=3	1.188	0.25	0.163111	0.734532
Q61292	Laminin subunit beta-2 OS=Mus musculus OX=10090 GN=Lamb2 PE=1 SV=2	1.188	0.25	0.597454	0.97082
Q8BR76	Meckelin OS=Mus musculus OX=10090 GN=Tmem67 PE=1 SV=2	1.187	0.25	0.229939	0.815807
Q5SW75	Protein phosphatase Slingshot homolog 2 OS=Mus musculus OX=10090 GN=Ssh2 PE=1 SV=2	1.187	0.25	0.364988	0.894922
Q91XB7	Protein YIF1A OS=Mus musculus OX=10090 GN=Yif1a PE=1 SV=1	1.187	0.25	0.486304	0.939
Q6P1H6	Ankyrin repeat and LEM domain-containing protein 2 OS=Mus musculus OX=10090 GN=Ankle2 PE=1 SV=2	1.187	0.25	0.260448	0.843814
Q64519	Syndecan-3 OS=Mus musculus OX=10090 GN=Sdc3 PE=1 SV=2	1.187	0.25	0.385415	0.903742
Q9EPQ2	X-linked retinitis pigmentosa GTPase regulator-interacting protein 1 OS=Mus musculus OX=10090 GN=Rpgrip1 PE=1 SV=1	1.187	0.25	0.481009	0.93713
Q6A009	E3 ubiquitin-protein ligase listerin OS=Mus musculus OX=10090 GN=Ltn1 PE=1 SV=3	1.187	0.25	0.273226	0.854827
Q5F2E7	Nuclear fragile X mental retardation-interacting protein 2 OS=Mus musculus OX=10090 GN=Nufip2 PE=1 SV=1	1.187	0.25	0.296908	0.873556
O35409	Glutamate carboxypeptidase 2 OS=Mus musculus OX=10090 GN=Folh1 PE=1 SV=2	1.187	0.25	0.250466	0.835165
Q6P1G2	Lysine-specific demethylase 2B OS=Mus musculus OX=10090 GN=Kdm2b PE=1 SV=1	1.186	0.25	0.540263	0.952225
Q5RJH6	Protein SMG7 OS=Mus musculus OX=10090 GN=Smg7 PE=2 SV=1	1.186	0.25	0.364563	0.894922
Q9JIG4	Protein phosphatase 1 regulatory subunit 3F OS=Mus musculus OX=10090 GN=Ppp1r3f PE=1 SV=3	1.186	0.25	0.422458	0.918904
Q8R3D1	TBC1 domain family member 13 OS=Mus musculus OX=10090 GN=Tbc1d13 PE=1 SV=1	1.186	0.25	0.280387	0.859356
O54905	Beta-1,3-galactosyltransferase 2 OS=Mus musculus OX=10090 GN=B3galt2 PE=1 SV=2	1.186	0.25	0.563049	0.958023
Q3UPH7	Rho guanine nucleotide exchange factor 40 OS=Mus musculus OX=10090 GN=Arhgef40 PE=1 SV=1	1.186	0.25	0.309436	0.87745
Q6ZPQ6	Membrane-associated phosphatidylinositol transfer protein 2 OS=Mus musculus OX=10090 GN=Pitpnm2 PE=1 SV=2	1.186	0.25	0.214448	0.796632
Q99MI1	ELKS/Rab6-interacting/CAST family member 1 OS=Mus musculus OX=10090 GN=Erc1 PE=1 SV=1	1.186	0.25	0.267939	0.849622
Q8BMS4	Ubiquinone biosynthesis O-methyltransferase, mitochondrial OS=Mus musculus OX=10090 GN=Coq3 PE=1 SV=1	1.186	0.25	0.569643	0.960368
Q9Z1E4	Glycogen [starch] synthase, muscle OS=Mus musculus OX=10090 GN=Gys1 PE=1 SV=2	1.186	0.25	0.284493	0.863142
P19324	Serpin H1 OS=Mus musculus OX=10090 GN=Serpinh1 PE=1 SV=3	1.186	0.25	0.203077	0.782058
Q07646	Mesoderm-specific transcript protein OS=Mus musculus OX=10090 GN=Mest PE=2 SV=1	1.186	0.25	0.280674	0.859356
P14148	60S ribosomal protein L7 OS=Mus musculus OX=10090 GN=Rpl7 PE=1 SV=2	1.186	0.25	0.168343	0.738432
Q8BGL1	Probable protein phosphatase 1N OS=Mus musculus OX=10090 GN=Ppm1n PE=2 SV=1	1.186	0.25	0.433654	0.922373
Q62059	Versican core protein OS=Mus musculus OX=10090 GN=Vcan PE=1 SV=2	1.186	0.25	0.637274	0.977182
Q9QYB5	Gamma-adducin OS=Mus musculus OX=10090 GN=Add3 PE=1 SV=2	1.185	0.25	0.22021	0.803641
Q9D415	Disks large-associated protein 1 OS=Mus musculus OX=10090 GN=Dlgap1 PE=1 SV=3	1.185	0.24	0.395754	0.908352
Q3U2J5	Calmodulin-lysine N-methyltransferase OS=Mus musculus OX=10090 GN=Camkmt PE=1 SV=1	1.185	0.24	0.533644	0.95024
Q9JI57	General transcription factor II-I repeat domain-containing protein 1 OS=Mus musculus OX=10090 GN=Gtf2ird1 PE=2 SV=2	1.185	0.24	0.369794	0.897398
Q9D110	5-formyltetrahydrofolate cyclo-ligase OS=Mus musculus OX=10090 GN=Mthfs PE=2 SV=2	1.185	0.24	0.584492	0.965629
P30999	Catenin delta-1 OS=Mus musculus OX=10090 GN=Ctnnd1 PE=1 SV=2	1.185	0.24	0.245801	0.828143
Q8R0A5	Transcription elongation factor A protein-like 3 OS=Mus musculus OX=10090 GN=Tceal3 PE=1 SV=2	1.185	0.24	0.544716	0.953614
Q61009	Scavenger receptor class B member 1 OS=Mus musculus OX=10090 GN=Scarb1 PE=1 SV=1	1.185	0.24	0.487305	0.939
Q924Z6	Exportin-6 OS=Mus musculus OX=10090 GN=Xpo6 PE=1 SV=2	1.185	0.24	0.493678	0.941442
Q9D0M1	Phosphoribosyl pyrophosphate synthase-associated protein 1 OS=Mus musculus OX=10090 GN=Prpsap1 PE=1 SV=1	1.185	0.24	0.325209	0.878747
P09055	Integrin beta-1 OS=Mus musculus OX=10090 GN=Itgb1 PE=1 SV=1	1.185	0.24	0.206414	0.78557
Q9EQJ9	Membrane-associated guanylate kinase, WW and PDZ domain-containing protein 3 OS=Mus musculus OX=10090 GN=Magi3 PE=1 SV=2	1.185	0.24	0.301912	0.875973
Q9EQC1	3 beta-hydroxysteroid dehydrogenase type 7 OS=Mus musculus OX=10090 GN=Hsd3b7 PE=1 SV=1	1.185	0.24	0.640156	0.977182
Q91V76	Ester hydrolase C11orf54 homolog OS=Mus musculus OX=10090 PE=1 SV=1	1.184	0.24	0.280338	0.859356
Q71M36	Chondroitin sulfate proteoglycan 5 OS=Mus musculus OX=10090 GN=Cspg5 PE=1 SV=2	1.184	0.24	0.280666	0.859356
Q61165	Sodium/hydrogen exchanger 1 OS=Mus musculus OX=10090 GN=Slc9a1 PE=1 SV=1	1.184	0.24	0.278883	0.859356
Q9CRA4	Methylsterol monooxygenase 1 OS=Mus musculus OX=10090 GN=Msmo1 PE=1 SV=1	1.184	0.24	0.353603	0.891223
Q9CS84	Neurexin-1 OS=Mus musculus OX=10090 GN=Nrxn1 PE=1 SV=3	1.184	0.24	0.409588	0.911621
Q8BFT9	Synaptic vesicle 2-related protein OS=Mus musculus OX=10090 GN=Svop PE=1 SV=1	1.184	0.24	0.304045	0.87621
Q5Y5T1	Palmitoyltransferase ZDHHC20 OS=Mus musculus OX=10090 GN=Zdhhc20 PE=1 SV=1	1.184	0.24	0.546406	0.953614
Q8C0D5	Elongation factor-like GTPase 1 OS=Mus musculus OX=10090 GN=Efl1 PE=1 SV=1	1.184	0.24	0.263936	0.846193
Q9D8E6	60S ribosomal protein L4 OS=Mus musculus OX=10090 GN=Rpl4 PE=1 SV=3	1.183	0.24	0.175011	0.747413
Q91ZV0	Melanoma inhibitory activity protein 2 OS=Mus musculus OX=10090 GN=Mia2 PE=1 SV=3	1.183	0.24	0.242792	0.828143
A6X919	Probable C-mannosyltransferase DPY19L1 OS=Mus musculus OX=10090 GN=Dpy19l1 PE=1 SV=1	1.183	0.24	0.276689	0.857895
O35646	Calpain-6 OS=Mus musculus OX=10090 GN=Capn6 PE=1 SV=2	1.183	0.24	0.59357	0.969591
Q9D5V6	Synapse-associated protein 1 OS=Mus musculus OX=10090 GN=Syap1 PE=1 SV=1	1.183	0.24	0.472941	0.932677
Q3URQ0	Testis-expressed protein 10 OS=Mus musculus OX=10090 GN=Tex10 PE=1 SV=1	1.183	0.24	0.316919	0.878747
Q7M759	Alpha/beta hydrolase domain-containing protein 17B OS=Mus musculus OX=10090 GN=Abhd17b PE=1 SV=1	1.183	0.24	0.466347	0.931869
O35099	Mitogen-activated protein kinase kinase kinase 5 OS=Mus musculus OX=10090 GN=Map3k5 PE=1 SV=3	1.183	0.24	0.407624	0.910239
O35604	NPC intracellular cholesterol transporter 1 OS=Mus musculus OX=10090 GN=Npc1 PE=1 SV=2	1.182	0.24	0.320364	0.878747
Q3UHA3	Spatacsin OS=Mus musculus OX=10090 GN=Spg11 PE=1 SV=3	1.182	0.24	0.429189	0.920831
O35691	Pinin OS=Mus musculus OX=10090 GN=Pnn PE=1 SV=4	1.182	0.24	0.312531	0.878747
Q62433	Protein NDRG1 OS=Mus musculus OX=10090 GN=Ndrg1 PE=1 SV=1	1.182	0.24	0.242587	0.828143
Q5XJV7	Histone-lysine N-methyltransferase SETD5 OS=Mus musculus OX=10090 GN=Setd5 PE=1 SV=2	1.182	0.24	0.642182	0.977182
Q8CFA1	Interleukin-1 receptor-associated kinase-like 2 OS=Mus musculus OX=10090 GN=Irak2 PE=2 SV=2	1.182	0.24	0.639778	0.977182
Q5NC05	Transcription termination factor 2 OS=Mus musculus OX=10090 GN=Ttf2 PE=1 SV=2	1.182	0.24	0.37607	0.897817
Q8K1X1	WD repeat-containing protein 11 OS=Mus musculus OX=10090 GN=Wdr11 PE=1 SV=1	1.182	0.24	0.279952	0.859356
Q566J8	Atypical kinase COQ8B, mitochondrial OS=Mus musculus OX=10090 GN=Coq8b PE=1 SV=1	1.182	0.24	0.411977	0.913741
Q8BRH4	Histone-lysine N-methyltransferase 2C OS=Mus musculus OX=10090 GN=Kmt2c PE=1 SV=2	1.182	0.24	0.380363	0.901339
Q91XV3	Brain acid soluble protein 1 OS=Mus musculus OX=10090 GN=Basp1 PE=1 SV=3	1.182	0.24	0.396516	0.908646
Q9ER39	Torsin-1A OS=Mus musculus OX=10090 GN=Tor1a PE=1 SV=1	1.181	0.24	0.5442	0.953614
Q9D7B7	Probable glutathione peroxidase 8 OS=Mus musculus OX=10090 GN=Gpx8 PE=1 SV=1	1.181	0.24	0.622237	0.973874
Q8C9S4	Coiled-coil domain-containing protein 186 OS=Mus musculus OX=10090 GN=Ccdc186 PE=1 SV=2	1.181	0.24	0.292039	0.869085
Q8VBZ3	Cleft lip and palate transmembrane protein 1 homolog OS=Mus musculus OX=10090 GN=Clptm1 PE=1 SV=1	1.181	0.24	0.241139	0.826983
Q8C0Z1	Protein FAM234A OS=Mus musculus OX=10090 GN=Fam234a PE=1 SV=1	1.181	0.24	0.327172	0.878747
Q8BKI2	Trinucleotide repeat-containing gene 6B protein OS=Mus musculus OX=10090 GN=Tnrc6b PE=1 SV=2	1.181	0.24	0.221151	0.803641
E9Q8I9	Protein furry homolog OS=Mus musculus OX=10090 GN=Fry PE=1 SV=1	1.181	0.24	0.192821	0.77226
Q9CQJ6	Density-regulated protein OS=Mus musculus OX=10090 GN=Denr PE=1 SV=1	1.181	0.24	0.369942	0.897398
Q9CY27	Very-long-chain enoyl-CoA reductase OS=Mus musculus OX=10090 GN=Tecr PE=1 SV=1	1.181	0.24	0.181869	0.758278
P61620	Protein transport protein Sec61 subunit alpha isoform 1 OS=Mus musculus OX=10090 GN=Sec61a1 PE=1 SV=2	1.181	0.24	0.254877	0.839307
Q8K2J4	Coiled-coil domain-containing protein 14 OS=Mus musculus OX=10090 GN=Ccdc14 PE=2 SV=3	1.181	0.24	0.65354	0.977182
Q9EP82	tRNA (guanine-N(7)-)-methyltransferase non-catalytic subunit WDR4 OS=Mus musculus OX=10090 GN=Wdr4 PE=1 SV=2	1.181	0.24	0.306744	0.87745
Q9D823	60S ribosomal protein L37 OS=Mus musculus OX=10090 GN=Rpl37 PE=3 SV=3	1.181	0.24	0.37114	0.897398
Q80U35	Rho guanine nucleotide exchange factor 17 OS=Mus musculus OX=10090 GN=Arhgef17 PE=1 SV=2	1.181	0.24	0.220606	0.803641
Q91VK4	Integral membrane protein 2C OS=Mus musculus OX=10090 GN=Itm2c PE=1 SV=2	1.181	0.24	0.417473	0.918298
Q9D1R9	60S ribosomal protein L34 OS=Mus musculus OX=10090 GN=Rpl34 PE=1 SV=2	1.181	0.24	0.261157	0.844916
P17183	Gamma-enolase OS=Mus musculus OX=10090 GN=Eno2 PE=1 SV=2	1.181	0.24	0.183004	0.759179
Q08460	Calcium-activated potassium channel subunit alpha-1 OS=Mus musculus OX=10090 GN=Kcnma1 PE=1 SV=2	1.181	0.24	0.449754	0.927289
P27612	Phospholipase A-2-activating protein OS=Mus musculus OX=10090 GN=Plaa PE=1 SV=4	1.18	0.24	0.276665	0.857895
Q61879	Myosin-10 OS=Mus musculus OX=10090 GN=Myh10 PE=1 SV=2	1.18	0.24	0.18368	0.759179
Q91ZS8	Double-stranded RNA-specific editase 1 OS=Mus musculus OX=10090 GN=Adarb1 PE=1 SV=1	1.18	0.24	0.380652	0.901339
Q5HZG4	Transcription initiation factor TFIID subunit 3 OS=Mus musculus OX=10090 GN=Taf3 PE=1 SV=2	1.18	0.24	0.493572	0.941442
Q6S5J6	Krev interaction trapped protein 1 OS=Mus musculus OX=10090 GN=Krit1 PE=1 SV=1	1.18	0.24	0.322513	0.878747
P28662	Brain protein I3 OS=Mus musculus OX=10090 GN=Bri3 PE=2 SV=2	1.18	0.24	0.555264	0.955424
Q80VP1	Epsin-1 OS=Mus musculus OX=10090 GN=Epn1 PE=1 SV=3	1.18	0.24	0.299697	0.875417
Q9D7S7	60S ribosomal protein L22-like 1 OS=Mus musculus OX=10090 GN=Rpl22l1 PE=1 SV=1	1.18	0.24	0.482093	0.93713
Q3U0P5	Ectonucleoside triphosphate diphosphohydrolase 6 OS=Mus musculus OX=10090 GN=Entpd6 PE=1 SV=1	1.18	0.24	0.598916	0.97082
Q62388	Serine-protein kinase ATM OS=Mus musculus OX=10090 GN=Atm PE=1 SV=2	1.18	0.24	0.411739	0.913705
Q91Z49	UAP56-interacting factor OS=Mus musculus OX=10090 GN=Fyttd1 PE=1 SV=1	1.18	0.24	0.585285	0.965629
Q01097	Glutamate receptor ionotropic, NMDA 2B OS=Mus musculus OX=10090 GN=Grin2b PE=1 SV=3	1.18	0.24	0.557307	0.955538
Q8VI75	Importin-4 OS=Mus musculus OX=10090 GN=Ipo4 PE=1 SV=1	1.18	0.24	0.278323	0.859356
P68404	Protein kinase C beta type OS=Mus musculus OX=10090 GN=Prkcb PE=1 SV=4	1.18	0.24	0.255385	0.839307
Q80U87	Ubiquitin carboxyl-terminal hydrolase 8 OS=Mus musculus OX=10090 GN=Usp8 PE=1 SV=2	1.18	0.24	0.276036	0.85772
Q922S4	cGMP-dependent 3',5'-cyclic phosphodiesterase OS=Mus musculus OX=10090 GN=Pde2a PE=1 SV=4	1.18	0.24	0.400191	0.909858
Q5SUQ9	CST complex subunit CTC1 OS=Mus musculus OX=10090 GN=Ctc1 PE=1 SV=2	1.18	0.24	0.185445	0.762659
Q9Z0J4	Nitric oxide synthase, brain OS=Mus musculus OX=10090 GN=Nos1 PE=1 SV=1	1.18	0.24	0.324497	0.878747
Q3URU2	Paternally-expressed gene 3 protein OS=Mus musculus OX=10090 GN=Peg3 PE=1 SV=1	1.179	0.24	0.574501	0.961336
Q8K019	Bcl-2-associated transcription factor 1 OS=Mus musculus OX=10090 GN=Bclaf1 PE=1 SV=2	1.179	0.24	0.231861	0.817857
P56546	C-terminal-binding protein 2 OS=Mus musculus OX=10090 GN=Ctbp2 PE=1 SV=2	1.179	0.24	0.187084	0.765273
Q8VDI9	Alpha-1,2-mannosyltransferase ALG9 OS=Mus musculus OX=10090 GN=Alg9 PE=2 SV=1	1.179	0.24	0.321027	0.878747
P56960	Exosome component 10 OS=Mus musculus OX=10090 GN=Exosc10 PE=1 SV=2	1.179	0.24	0.258365	0.842152
O54724	Caveolae-associated protein 1 OS=Mus musculus OX=10090 GN=Cavin1 PE=1 SV=1	1.179	0.24	0.554066	0.955166
Q69ZW3	EH domain-binding protein 1 OS=Mus musculus OX=10090 GN=Ehbp1 PE=1 SV=3	1.179	0.24	0.253671	0.839307
Q5SW19	Clustered mitochondria protein homolog OS=Mus musculus OX=10090 GN=Cluh PE=1 SV=2	1.179	0.24	0.305146	0.876577
P97412	Lysosomal-trafficking regulator OS=Mus musculus OX=10090 GN=Lyst PE=1 SV=1	1.179	0.24	0.242846	0.828143
Q9JIX8	Apoptotic chromatin condensation inducer in the nucleus OS=Mus musculus OX=10090 GN=Acin1 PE=1 SV=3	1.178	0.24	0.341403	0.887357
Q03173	Protein enabled homolog OS=Mus musculus OX=10090 GN=Enah PE=1 SV=2	1.178	0.24	0.257096	0.841109
Q8JZX4	Splicing factor 45 OS=Mus musculus OX=10090 GN=Rbm17 PE=1 SV=1	1.178	0.24	0.38909	0.904737
Q8R3N6	THO complex subunit 1 OS=Mus musculus OX=10090 GN=Thoc1 PE=1 SV=1	1.178	0.24	0.327316	0.878747
Q6NWV3	Intraflagellar transport protein 122 homolog OS=Mus musculus OX=10090 GN=Ift122 PE=1 SV=1	1.178	0.24	0.326371	0.878747
Q80Z38	SH3 and multiple ankyrin repeat domains protein 2 OS=Mus musculus OX=10090 GN=Shank2 PE=1 SV=2	1.178	0.24	0.381641	0.901919
Q6Q477	Plasma membrane calcium-transporting ATPase 4 OS=Mus musculus OX=10090 GN=Atp2b4 PE=1 SV=1	1.178	0.24	0.248381	0.831592
Q80UU2	Ribonuclease P protein subunit p38 OS=Mus musculus OX=10090 GN=Rpp38 PE=1 SV=1	1.178	0.24	0.505424	0.944582
Q9D8F1	Alpha-ketoglutarate-dependent dioxygenase alkB homolog 4 OS=Mus musculus OX=10090 GN=Alkbh4 PE=1 SV=1	1.178	0.24	0.586938	0.966942
O54851	Gap junction delta-2 protein OS=Mus musculus OX=10090 GN=Gjd2 PE=1 SV=2	1.178	0.24	0.421405	0.918684
B2RR83	3'-5' RNA helicase YTHDC2 OS=Mus musculus OX=10090 GN=Ythdc2 PE=1 SV=1	1.178	0.24	0.346854	0.889084
Q62092	Neuronal vesicle trafficking-associated protein 1 OS=Mus musculus OX=10090 GN=Nsg1 PE=1 SV=3	1.178	0.24	0.426975	0.920662
Q8K3A9	7SK snRNA methylphosphate capping enzyme OS=Mus musculus OX=10090 GN=Mepce PE=1 SV=2	1.177	0.24	0.255402	0.839307
Q8BLQ7	Cationic amino acid transporter 4 OS=Mus musculus OX=10090 GN=Slc7a4 PE=1 SV=1	1.177	0.24	0.583227	0.965629
Q8CGF7	Transcription elongation regulator 1 OS=Mus musculus OX=10090 GN=Tcerg1 PE=1 SV=2	1.177	0.24	0.2054	0.784309
Q5BL07	Peroxisome biogenesis factor 1 OS=Mus musculus OX=10090 GN=Pex1 PE=1 SV=2	1.177	0.24	0.291551	0.86891
Q80W37	Snurportin-1 OS=Mus musculus OX=10090 GN=Snupn PE=2 SV=1	1.177	0.24	0.492893	0.941442
P60469	Liprin-alpha-3 OS=Mus musculus OX=10090 GN=Ppfia3 PE=1 SV=2	1.177	0.23	0.194188	0.772754
O09101	Phosphatidylinositol-glycan biosynthesis class F protein OS=Mus musculus OX=10090 GN=Pigf PE=1 SV=1	1.177	0.23	0.472873	0.932677
Q9Z0P5	Twinfilin-2 OS=Mus musculus OX=10090 GN=Twf2 PE=1 SV=1	1.177	0.23	0.372924	0.897398
Q5H8C4	Vacuolar protein sorting-associated protein 13A OS=Mus musculus OX=10090 GN=Vps13a PE=1 SV=1	1.177	0.23	0.300425	0.875749
Q6NV72	WD repeat and coiled-coil-containing protein OS=Mus musculus OX=10090 GN=Wdcp PE=2 SV=2	1.176	0.23	0.272244	0.852912
Q8VHW4	Voltage-dependent calcium channel gamma-5 subunit OS=Mus musculus OX=10090 GN=Cacng5 PE=1 SV=1	1.176	0.23	0.502685	0.943256
Q3TBT3	Stimulator of interferon genes protein OS=Mus musculus OX=10090 GN=Tmem173 PE=1 SV=2	1.176	0.23	0.601062	0.971132
Q3URD3	Sarcolemmal membrane-associated protein OS=Mus musculus OX=10090 GN=Slmap PE=1 SV=2	1.176	0.23	0.244726	0.828143
Q91WF3	Adenylate cyclase type 4 OS=Mus musculus OX=10090 GN=Adcy4 PE=1 SV=1	1.176	0.23	0.679341	0.982953
Q6A068	Cell division cycle 5-like protein OS=Mus musculus OX=10090 GN=Cdc5l PE=1 SV=2	1.176	0.23	0.306729	0.87745
O35326	Serine/arginine-rich splicing factor 5 OS=Mus musculus OX=10090 GN=Srsf5 PE=1 SV=2	1.176	0.23	0.412118	0.913741
Q61772	Ephrin type-A receptor 7 OS=Mus musculus OX=10090 GN=Epha7 PE=1 SV=2	1.175	0.23	0.607241	0.972129
Q6P9Q6	FK506-binding protein 15 OS=Mus musculus OX=10090 GN=Fkbp15 PE=1 SV=2	1.175	0.23	0.319282	0.878747
P52332	Tyrosine-protein kinase JAK1 OS=Mus musculus OX=10090 GN=Jak1 PE=1 SV=1	1.175	0.23	0.29114	0.868507
Q80T41	Gamma-aminobutyric acid type B receptor subunit 2 OS=Mus musculus OX=10090 GN=Gabbr2 PE=1 SV=2	1.175	0.23	0.292925	0.870002
Q9EPK8	Transient receptor potential cation channel subfamily V member 4 OS=Mus musculus OX=10090 GN=Trpv4 PE=1 SV=1	1.175	0.23	0.635494	0.977182
Q924W5	Structural maintenance of chromosomes protein 6 OS=Mus musculus OX=10090 GN=Smc6 PE=1 SV=1	1.175	0.23	0.442657	0.92692
P97822	Acidic leucine-rich nuclear phosphoprotein 32 family member E OS=Mus musculus OX=10090 GN=Anp32e PE=1 SV=2	1.175	0.23	0.301302	0.875973
Q67BT3	Solute carrier family 13 member 5 OS=Mus musculus OX=10090 GN=Slc13a5 PE=2 SV=1	1.175	0.23	0.465901	0.931869
Q9WTY1	Programmed cell death protein 7 OS=Mus musculus OX=10090 GN=Pdcd7 PE=1 SV=1	1.175	0.23	0.625331	0.974473
Q4G0F8	Ubinuclein-1 OS=Mus musculus OX=10090 GN=Ubn1 PE=2 SV=1	1.175	0.23	0.406059	0.909858
Q61072	Disintegrin and metalloproteinase domain-containing protein 9 OS=Mus musculus OX=10090 GN=Adam9 PE=1 SV=2	1.175	0.23	0.348913	0.889084
B2RWS6	Histone acetyltransferase p300 OS=Mus musculus OX=10090 GN=Ep300 PE=1 SV=2	1.175	0.23	0.239456	0.824977
Q3TC93	HCLS1-binding protein 3 OS=Mus musculus OX=10090 GN=Hs1bp3 PE=1 SV=2	1.174	0.23	0.441493	0.926883
Q9CQM9	Glutaredoxin-3 OS=Mus musculus OX=10090 GN=Glrx3 PE=1 SV=1	1.174	0.23	0.283639	0.86229
P51175	Protoporphyrinogen oxidase OS=Mus musculus OX=10090 GN=Ppox PE=1 SV=1	1.174	0.23	0.32369	0.878747
Q8CIW6	Solute carrier family 26 member 6 OS=Mus musculus OX=10090 GN=Slc26a6 PE=1 SV=2	1.174	0.23	0.508516	0.94578
D3YVE8	Solute carrier family 35 member G2 OS=Mus musculus OX=10090 GN=Slc35g2 PE=1 SV=1	1.174	0.23	0.475971	0.934031
Q8BIL5	Protein Hook homolog 1 OS=Mus musculus OX=10090 GN=Hook1 PE=1 SV=2	1.174	0.23	0.252232	0.837892
Q8VCH7	Retinol dehydrogenase 10 OS=Mus musculus OX=10090 GN=Rdh10 PE=1 SV=2	1.174	0.23	0.346688	0.889084
Q9D5T0	ATPase family AAA domain-containing protein 1 OS=Mus musculus OX=10090 GN=Atad1 PE=1 SV=1	1.174	0.23	0.310834	0.878747
P47911	60S ribosomal protein L6 OS=Mus musculus OX=10090 GN=Rpl6 PE=1 SV=3	1.174	0.23	0.203277	0.782496
Q8CFC7	CLK4-associating serine/arginine rich protein OS=Mus musculus OX=10090 GN=Clasrp PE=1 SV=3	1.174	0.23	0.619722	0.973874
Q7TT50	Serine/threonine-protein kinase MRCK beta OS=Mus musculus OX=10090 GN=Cdc42bpb PE=1 SV=2	1.174	0.23	0.2316	0.817535
Q91VM5	RNA binding motif protein, X-linked-like-1 OS=Mus musculus OX=10090 GN=Rbmxl1 PE=2 SV=1	1.174	0.23	0.485768	0.939
P52912	Nucleolysin TIA-1 OS=Mus musculus OX=10090 GN=Tia1 PE=1 SV=1	1.173	0.23	0.390059	0.904757
P12660	Purkinje cell protein 2 OS=Mus musculus OX=10090 GN=Pcp2 PE=1 SV=2	1.173	0.23	0.593704	0.969591
Q7TPQ3	E3 ubiquitin-protein ligase SHPRH OS=Mus musculus OX=10090 GN=Shprh PE=1 SV=1	1.173	0.23	0.245869	0.828143
Q61029	Lamina-associated polypeptide 2, isoforms beta/delta/epsilon/gamma OS=Mus musculus OX=10090 GN=Tmpo PE=1 SV=4	1.173	0.23	0.293423	0.870048
P17563	Methanethiol oxidase OS=Mus musculus OX=10090 GN=Selenbp1 PE=1 SV=2	1.173	0.23	0.205552	0.784558
Q5XG71	Small subunit processome component 20 homolog OS=Mus musculus OX=10090 GN=Utp20 PE=1 SV=2	1.173	0.23	0.581637	0.965629
Q9D6J1	Ceramide synthase 4 OS=Mus musculus OX=10090 GN=Cers4 PE=1 SV=1	1.173	0.23	0.402832	0.909858
Q6DIC0	Probable global transcription activator SNF2L2 OS=Mus musculus OX=10090 GN=Smarca2 PE=1 SV=1	1.173	0.23	0.290813	0.868507
Q8CI03	FLYWCH-type zinc finger-containing protein 1 OS=Mus musculus OX=10090 GN=Flywch1 PE=1 SV=2	1.173	0.23	0.522002	0.949958
Q8VD33	Small glutamine-rich tetratricopeptide repeat-containing protein beta OS=Mus musculus OX=10090 GN=Sgtb PE=1 SV=1	1.173	0.23	0.625415	0.974473
P55258	Ras-related protein Rab-8A OS=Mus musculus OX=10090 GN=Rab8a PE=1 SV=2	1.173	0.23	0.282032	0.859964
Q8VEF1	Protein Aster-A OS=Mus musculus OX=10090 GN=Gramd1a PE=1 SV=2	1.173	0.23	0.43126	0.921393
P62137	Serine/threonine-protein phosphatase PP1-alpha catalytic subunit OS=Mus musculus OX=10090 GN=Ppp1ca PE=1 SV=1	1.173	0.23	0.330551	0.878747
P58021	Transmembrane 9 superfamily member 2 OS=Mus musculus OX=10090 GN=Tm9sf2 PE=1 SV=1	1.173	0.23	0.297503	0.874103
Q61655	ATP-dependent RNA helicase DDX19A OS=Mus musculus OX=10090 GN=Ddx19a PE=1 SV=2	1.173	0.23	0.207638	0.787349
Q8K078	Solute carrier organic anion transporter family member 4A1 OS=Mus musculus OX=10090 GN=Slco4a1 PE=1 SV=2	1.172	0.23	0.342182	0.887725
Q9WVG6	Histone-arginine methyltransferase CARM1 OS=Mus musculus OX=10090 GN=Carm1 PE=1 SV=2	1.172	0.23	0.312667	0.878747
Q8BKR5	Protein phosphatase 1 regulatory subunit 37 OS=Mus musculus OX=10090 GN=Ppp1r37 PE=1 SV=1	1.172	0.23	0.327302	0.878747
Q7TNV0	Protein DEK OS=Mus musculus OX=10090 GN=Dek PE=1 SV=1	1.172	0.23	0.32141	0.878747
P28650	Adenylosuccinate synthetase isozyme 1 OS=Mus musculus OX=10090 GN=Adssl1 PE=1 SV=2	1.172	0.23	0.320935	0.878747
Q0KK59	Protein unc-79 homolog OS=Mus musculus OX=10090 GN=Unc79 PE=1 SV=1	1.172	0.23	0.518573	0.949546
Q0P5V2	Sine oculis-binding protein homolog OS=Mus musculus OX=10090 GN=Sobp PE=1 SV=1	1.172	0.23	0.427465	0.920831
Q99JP7	Glutathione hydrolase 7 OS=Mus musculus OX=10090 GN=Ggt7 PE=1 SV=2	1.172	0.23	0.210081	0.791136
Q8BK06	F-box only protein 9 OS=Mus musculus OX=10090 GN=Fbxo9 PE=1 SV=1	1.172	0.23	0.404273	0.909858
Q6X893	Choline transporter-like protein 1 OS=Mus musculus OX=10090 GN=Slc44a1 PE=1 SV=3	1.172	0.23	0.321189	0.878747
Q6PAJ1	Breakpoint cluster region protein OS=Mus musculus OX=10090 GN=Bcr PE=1 SV=3	1.172	0.23	0.29845	0.874609
Q91X78	Erlin-1 OS=Mus musculus OX=10090 GN=Erlin1 PE=1 SV=2	1.172	0.23	0.611331	0.972954
Q8C5L6	Inositol polyphosphate 5-phosphatase K OS=Mus musculus OX=10090 GN=Inpp5k PE=1 SV=2	1.172	0.23	0.43406	0.922452
Q9EPN1	Neurobeachin OS=Mus musculus OX=10090 GN=Nbea PE=1 SV=1	1.171	0.23	0.211703	0.791516
P97432	Next to BRCA1 gene 1 protein OS=Mus musculus OX=10090 GN=Nbr1 PE=1 SV=1	1.171	0.23	0.476128	0.934031
Q60520	Paired amphipathic helix protein Sin3a OS=Mus musculus OX=10090 GN=Sin3a PE=1 SV=3	1.171	0.23	0.322183	0.878747
Q8VE62	Polyadenylate-binding protein-interacting protein 1 OS=Mus musculus OX=10090 GN=Paip1 PE=1 SV=1	1.171	0.23	0.463012	0.931869
Q9CQ60	6-phosphogluconolactonase OS=Mus musculus OX=10090 GN=Pgls PE=1 SV=1	1.171	0.23	0.359153	0.891223
Q9DBS9	Oxysterol-binding protein-related protein 3 OS=Mus musculus OX=10090 GN=Osbpl3 PE=1 SV=2	1.171	0.23	0.431157	0.921393
Q922D8	C-1-tetrahydrofolate synthase, cytoplasmic OS=Mus musculus OX=10090 GN=Mthfd1 PE=1 SV=4	1.171	0.23	0.268105	0.849646
Q5FWH2	Putative E3 ubiquitin-protein ligase UNKL OS=Mus musculus OX=10090 GN=Unkl PE=2 SV=2	1.171	0.23	0.535717	0.95024
Q5HZJ0	Ribonuclease 3 OS=Mus musculus OX=10090 GN=Drosha PE=1 SV=1	1.171	0.23	0.519218	0.9499
P61202	COP9 signalosome complex subunit 2 OS=Mus musculus OX=10090 GN=Cops2 PE=1 SV=1	1.171	0.23	0.266029	0.848489
Q9D958	Signal peptidase complex subunit 1 OS=Mus musculus OX=10090 GN=Spcs1 PE=2 SV=3	1.171	0.23	0.321528	0.878747
Q3TNH5	Cotranscriptional regulator FAM172A OS=Mus musculus OX=10090 GN=Fam172a PE=1 SV=2	1.17	0.23	0.495281	0.941816
Q3U487	E3 ubiquitin-protein ligase HECTD3 OS=Mus musculus OX=10090 GN=Hectd3 PE=1 SV=2	1.17	0.23	0.363858	0.894922
P23818	Glutamate receptor 1 OS=Mus musculus OX=10090 GN=Gria1 PE=1 SV=1	1.17	0.23	0.424397	0.920045
O54940	BCL2/adenovirus E1B 19 kDa protein-interacting protein 2 OS=Mus musculus OX=10090 GN=Bnip2 PE=1 SV=2	1.17	0.23	0.524384	0.949958
Q8CC86	Nicotinate phosphoribosyltransferase OS=Mus musculus OX=10090 GN=Naprt PE=1 SV=1	1.17	0.23	0.54232	0.952817
P54254	Ataxin-1 OS=Mus musculus OX=10090 GN=Atxn1 PE=1 SV=2	1.17	0.23	0.3645	0.894922
Q91YR1	Twinfilin-1 OS=Mus musculus OX=10090 GN=Twf1 PE=1 SV=2	1.17	0.23	0.305066	0.876577
Q6PB70	Anoctamin-8 OS=Mus musculus OX=10090 GN=Ano8 PE=1 SV=3	1.17	0.23	0.451564	0.927289
Q8C863	E3 ubiquitin-protein ligase Itchy OS=Mus musculus OX=10090 GN=Itch PE=1 SV=2	1.17	0.23	0.388379	0.904737
Q99N57	RAF proto-oncogene serine/threonine-protein kinase OS=Mus musculus OX=10090 GN=Raf1 PE=1 SV=2	1.17	0.23	0.453093	0.927289
Q6P1G0	HEAT repeat-containing protein 6 OS=Mus musculus OX=10090 GN=Heatr6 PE=1 SV=1	1.17	0.23	0.420641	0.918548
P08113	Endoplasmin OS=Mus musculus OX=10090 GN=Hsp90b1 PE=1 SV=2	1.17	0.23	0.217491	0.800371
Q99K24	Zinc transporter ZIP3 OS=Mus musculus OX=10090 GN=Slc39a3 PE=1 SV=1	1.169	0.23	0.491674	0.94081
O54774	AP-3 complex subunit delta-1 OS=Mus musculus OX=10090 GN=Ap3d1 PE=1 SV=1	1.169	0.23	0.217659	0.800626
Q8JZQ9	Eukaryotic translation initiation factor 3 subunit B OS=Mus musculus OX=10090 GN=Eif3b PE=1 SV=1	1.169	0.23	0.227833	0.812564
Q6VH22	Intraflagellar transport protein 172 homolog OS=Mus musculus OX=10090 GN=Ift172 PE=1 SV=1	1.169	0.23	0.349705	0.889487
Q99ME2	WD repeat-containing protein 6 OS=Mus musculus OX=10090 GN=Wdr6 PE=1 SV=1	1.169	0.23	0.262543	0.844916
Q99K01	Pyridoxal-dependent decarboxylase domain-containing protein 1 OS=Mus musculus OX=10090 GN=Pdxdc1 PE=1 SV=2	1.169	0.23	0.282021	0.859964
Q9WUM4	Coronin-1C OS=Mus musculus OX=10090 GN=Coro1c PE=1 SV=2	1.169	0.23	0.219074	0.802502
Q8K0Q5	Rho GTPase-activating protein 18 OS=Mus musculus OX=10090 GN=Arhgap18 PE=1 SV=1	1.169	0.23	0.584077	0.965629
P49138	MAP kinase-activated protein kinase 2 OS=Mus musculus OX=10090 GN=Mapkapk2 PE=1 SV=2	1.169	0.23	0.439828	0.925936
Q8BX70	Vacuolar protein sorting-associated protein 13C OS=Mus musculus OX=10090 GN=Vps13c PE=1 SV=2	1.169	0.22	0.309159	0.87745
P12265	Beta-glucuronidase OS=Mus musculus OX=10090 GN=Gusb PE=1 SV=2	1.169	0.22	0.397325	0.909005
Q6IE26	Epoxide hydrolase 4 OS=Mus musculus OX=10090 GN=Ephx4 PE=2 SV=2	1.168	0.22	0.665104	0.979367
Q3UFM5	Nucleolar MIF4G domain-containing protein 1 OS=Mus musculus OX=10090 GN=Nom1 PE=1 SV=2	1.168	0.22	0.528664	0.95024
Q62313	Trans-Golgi network integral membrane protein 1 OS=Mus musculus OX=10090 GN=Tgoln1 PE=1 SV=1	1.168	0.22	0.304843	0.876544
Q99LH2	Phosphatidylserine synthase 1 OS=Mus musculus OX=10090 GN=Ptdss1 PE=1 SV=1	1.168	0.22	0.438092	0.924542
Q9CX13	Protein cornichon homolog 4 OS=Mus musculus OX=10090 GN=Cnih4 PE=2 SV=1	1.168	0.22	0.362761	0.894558
Q8K0P3	MTOR-associated protein MEAK7 OS=Mus musculus OX=10090 GN=Meak7 PE=2 SV=1	1.168	0.22	0.376495	0.897817
P60229	Eukaryotic translation initiation factor 3 subunit E OS=Mus musculus OX=10090 GN=Eif3e PE=1 SV=1	1.168	0.22	0.290953	0.868507
P24549	Retinal dehydrogenase 1 OS=Mus musculus OX=10090 GN=Aldh1a1 PE=1 SV=5	1.168	0.22	0.222859	0.806277
Q0KL02	Triple functional domain protein OS=Mus musculus OX=10090 GN=Trio PE=1 SV=3	1.168	0.22	0.286529	0.866024
Q9WTU3	Sodium channel protein type 8 subunit alpha OS=Mus musculus OX=10090 GN=Scn8a PE=1 SV=1	1.168	0.22	0.602397	0.971132
O88888	Amyloid-beta A4 precursor protein-binding family A member 3 OS=Mus musculus OX=10090 GN=Apba3 PE=1 SV=1	1.168	0.22	0.53282	0.95024
P56671	Myc-associated zinc finger protein OS=Mus musculus OX=10090 GN=Maz PE=1 SV=1	1.167	0.22	0.314657	0.878747
O88998	Noelin OS=Mus musculus OX=10090 GN=Olfm1 PE=1 SV=1	1.167	0.22	0.583381	0.965629
Q3UFB2	Box C/D snoRNA protein 1 OS=Mus musculus OX=10090 GN=Znhit6 PE=1 SV=2	1.167	0.22	0.435079	0.922756
A2A6T1	Cerebellar degeneration-related protein 2-like OS=Mus musculus OX=10090 GN=Cdr2l PE=1 SV=1	1.167	0.22	0.705084	0.986041
P09926	Surfeit locus protein 2 OS=Mus musculus OX=10090 GN=Surf2 PE=1 SV=1	1.167	0.22	0.647523	0.977182
Q8K4B0	Metastasis-associated protein MTA1 OS=Mus musculus OX=10090 GN=Mta1 PE=1 SV=1	1.167	0.22	0.34404	0.889084
Q9ESN9	C-Jun-amino-terminal kinase-interacting protein 3 OS=Mus musculus OX=10090 GN=Mapk8ip3 PE=1 SV=1	1.167	0.22	0.328261	0.878747
Q99MR6	Serrate RNA effector molecule homolog OS=Mus musculus OX=10090 GN=Srrt PE=1 SV=1	1.167	0.22	0.243936	0.828143
O88693	Ceramide glucosyltransferase OS=Mus musculus OX=10090 GN=Ugcg PE=1 SV=1	1.167	0.22	0.467938	0.931869
Q9R1C7	Pre-mRNA-processing factor 40 homolog A OS=Mus musculus OX=10090 GN=Prpf40a PE=1 SV=1	1.167	0.22	0.335813	0.882022
Q7TMC8	L-fucose kinase OS=Mus musculus OX=10090 GN=Fcsk PE=1 SV=1	1.167	0.22	0.298489	0.874609
Q8R570	Synaptosomal-associated protein 47 OS=Mus musculus OX=10090 GN=Snap47 PE=1 SV=1	1.167	0.22	0.319815	0.878747
Q5SV85	Synergin gamma OS=Mus musculus OX=10090 GN=Synrg PE=1 SV=1	1.167	0.22	0.304323	0.87621
P11688	Integrin alpha-5 OS=Mus musculus OX=10090 GN=Itga5 PE=1 SV=3	1.167	0.22	0.548294	0.953852
Q9Z0W1	Tumor necrosis factor receptor superfamily member 16 OS=Mus musculus OX=10090 GN=Ngfr PE=1 SV=2	1.167	0.22	0.452914	0.927289
Q8BJU0	Small glutamine-rich tetratricopeptide repeat-containing protein alpha OS=Mus musculus OX=10090 GN=Sgta PE=1 SV=2	1.166	0.22	0.488154	0.939063
Q8R1F1	Protein Niban 2 OS=Mus musculus OX=10090 GN=Niban2 PE=1 SV=2	1.166	0.22	0.343571	0.889084
Q9D1R2	Protein KTI12 homolog OS=Mus musculus OX=10090 GN=Kti12 PE=1 SV=1	1.166	0.22	0.453266	0.927289
Q9R1X5	Multidrug resistance-associated protein 5 OS=Mus musculus OX=10090 GN=Abcc5 PE=1 SV=2	1.166	0.22	0.650103	0.977182
Q99PG2	Opioid growth factor receptor OS=Mus musculus OX=10090 GN=Ogfr PE=1 SV=1	1.166	0.22	0.317421	0.878747
Q6ZWR6	Nesprin-1 OS=Mus musculus OX=10090 GN=Syne1 PE=1 SV=2	1.166	0.22	0.292615	0.869706
P51569	Alpha-galactosidase A OS=Mus musculus OX=10090 GN=Gla PE=1 SV=1	1.166	0.22	0.45879	0.929544
Q7TS72	Inositol-trisphosphate 3-kinase C OS=Mus musculus OX=10090 GN=Itpkc PE=1 SV=1	1.166	0.22	0.61963	0.973874
Q8R2Y2	Cell surface glycoprotein MUC18 OS=Mus musculus OX=10090 GN=Mcam PE=1 SV=1	1.166	0.22	0.364052	0.894922
Q9JLJ4	Elongation of very long chain fatty acids protein 2 OS=Mus musculus OX=10090 GN=Elovl2 PE=1 SV=1	1.166	0.22	0.545872	0.953614
Q8BVG5	Polypeptide N-acetylgalactosaminyltransferase 14 OS=Mus musculus OX=10090 GN=Galnt14 PE=2 SV=2	1.165	0.22	0.358644	0.891223
Q8VDC1	FYVE and coiled-coil domain-containing protein 1 OS=Mus musculus OX=10090 GN=Fyco1 PE=1 SV=1	1.165	0.22	0.283848	0.862633
Q6PHZ5	Putative RNA-binding protein 15B OS=Mus musculus OX=10090 GN=Rbm15b PE=1 SV=2	1.165	0.22	0.665466	0.979367
Q8VHS2	Protein crumbs homolog 1 OS=Mus musculus OX=10090 GN=Crb1 PE=1 SV=3	1.165	0.22	0.351604	0.890697
Q69ZR2	E3 ubiquitin-protein ligase HECTD1 OS=Mus musculus OX=10090 GN=Hectd1 PE=1 SV=2	1.165	0.22	0.232417	0.817902
Q61672	Equilibrative nucleoside transporter 2 OS=Mus musculus OX=10090 GN=Slc29a2 PE=1 SV=2	1.165	0.22	0.494988	0.941648
Q9Z103	Activity-dependent neuroprotector homeobox protein OS=Mus musculus OX=10090 GN=Adnp PE=1 SV=2	1.165	0.22	0.345921	0.889084
Q3B7Z2	Oxysterol-binding protein 1 OS=Mus musculus OX=10090 GN=Osbp PE=1 SV=3	1.165	0.22	0.306444	0.87745
Q9D023	Mitochondrial pyruvate carrier 2 OS=Mus musculus OX=10090 GN=Mpc2 PE=1 SV=1	1.165	0.22	0.288681	0.8671
Q3TAP4	AP-5 complex subunit beta-1 OS=Mus musculus OX=10090 GN=Ap5b1 PE=1 SV=1	1.165	0.22	0.562509	0.95759
O55029	Coatomer subunit beta' OS=Mus musculus OX=10090 GN=Copb2 PE=1 SV=2	1.165	0.22	0.234588	0.818669
Q8R5J9	PRA1 family protein 3 OS=Mus musculus OX=10090 GN=Arl6ip5 PE=1 SV=2	1.164	0.22	0.290744	0.868507
P10126	Elongation factor 1-alpha 1 OS=Mus musculus OX=10090 GN=Eef1a1 PE=1 SV=3	1.164	0.22	0.234915	0.818669
Q8K209	Adhesion G-protein coupled receptor G1 OS=Mus musculus OX=10090 GN=Adgrg1 PE=1 SV=1	1.164	0.22	0.604938	0.972025
Q3UY23	Ferredoxin-fold anticodon-binding domain-containing protein 1 homolog OS=Mus musculus OX=10090 GN=Fdxacb1 PE=2 SV=2	1.164	0.22	0.697418	0.98551
O54785	LIM domain kinase 2 OS=Mus musculus OX=10090 GN=Limk2 PE=1 SV=2	1.164	0.22	0.475582	0.934031
Q9WU00	Nuclear respiratory factor 1 OS=Mus musculus OX=10090 GN=Nrf1 PE=1 SV=2	1.164	0.22	0.436374	0.922756
Q4QQM4	Tumor protein p53-inducible protein 11 OS=Mus musculus OX=10090 GN=Trp53i11 PE=1 SV=1	1.164	0.22	0.470261	0.931869
Q923M0	Protein phosphatase 1 regulatory subunit 16A OS=Mus musculus OX=10090 GN=Ppp1r16a PE=1 SV=1	1.164	0.22	0.591523	0.968838
Q8K3X4	Probable E3 ubiquitin-protein ligase IRF2BPL OS=Mus musculus OX=10090 GN=Irf2bpl PE=1 SV=1	1.164	0.22	0.358782	0.891223
Q9ET77	Junctophilin-3 OS=Mus musculus OX=10090 GN=Jph3 PE=1 SV=1	1.164	0.22	0.618757	0.973874
Q8R3F9	Speckle targeted PIP5K1A-regulated poly(A) polymerase OS=Mus musculus OX=10090 GN=Tut1 PE=1 SV=1	1.163	0.22	0.349499	0.889487
Q8R4U7	Leucine zipper protein 1 OS=Mus musculus OX=10090 GN=Luzp1 PE=1 SV=2	1.163	0.22	0.516128	0.947897
Q8BFS6	Serine/threonine-protein phosphatase CPPED1 OS=Mus musculus OX=10090 GN=Cpped1 PE=1 SV=1	1.163	0.22	0.387993	0.904737
Q64331	Unconventional myosin-VI OS=Mus musculus OX=10090 GN=Myo6 PE=1 SV=1	1.163	0.22	0.241014	0.826983
O88974	Histone-lysine N-methyltransferase SETDB1 OS=Mus musculus OX=10090 GN=Setdb1 PE=1 SV=1	1.163	0.22	0.41289	0.913741
O88413	Tubby-related protein 3 OS=Mus musculus OX=10090 GN=Tulp3 PE=1 SV=1	1.163	0.22	0.470742	0.931879
Q04690	Neurofibromin OS=Mus musculus OX=10090 GN=Nf1 PE=1 SV=1	1.163	0.22	0.303689	0.875973
Q06194	Coagulation factor VIII OS=Mus musculus OX=10090 GN=F8 PE=2 SV=2	1.163	0.22	0.640349	0.977182
Q5DTZ0	Protein NYNRIN OS=Mus musculus OX=10090 GN=Nynrin PE=2 SV=2	1.163	0.22	0.681893	0.983879
Q6NSW3	A-kinase anchor protein SPHKAP OS=Mus musculus OX=10090 GN=Sphkap PE=1 SV=2	1.163	0.22	0.331773	0.879411
Q6IR37	Probable palmitoyltransferase ZDHHC24 OS=Mus musculus OX=10090 GN=Zdhhc24 PE=2 SV=2	1.163	0.22	0.56676	0.959219
P62908	40S ribosomal protein S3 OS=Mus musculus OX=10090 GN=Rps3 PE=1 SV=1	1.162	0.22	0.242232	0.828143
Q9JHT5	AMME syndrome candidate gene 1 protein homolog OS=Mus musculus OX=10090 GN=Ammecr1 PE=2 SV=1	1.162	0.22	0.558863	0.955766
P23249	Putative helicase MOV-10 OS=Mus musculus OX=10090 GN=Mov10 PE=1 SV=2	1.162	0.22	0.601645	0.971132
Q68FF6	ARF GTPase-activating protein GIT1 OS=Mus musculus OX=10090 GN=Git1 PE=1 SV=1	1.162	0.22	0.317441	0.878747
Q8BGP6	Solute carrier family 25 member 40 OS=Mus musculus OX=10090 GN=Slc25a40 PE=1 SV=1	1.162	0.22	0.540414	0.952225
Q8BZ03	Serine/threonine-protein kinase D2 OS=Mus musculus OX=10090 GN=Prkd2 PE=1 SV=1	1.162	0.22	0.624168	0.974235
P61290	Proteasome activator complex subunit 3 OS=Mus musculus OX=10090 GN=Psme3 PE=1 SV=1	1.162	0.22	0.406292	0.909858
Q9D067	Nuclear protein MDM1 OS=Mus musculus OX=10090 GN=Mdm1 PE=1 SV=2	1.162	0.22	0.364207	0.894922
Q9CXY6	Interleukin enhancer-binding factor 2 OS=Mus musculus OX=10090 GN=Ilf2 PE=1 SV=1	1.162	0.22	0.334412	0.881764
P21995	Embigin OS=Mus musculus OX=10090 GN=Emb PE=1 SV=2	1.162	0.22	0.45416	0.927289
Q8CFY5	Protoheme IX farnesyltransferase, mitochondrial OS=Mus musculus OX=10090 GN=Cox10 PE=2 SV=1	1.162	0.22	0.630792	0.975119
[truncated: 6,781 more rows]

## Sheet: Quantified_Protins(8482)
Accession	Description	Abundance Ratio: (RH/RH) / (WT/WT)	Abundance Ratio (log2): (RH/RH) / (WT/WT)	Abundance Ratio P-Value: (RH/RH) / (WT/WT)	Abundance Ratio Adj. P-Value: (RH/RH) / (WT/WT)
Q61179	Interferon regulatory factor 9 OS=Mus musculus OX=10090 GN=Irf9 PE=1 SV=1	1000	9.97	1e-17	5.30765e-16
Q9R210	Transcription factor EB OS=Mus musculus OX=10090 GN=Tfeb PE=1 SV=2	1000	9.97	1e-17	5.30765e-16
Q8BXJ8	Zinc finger protein 385B OS=Mus musculus OX=10090 GN=Znf385b PE=2 SV=1	1000	9.97	1e-17	5.30765e-16
Q9WV72	Ankyrin repeat and SOCS box protein 3 OS=Mus musculus OX=10090 GN=Asb3 PE=1 SV=2	1000	9.97	1e-17	5.30765e-16
O35668	Huntingtin-associated protein 1 OS=Mus musculus OX=10090 GN=Hap1 PE=1 SV=1	1000	9.97	1e-17	5.30765e-16
Q8K088	Zinc finger and BTB domain-containing protein 6 OS=Mus musculus OX=10090 GN=Zbtb6 PE=2 SV=1	1000	9.97	1e-17	5.30765e-16
Q810C1	SLIT and NTRK-like protein 1 OS=Mus musculus OX=10090 GN=Slitrk1 PE=2 SV=1	1000	9.97	1e-17	5.30765e-16
Q8R205	Zinc finger CCCH domain-containing protein 10 OS=Mus musculus OX=10090 GN=Zc3h10 PE=1 SV=1	1000	9.97	1e-17	5.30765e-16
Q61398	Procollagen C-endopeptidase enhancer 1 OS=Mus musculus OX=10090 GN=Pcolce PE=1 SV=2	1000	9.97	1e-17	5.30765e-16
P97305	Nuclear factor of activated T-cells, cytoplasmic 3 OS=Mus musculus OX=10090 GN=Nfatc3 PE=1 SV=1	1000	9.97	1e-17	5.30765e-16
Q7TPM3	E3 ubiquitin-protein ligase TRIM17 OS=Mus musculus OX=10090 GN=Trim17 PE=2 SV=1	1000	9.97	1e-17	5.30765e-16
Q9DB28	Ribonuclease P/MRP protein subunit POP5 OS=Mus musculus OX=10090 GN=Pop5 PE=1 SV=1	1000	9.97	1e-17	5.30765e-16
Q3TVW5	Trichoplein keratin filament-binding protein OS=Mus musculus OX=10090 GN=Tchp PE=1 SV=2	1000	9.97	1e-17	5.30765e-16
Q2VPA6	Helicase POLQ-like OS=Mus musculus OX=10090 GN=Helq PE=1 SV=2	1000	9.97	1e-17	5.30765e-16
Q8BKW4	rRNA N6-adenosine-methyltransferase ZCCHC4 OS=Mus musculus OX=10090 GN=Zcchc4 PE=2 SV=1	1000	9.97	1e-17	5.30765e-16
Q3UZ01	RNA-binding region-containing protein 3 OS=Mus musculus OX=10090 GN=Rnpc3 PE=2 SV=2	1000	9.97	1e-17	5.30765e-16
P70426	GTP-binding protein Rit1 OS=Mus musculus OX=10090 GN=Rit1 PE=1 SV=1	1000	9.97	1e-17	5.30765e-16
A6H5X4	PHD finger protein 11 OS=Mus musculus OX=10090 GN=Phf11 PE=2 SV=1	1000	9.97	1e-17	5.30765e-16
B1ARD6	Schlafen family member 9 OS=Mus musculus OX=10090 GN=Slfn9 PE=2 SV=1	1000	9.97	1e-17	5.30765e-16
Q8VDL9	Zinc finger protein GLIS2 OS=Mus musculus OX=10090 GN=Glis2 PE=1 SV=1	1000	9.97	1e-17	5.30765e-16
Q8BUV6	U7 snRNA-associated Sm-like protein LSm11 OS=Mus musculus OX=10090 GN=Lsm11 PE=1 SV=1	1000	9.97	1e-17	5.30765e-16
Q6RKD8	Leucine-rich repeat transmembrane protein FLRT1 OS=Mus musculus OX=10090 GN=Flrt1 PE=1 SV=2	1000	9.97	1e-17	5.30765e-16
Q6IFT4	Rho GTPase-activating protein 20 OS=Mus musculus OX=10090 GN=Arhgap20 PE=1 SV=1	1000	9.97	1e-17	5.30765e-16
Q8BSV3	BEN domain-containing protein 7 OS=Mus musculus OX=10090 GN=Bend7 PE=2 SV=1	1000	9.97	1e-17	5.30765e-16
Q3UZ39	Leucine-rich repeat flightless-interacting protein 1 OS=Mus musculus OX=10090 GN=Lrrfip1 PE=1 SV=2	1000	9.97	1e-17	5.30765e-16
O08573	Galectin-9 OS=Mus musculus OX=10090 GN=Lgals9 PE=1 SV=1	1000	9.97	1e-17	5.30765e-16
Q8C0V1	Telomere repeats-binding bouquet formation protein 1 OS=Mus musculus OX=10090 GN=Terb1 PE=1 SV=2	1000	9.97	1e-17	5.30765e-16
Q9D428	Golgin subfamily A member 7B OS=Mus musculus OX=10090 GN=GOLGA7B PE=1 SV=1	1000	9.97	1e-17	5.30765e-16
Q3UHR0	BAH and coiled-coil domain-containing protein 1 OS=Mus musculus OX=10090 GN=Bahcc1 PE=2 SV=2	1000	9.97	1e-17	5.30765e-16
Q05A62	Dynein light chain 1, axonemal OS=Mus musculus OX=10090 GN=Dnal1 PE=1 SV=2	1000	9.97	1e-17	5.30765e-16
Q01147	Cyclic AMP-responsive element-binding protein 1 OS=Mus musculus OX=10090 GN=Creb1 PE=1 SV=1	1000	9.97	1e-17	5.30765e-16
Q8BXX2	Zinc finger and BTB domain-containing protein 49 OS=Mus musculus OX=10090 GN=Zbtb49 PE=2 SV=1	1000	9.97	1e-17	5.30765e-16
P23607	Zinc finger autosomal protein OS=Mus musculus OX=10090 GN=Zfa PE=3 SV=1	1000	9.97	1e-17	5.30765e-16
Q8CIE2	Zinc finger MIZ domain-containing protein 2 OS=Mus musculus OX=10090 GN=Zmiz2 PE=1 SV=2	1000	9.97	1e-17	5.30765e-16
Q5NBU8	XIAP-associated factor 1 OS=Mus musculus OX=10090 GN=Xaf1 PE=1 SV=3	1000	9.97	1e-17	5.30765e-16
Q8K4D3	Proton-coupled amino acid transporter 1 OS=Mus musculus OX=10090 GN=Slc36a1 PE=2 SV=1	1000	9.97	1e-17	5.30765e-16
P15948	Kallikrein 1-related peptidase b22 OS=Mus musculus OX=10090 GN=Klk1b22 PE=1 SV=1	1000	9.97	1e-17	5.30765e-16
Q922Q5	Adenosine 3'-phospho 5'-phosphosulfate transporter 2 OS=Mus musculus OX=10090 GN=Slc35b3 PE=2 SV=1	1000	9.97	1e-17	5.30765e-16
Q8R035	Peptidyl-tRNA hydrolase ICT1, mitochondrial OS=Mus musculus OX=10090 GN=Mrpl58 PE=1 SV=1	1000	9.97	1e-17	5.30765e-16
Q8C1Q6	Small integral membrane protein 4 OS=Mus musculus OX=10090 GN=Smim4 PE=1 SV=2	1000	9.97	1e-17	5.30765e-16
P55200	Histone-lysine N-methyltransferase 2A OS=Mus musculus OX=10090 GN=Kmt2a PE=1 SV=3	1000	9.97	1e-17	5.30765e-16
P70343	Caspase-4 OS=Mus musculus OX=10090 GN=Casp4 PE=1 SV=2	1000	9.97	1e-17	5.30765e-16
Q921U8	Smoothelin OS=Mus musculus OX=10090 GN=Smtn PE=1 SV=2	1000	9.97	1e-17	5.30765e-16
Q9JHE7	Protein TSSC4 OS=Mus musculus OX=10090 GN=Tssc4 PE=1 SV=1	1000	9.97	1e-17	5.30765e-16
Q920S3	GATA zinc finger domain-containing protein 1 OS=Mus musculus OX=10090 GN=Gatad1 PE=2 SV=2	1000	9.97	1e-17	5.30765e-16
P42866	Mu-type opioid receptor OS=Mus musculus OX=10090 GN=Oprm1 PE=1 SV=1	1000	9.97	1e-17	5.30765e-16
Q8C0N2	Glycerol-3-phosphate acyltransferase 3 OS=Mus musculus OX=10090 GN=Gpat3 PE=1 SV=1	1000	9.97	1e-17	5.30765e-16
Q924X7	Serine/threonine-protein kinase 33 OS=Mus musculus OX=10090 GN=Stk33 PE=1 SV=2	1000	9.97	1e-17	5.30765e-16
Q5DU05	Centrosomal protein of 164 kDa OS=Mus musculus OX=10090 GN=Cep164 PE=1 SV=2	1000	9.97	1e-17	5.30765e-16
A2AQ07	Tubulin beta-1 chain OS=Mus musculus OX=10090 GN=Tubb1 PE=1 SV=1	1000	9.97	1e-17	5.30765e-16
Q0KK56	Protein FAM184B OS=Mus musculus OX=10090 GN=Fam184b PE=2 SV=1	1000	9.97	1e-17	5.30765e-16
Q8K386	Ras-related protein Rab-15 OS=Mus musculus OX=10090 GN=Rab15 PE=1 SV=1	1000	9.97	1e-17	5.30765e-16
Q91V08	C-type lectin domain family 2 member D OS=Mus musculus OX=10090 GN=Clec2d PE=1 SV=1	1000	9.97	1e-17	5.30765e-16
P43136	Nuclear receptor subfamily 2 group F member 6 OS=Mus musculus OX=10090 GN=Nr2f6 PE=1 SV=2	1000	9.97	1e-17	5.30765e-16
Q3T9Z9	Zinc finger-containing ubiquitin peptidase 1 OS=Mus musculus OX=10090 GN=Zup1 PE=2 SV=2	1000	9.97	1e-17	5.30765e-16
Q9ER38	Torsin-3A OS=Mus musculus OX=10090 GN=Tor3a PE=1 SV=2	1000	9.97	1e-17	5.30765e-16
P97857	A disintegrin and metalloproteinase with thrombospondin motifs 1 OS=Mus musculus OX=10090 GN=Adamts1 PE=1 SV=4	1000	9.97	1e-17	5.30765e-16
Q8BH43	Wiskott-Aldrich syndrome protein family member 2 OS=Mus musculus OX=10090 GN=Wasf2 PE=1 SV=1	1000	9.97	1e-17	5.30765e-16
Q8BZ10	Transmembrane protease serine 11G OS=Mus musculus OX=10090 GN=Tmprss11g PE=2 SV=2	1000	9.97	1e-17	5.30765e-16
Q80XL7	Metallophosphoesterase 1 OS=Mus musculus OX=10090 GN=Mppe1 PE=2 SV=1	1000	9.97	1e-17	5.30765e-16
Q80Y83	Dixin OS=Mus musculus OX=10090 GN=Dixdc1 PE=1 SV=1	1000	9.97	1e-17	5.30765e-16
Q8CFB4	Guanylate-binding protein 5 OS=Mus musculus OX=10090 GN=Gbp5 PE=1 SV=2	1000	9.97	1e-17	5.30765e-16
P14142	Solute carrier family 2, facilitated glucose transporter member 4 OS=Mus musculus OX=10090 GN=Slc2a4 PE=1 SV=3	1000	9.97	1e-17	5.30765e-16
P56395	Cytochrome b5 OS=Mus musculus OX=10090 GN=Cyb5a PE=1 SV=2	1000	9.97	1e-17	5.30765e-16
Q5EBH1	Ras association domain-containing protein 5 OS=Mus musculus OX=10090 GN=Rassf5 PE=1 SV=1	1000	9.97	1e-17	5.30765e-16
Q61602	Transcriptional activator GLI3 OS=Mus musculus OX=10090 GN=Gli3 PE=1 SV=2	1000	9.97	1e-17	5.30765e-16
P07214	SPARC OS=Mus musculus OX=10090 GN=Sparc PE=1 SV=1	1000	9.97	1e-17	5.30765e-16
Q9QXT1	Dual adapter for phosphotyrosine and 3-phosphotyrosine and 3-phosphoinositide OS=Mus musculus OX=10090 GN=Dapp1 PE=1 SV=1	1000	9.97	1e-17	5.30765e-16
Q9DB30	Phosphorylase b kinase gamma catalytic chain, liver/testis isoform OS=Mus musculus OX=10090 GN=Phkg2 PE=2 SV=2	20.739	4.37	1e-17	5.30765e-16
P27545	Ceramide synthase 1 OS=Mus musculus OX=10090 GN=Cers1 PE=1 SV=1	12.896	3.69	1e-17	5.30765e-16
Q8JZR4	Excitatory amino acid transporter 5 OS=Mus musculus OX=10090 GN=Slc1a7 PE=2 SV=1	12.137	3.6	1.90958e-14	9.84581e-13
Q924W6	Tripartite motif-containing protein 66 OS=Mus musculus OX=10090 GN=Trim66 PE=1 SV=3	8.428	3.08	9.70335e-14	4.97462e-12
Q8BKJ9	NAD-dependent protein deacetylase sirtuin-7 OS=Mus musculus OX=10090 GN=Sirt7 PE=1 SV=2	6.423	2.68	1e-17	5.30765e-16
P62806	Histone H4 OS=Mus musculus OX=10090 GN=Hist1h4a PE=1 SV=2	5.525	2.47	1e-17	5.30765e-16
P84244	Histone H3.3 OS=Mus musculus OX=10090 GN=H3f3a PE=1 SV=2	5.397	2.43	1e-17	5.30765e-16
Q9QZ85	Interferon-inducible GTPase 1 OS=Mus musculus OX=10090 GN=Iigp1 PE=1 SV=2	5.295	2.4	1.3011e-07	5.4604e-06
Q64282	Interferon-induced protein with tetratricopeptide repeats 1 OS=Mus musculus OX=10090 GN=Ifit1 PE=1 SV=2	5.181	2.37	1e-17	5.30765e-16
Q8VC88	Grancalcin OS=Mus musculus OX=10090 GN=Gca PE=1 SV=1	4.109	2.04	2.05223e-06	7.81321e-05
O35975	T-cell ecto-ADP-ribosyltransferase 2 OS=Mus musculus OX=10090 GN=Art2b PE=1 SV=2	3.991	2	1.19606e-07	5.04301e-06
Q8C850	Scavenger receptor class A member 3 OS=Mus musculus OX=10090 GN=Scara3 PE=2 SV=1	3.949	1.98	1.80162e-07	7.52592e-06
P51658	Estradiol 17-beta-dehydrogenase 2 OS=Mus musculus OX=10090 GN=Hsd17b2 PE=1 SV=2	3.908	1.97	2.17078e-07	8.94381e-06
Q9JHK5	Pleckstrin OS=Mus musculus OX=10090 GN=Plek PE=1 SV=1	3.862	1.95	2.75729e-08	1.20772e-06
Q61410	cGMP-dependent protein kinase 2 OS=Mus musculus OX=10090 GN=Prkg2 PE=1 SV=1	3.81	1.93	3.11973e-06	0.000114895
Q8K0L9	Zinc finger and BTB domain-containing protein 20 OS=Mus musculus OX=10090 GN=Zbtb20 PE=1 SV=1	3.789	1.92	1.98171e-05	0.000659815
P48441	Alpha-L-iduronidase OS=Mus musculus OX=10090 GN=Idua PE=1 SV=2	3.775	1.92	7.18944e-06	0.000256404
Q9Z1M0	P2X purinoceptor 7 OS=Mus musculus OX=10090 GN=P2rx7 PE=1 SV=2	3.535	1.82	7.08902e-05	0.00214645
P51612	DNA repair protein complementing XP-C cells homolog OS=Mus musculus OX=10090 GN=Xpc PE=1 SV=2	3.496	1.81	1e-17	5.30765e-16
Q80TS5	Zinc finger protein 423 OS=Mus musculus OX=10090 GN=Znf423 PE=1 SV=2	3.433	1.78	2.52296e-07	1.02084e-05
P55194	SH3 domain-binding protein 1 OS=Mus musculus OX=10090 GN=Sh3bp1 PE=1 SV=3	3.414	1.77	0.000158923	0.0044258
Q6GQT1	Alpha-2-macroglobulin-P OS=Mus musculus OX=10090 GN=A2m PE=2 SV=2	3.351	1.74	1e-17	5.30765e-16
Q64345	Interferon-induced protein with tetratricopeptide repeats 3 OS=Mus musculus OX=10090 GN=Ifit3 PE=1 SV=1	3.304	1.72	1e-17	5.30765e-16
Q920B9	FACT complex subunit SPT16 OS=Mus musculus OX=10090 GN=Supt16h PE=1 SV=2	3.292	1.72	1e-17	5.30765e-16
Q91VJ5	Polyglutamine-binding protein 1 OS=Mus musculus OX=10090 GN=Pqbp1 PE=1 SV=1	3.272	1.71	0.000207862	0.00566629
Q7TSH4	Centriolar coiled-coil protein of 110 kDa OS=Mus musculus OX=10090 GN=Ccp110 PE=1 SV=1	3.243	1.7	6.54359e-05	0.00199469
P01029	Complement C4-B OS=Mus musculus OX=10090 GN=C4b PE=1 SV=3	3.217	1.69	4.82921e-08	2.0949e-06
P55302	Alpha-2-macroglobulin receptor-associated protein OS=Mus musculus OX=10090 GN=Lrpap1 PE=1 SV=1	3.135	1.65	2.76253e-07	1.10784e-05
P28667	MARCKS-related protein OS=Mus musculus OX=10090 GN=Marcksl1 PE=1 SV=2	3.12	1.64	0.000240512	0.00640159
Q9DB98	Leukocyte receptor cluster member 1 homolog OS=Mus musculus OX=10090 GN=Leng1 PE=2 SV=1	3.086	1.63	1.78565e-05	0.000598955
Q8VCA6	Transmembrane protein 161A OS=Mus musculus OX=10090 GN=Tmem161a PE=2 SV=1	3.083	1.62	2.20104e-07	9.02727e-06
Q9Z2E2	Methyl-CpG-binding domain protein 1 OS=Mus musculus OX=10090 GN=Mbd1 PE=1 SV=2	3.058	1.61	0.000144114	0.00403834
Q8BW00	Probable peptidyl-tRNA hydrolase OS=Mus musculus OX=10090 GN=Ptrh1 PE=2 SV=1	3.024	1.6	0.000748162	0.0180018
Q9Z0E6	Guanylate-binding protein 2 OS=Mus musculus OX=10090 GN=Gbp2 PE=1 SV=1	3.019	1.59	1e-17	5.30765e-16
O70458	Oncostatin-M-specific receptor subunit beta OS=Mus musculus OX=10090 GN=Osmr PE=1 SV=1	3.015	1.59	5.80609e-10	2.77187e-08
Q8R3Z5	Voltage-dependent L-type calcium channel subunit beta-1 OS=Mus musculus OX=10090 GN=Cacnb1 PE=1 SV=1	2.959	1.56	0.0002639	0.00696249
Q9DBB9	Carboxypeptidase N subunit 2 OS=Mus musculus OX=10090 GN=Cpn2 PE=1 SV=2	2.873	1.52	0.000773139	0.0184864
P70205	Pituitary adenylate cyclase-activating polypeptide type I receptor OS=Mus musculus OX=10090 GN=Adcyap1r1 PE=1 SV=1	2.821	1.5	4.7854e-07	1.87784e-05
Q99J87	Probable ATP-dependent RNA helicase DHX58 OS=Mus musculus OX=10090 GN=Dhx58 PE=1 SV=2	2.796	1.48	6.23048e-09	2.78305e-07
Q99ML9	E3 ubiquitin-protein ligase Arkadia OS=Mus musculus OX=10090 GN=Rnf111 PE=1 SV=1	2.794	1.48	0.0014852	0.0324479
P57016	Ladinin-1 OS=Mus musculus OX=10090 GN=Lad1 PE=1 SV=1	2.793	1.48	0.000589454	0.0146519
P40201	Chromodomain-helicase-DNA-binding protein 1 OS=Mus musculus OX=10090 GN=Chd1 PE=1 SV=3	2.768	1.47	0.000125808	0.00358096
Q8C0E3	E3 ubiquitin-protein ligase TRIM47 OS=Mus musculus OX=10090 GN=Trim47 PE=1 SV=2	2.767	1.47	0.00185562	0.0386681
Q75N73	Zinc transporter ZIP14 OS=Mus musculus OX=10090 GN=Slc39a14 PE=1 SV=1	2.698	1.43	0.000601608	0.0149129
E9Q4J9	Adhesion G-protein coupled receptor F2 OS=Mus musculus OX=10090 GN=Adgrf2 PE=2 SV=1	2.686	1.43	0.000111605	0.00320704
Q8R0Z5	Mitoferrin-2 OS=Mus musculus OX=10090 GN=Slc25a28 PE=2 SV=1	2.686	1.43	0.000667959	0.0162892
P36371	Antigen peptide transporter 2 OS=Mus musculus OX=10090 GN=Tap2 PE=1 SV=1	2.669	1.42	3.46126e-05	0.00111539
Q80TD3	Folliculin-interacting protein 2 OS=Mus musculus OX=10090 GN=Fnip2 PE=1 SV=2	2.669	1.42	1.48738e-05	0.000503403
Q9QZ10	Annexin A10 OS=Mus musculus OX=10090 GN=Anxa10 PE=2 SV=2	2.669	1.42	1.48738e-05	0.000503403
P27661	Histone H2AX OS=Mus musculus OX=10090 GN=H2afx PE=1 SV=2	2.649	1.41	0.00140079	0.0311313
Q9CWY8	Ribonuclease H2 subunit A OS=Mus musculus OX=10090 GN=Rnaseh2a PE=1 SV=2	2.64	1.4	0.000249472	0.00662056
Q9D279	Mitotic interactor and substrate of PLK1 OS=Mus musculus OX=10090 GN=Misp PE=1 SV=1	2.619	1.39	6.61798e-08	2.85713e-06
Q9D995	Cyclin N-terminal domain-containing protein 1 OS=Mus musculus OX=10090 GN=Cntd1 PE=2 SV=1	2.615	1.39	0.00538157	0.0921402
P15975	Inactive ubiquitin carboxyl-terminal hydrolase 53 OS=Mus musculus OX=10090 GN=Usp53 PE=1 SV=2	2.595	1.38	0.00312269	0.0604635
Q9R1Q6	Transmembrane protein 176B OS=Mus musculus OX=10090 GN=Tmem176b PE=1 SV=1	2.578	1.37	0.000461896	0.011707
Q9D4V0	Ethanolamine kinase 1 OS=Mus musculus OX=10090 GN=Etnk1 PE=1 SV=2	2.57	1.36	1e-17	5.30765e-16
Q9DC11	Plexin domain-containing protein 2 OS=Mus musculus OX=10090 GN=Plxdc2 PE=1 SV=1	2.565	1.36	0.000565119	0.0141249
Q62406	Interleukin-1 receptor-associated kinase 1 OS=Mus musculus OX=10090 GN=Irak1 PE=1 SV=3	2.561	1.36	0.000385963	0.0100073
Q8C4U2	Transmembrane protein 145 OS=Mus musculus OX=10090 GN=Tmem145 PE=1 SV=1	2.545	1.35	0.000215135	0.00581186
Q99LW0	Ankyrin repeat domain-containing protein 10 OS=Mus musculus OX=10090 GN=Ankrd10 PE=2 SV=2	2.54	1.34	0.00333665	0.0627349
Q9CQW9	Interferon-induced transmembrane protein 3 OS=Mus musculus OX=10090 GN=Ifitm3 PE=1 SV=1	2.512	1.33	4.79125e-05	0.0014959
Q2EMV9	Protein mono-ADP-ribosyltransferase PARP14 OS=Mus musculus OX=10090 GN=Parp14 PE=1 SV=3	2.51	1.33	0.000130311	0.00368587
Q7TS75	APC membrane recruitment protein 1 OS=Mus musculus OX=10090 GN=Amer1 PE=2 SV=3	2.5	1.32	0.00778161	0.123398
Q07797	Galectin-3-binding protein OS=Mus musculus OX=10090 GN=Lgals3bp PE=1 SV=1	2.484	1.31	2.69402e-05	0.000880729
P42227	Signal transducer and activator of transcription 3 OS=Mus musculus OX=10090 GN=Stat3 PE=1 SV=2	2.481	1.31	1e-17	5.30765e-16
Q08761	Vitamin K-dependent protein S OS=Mus musculus OX=10090 GN=Pros1 PE=2 SV=1	2.461	1.3	0.00416585	0.0745802
Q91VB4	Hermansky-Pudlak syndrome 3 protein homolog OS=Mus musculus OX=10090 GN=Hps3 PE=2 SV=2	2.449	1.29	0.00281644	0.0550059
Q9QXT0	Protein canopy homolog 2 OS=Mus musculus OX=10090 GN=Cnpy2 PE=1 SV=1	2.408	1.27	0.000166288	0.00460252
P13634	Carbonic anhydrase 1 OS=Mus musculus OX=10090 GN=Ca1 PE=1 SV=4	2.399	1.26	9.69251e-05	0.00283946
Q8VCU0	Protein angel homolog 1 OS=Mus musculus OX=10090 GN=Angel1 PE=1 SV=2	2.391	1.26	0.00434712	0.0773649
P21958	Antigen peptide transporter 1 OS=Mus musculus OX=10090 GN=Tap1 PE=1 SV=3	2.381	1.25	0.000122181	0.00349942
Q8C1Z8	tRNA methyltransferase 10 homolog A OS=Mus musculus OX=10090 GN=Trmt10a PE=2 SV=2	2.366	1.24	0.00224368	0.0450885
O89013	Leptin receptor gene-related protein OS=Mus musculus OX=10090 GN=Leprot PE=1 SV=1	2.362	1.24	7.80909e-05	0.00234871
E9Q555	E3 ubiquitin-protein ligase RNF213 OS=Mus musculus OX=10090 GN=Rnf213 PE=1 SV=2	2.362	1.24	1.0725e-11	5.31711e-10
O70258	Epsilon-sarcoglycan OS=Mus musculus OX=10090 GN=Sgce PE=1 SV=2	2.361	1.24	0.00413386	0.0744508
P42225	Signal transducer and activator of transcription 1 OS=Mus musculus OX=10090 GN=Stat1 PE=1 SV=1	2.316	1.21	5.32907e-15	2.79559e-13
Q80ZD3	Sodium-independent sulfate anion transporter OS=Mus musculus OX=10090 GN=Slc26a11 PE=2 SV=2	2.253	1.17	0.000913106	0.0212893
Q99ML4	Divergent protein kinase domain 1B OS=Mus musculus OX=10090 GN=Dipk1b PE=1 SV=1	2.249	1.17	0.00388411	0.0708007
Q3V0Q1	Dynein heavy chain 12, axonemal OS=Mus musculus OX=10090 GN=Dnah12 PE=1 SV=2	2.239	1.16	4.16887e-05	0.00131985
Q9R118	Serine protease HTRA1 OS=Mus musculus OX=10090 GN=Htra1 PE=1 SV=2	2.237	1.16	9.33312e-06	0.000328956
Q5ND56	TLC domain-containing protein 3A OS=Mus musculus OX=10090 GN=Tlcd3a PE=3 SV=1	2.232	1.16	0.0151954	0.204334
Q8BHI7	Elongation of very long chain fatty acids protein 5 OS=Mus musculus OX=10090 GN=Elovl5 PE=1 SV=1	2.229	1.16	0.000433502	0.0111122
P35846	Folate receptor alpha OS=Mus musculus OX=10090 GN=Folr1 PE=1 SV=2	2.227	1.16	0.00346645	0.0642254
Q9QZB0	Regulator of G-protein signaling 17 OS=Mus musculus OX=10090 GN=Rgs17 PE=1 SV=1	2.217	1.15	0.0064724	0.107551
P01899	H-2 class I histocompatibility antigen, D-B alpha chain OS=Mus musculus OX=10090 GN=H2-D1 PE=1 SV=2	2.215	1.15	8.31325e-08	3.57192e-06
Q8R5F7	Interferon-induced helicase C domain-containing protein 1 OS=Mus musculus OX=10090 GN=Ifih1 PE=1 SV=1	2.209	1.14	1.35179e-09	6.31979e-08
P33610	DNA primase large subunit OS=Mus musculus OX=10090 GN=Prim2 PE=1 SV=1	2.205	1.14	0.0145199	0.196716
Q9CZR2	N-acetylated-alpha-linked acidic dipeptidase 2 OS=Mus musculus OX=10090 GN=Naalad2 PE=1 SV=2	2.2	1.14	0.00384382	0.0702283
Q8VCF1	Soluble calcium-activated nucleotidase 1 OS=Mus musculus OX=10090 GN=Cant1 PE=2 SV=1	2.194	1.13	0.00867729	0.135694
Q9D6J3	Splicing factor YJU2 OS=Mus musculus OX=10090 GN=Yju2 PE=1 SV=1	2.185	1.13	1.46388e-05	0.000500327
Q925F2	Endothelial cell-selective adhesion molecule OS=Mus musculus OX=10090 GN=Esam PE=1 SV=1	2.166	1.11	0.000238343	0.00636264
Q8CAS9	Protein mono-ADP-ribosyltransferase PARP9 OS=Mus musculus OX=10090 GN=Parp9 PE=1 SV=2	2.164	1.11	1.4656e-06	5.65133e-05
Q08943	FACT complex subunit SSRP1 OS=Mus musculus OX=10090 GN=Ssrp1 PE=1 SV=2	2.14	1.1	1.35558e-12	6.91041e-11
Q9R233	Tapasin OS=Mus musculus OX=10090 GN=Tapbp PE=1 SV=2	2.137	1.1	2.57996e-07	1.03924e-05
Q9Z1S3	RAS guanyl-releasing protein 1 OS=Mus musculus OX=10090 GN=Rasgrp1 PE=1 SV=1	2.12	1.08	0.00140968	0.0312519
P03995	Glial fibrillary acidic protein OS=Mus musculus OX=10090 GN=Gfap PE=1 SV=4	2.1	1.07	0.00122452	0.0276221
P97386	DNA ligase 3 OS=Mus musculus OX=10090 GN=Lig3 PE=1 SV=2	2.092	1.07	9.60603e-10	4.53797e-08
F8VQB6	Unconventional myosin-X OS=Mus musculus OX=10090 GN=Myo10 PE=1 SV=1	2.078	1.06	1.88951e-05	0.000631445
Q641K1	Cytosolic carboxypeptidase 1 OS=Mus musculus OX=10090 GN=Agtpbp1 PE=1 SV=2	2.07	1.05	4.10692e-09	1.87155e-07
O35261	Transcription factor E2F3 OS=Mus musculus OX=10090 GN=E2f3 PE=1 SV=2	2.063	1.05	0.0150515	0.2027
Q3TJD7	PDZ and LIM domain protein 7 OS=Mus musculus OX=10090 GN=Pdlim7 PE=1 SV=1	2.061	1.04	0.00918761	0.142195
Q5MJS3	Extracellular serine/threonine protein kinase FAM20C OS=Mus musculus OX=10090 GN=Fam20c PE=1 SV=1	2.061	1.04	0.0342685	0.353377
Q9D136	2-oxoglutarate and iron-dependent oxygenase domain-containing protein 3 OS=Mus musculus OX=10090 GN=Ogfod3 PE=2 SV=1	2.06	1.04	0.00102699	0.0236391
Q64339	Ubiquitin-like protein ISG15 OS=Mus musculus OX=10090 GN=Isg15 PE=1 SV=4	2.057	1.04	7.74775e-05	0.00233806
Q6XQH0	Galactose-3-O-sulfotransferase 2 OS=Mus musculus OX=10090 GN=Gal3st2 PE=2 SV=1	2.049	1.03	0.0316304	0.334978
Q7TQI8	Testis-specific Y-encoded-like protein 2 OS=Mus musculus OX=10090 GN=Tspyl2 PE=1 SV=1	2.045	1.03	0.00130409	0.0293437
P12657	Muscarinic acetylcholine receptor M1 OS=Mus musculus OX=10090 GN=Chrm1 PE=1 SV=2	2.033	1.02	0.00137724	0.0307595
Q3ULW8	Protein mono-ADP-ribosyltransferase PARP3 OS=Mus musculus OX=10090 GN=Parp3 PE=2 SV=1	2.025	1.02	0.000533671	0.0134131
Q9D842	Aprataxin and PNK-like factor OS=Mus musculus OX=10090 GN=Aplf PE=1 SV=2	2.02	1.01	0.0313825	0.333527
Q99PI4	Phosphatidate phosphatase LPIN3 OS=Mus musculus OX=10090 GN=Lpin3 PE=1 SV=1	2.019	1.01	0.0266977	0.301872
Q3TN34	MICAL-like protein 2 OS=Mus musculus OX=10090 GN=Micall2 PE=1 SV=1	2.019	1.01	0.00171824	0.0368259
Q02105	Complement C1q subcomponent subunit C OS=Mus musculus OX=10090 GN=C1qc PE=1 SV=2	2.012	1.01	0.0279381	0.309402
P79457	Histone demethylase UTY OS=Mus musculus OX=10090 GN=Uty PE=1 SV=2	2.009	1.01	0.0307508	0.331067
Q99N32	Beta-klotho OS=Mus musculus OX=10090 GN=Klb PE=1 SV=1	2.004	1	0.0028767	0.0560614
Q921C3	Bromodomain and WD repeat-containing protein 1 OS=Mus musculus OX=10090 GN=Brwd1 PE=1 SV=2	1.994	1	9.98108e-05	0.00291454
Q2LKU9	NACHT, LRR and PYD domains-containing protein 1a OS=Mus musculus OX=10090 GN=Nlrp1a PE=1 SV=1	1.989	0.99	0.0183999	0.235492
Q9WUH1	Transmembrane protein 115 OS=Mus musculus OX=10090 GN=Tmem115 PE=1 SV=1	1.98	0.99	0.000204359	0.00558766
Q9D964	Glycine amidinotransferase, mitochondrial OS=Mus musculus OX=10090 GN=Gatm PE=1 SV=1	1.974	0.98	0.0324404	0.341132
O35988	Syndecan-4 OS=Mus musculus OX=10090 GN=Sdc4 PE=1 SV=1	1.973	0.98	0.000128003	0.00363197
Q80XP8	Protein FAM76B OS=Mus musculus OX=10090 GN=Fam76b PE=1 SV=1	1.965	0.97	0.0243286	0.284717
G5E8Z2	Transcription initiation factor TFIID subunit 4B OS=Mus musculus OX=10090 GN=Taf4b PE=2 SV=2	1.964	0.97	0.0408898	0.395443
Q64523	Histone H2A type 2-C OS=Mus musculus OX=10090 GN=Hist2h2ac PE=1 SV=3	1.963	0.97	5.18076e-06	0.000186984
Q9R061	Cytosolic Fe-S cluster assembly factor NUBP2 OS=Mus musculus OX=10090 GN=Nubp2 PE=1 SV=1	1.953	0.97	0.0131335	0.185452
Q80T79	CUB and sushi domain-containing protein 3 OS=Mus musculus OX=10090 GN=Csmd3 PE=1 SV=3	1.953	0.97	0.0322638	0.339777
Q9CX11	rRNA-processing protein UTP23 homolog OS=Mus musculus OX=10090 GN=Utp23 PE=2 SV=1	1.952	0.96	0.0369107	0.370875
Q4KL25	LHFPL tetraspan subfamily member 5 protein OS=Mus musculus OX=10090 GN=Lhfpl5 PE=1 SV=1	1.948	0.96	0.00184004	0.0385203
P20152	Vimentin OS=Mus musculus OX=10090 GN=Vim PE=1 SV=3	1.947	0.96	1.40008e-08	6.16239e-07
P0C7N9	Proteasome assembly chaperone 4 OS=Mus musculus OX=10090 GN=Psmg4 PE=1 SV=1	1.945	0.96	0.0122245	0.175357
Q99J19	Small integral membrane protein 11A OS=Mus musculus OX=10090 GN=Smim11a PE=1 SV=1	1.942	0.96	0.0480436	0.435238
Q9Z266	SNARE-associated protein Snapin OS=Mus musculus OX=10090 GN=Snapin PE=1 SV=1	1.941	0.96	0.00491733	0.0851614
Q9JHS3	Ragulator complex protein LAMTOR2 OS=Mus musculus OX=10090 GN=Lamtor2 PE=1 SV=1	1.94	0.96	0.00427838	0.0762922
Q3UIR3	E3 ubiquitin-protein ligase DTX3L OS=Mus musculus OX=10090 GN=Dtx3l PE=1 SV=1	1.938	0.95	0.000438268	0.0111709
Q8K2A8	Dol-P-Man:Man(5)GlcNAc(2)-PP-Dol alpha-1,3-mannosyltransferase OS=Mus musculus OX=10090 GN=Alg3 PE=1 SV=2	1.929	0.95	0.0140836	0.193419
Q61387	Cytochrome c oxidase subunit 7A-related protein, mitochondrial OS=Mus musculus OX=10090 GN=Cox7a2l PE=1 SV=1	1.922	0.94	0.000412891	0.010614
O35516	Neurogenic locus notch homolog protein 2 OS=Mus musculus OX=10090 GN=Notch2 PE=1 SV=2	1.922	0.94	0.0137642	0.190859
Q6NXK8	Acid-sensing ion channel 1 OS=Mus musculus OX=10090 GN=Asic1 PE=1 SV=1	1.919	0.94	0.0170013	0.222323
Q6PD29	Zinc finger protein 513 OS=Mus musculus OX=10090 GN=Znf513 PE=1 SV=2	1.919	0.94	0.0465034	0.425127
Q9WUP4	Polyprenol reductase OS=Mus musculus OX=10090 GN=Srd5a3 PE=1 SV=2	1.918	0.94	0.00223026	0.0450193
Q9WU28	Prefoldin subunit 5 OS=Mus musculus OX=10090 GN=Pfdn5 PE=1 SV=1	1.906	0.93	0.0497235	0.442025
P16374	Zinc finger protein 60 OS=Mus musculus OX=10090 GN=Zfp60 PE=2 SV=2	1.9	0.93	0.0324762	0.341132
Q9D7N6	39S ribosomal protein L30, mitochondrial OS=Mus musculus OX=10090 GN=Mrpl30 PE=1 SV=1	1.893	0.92	0.00458389	0.0810989
O88322	Nidogen-2 OS=Mus musculus OX=10090 GN=Nid2 PE=1 SV=2	1.891	0.92	0.0105424	0.158805
Q8BJD1	Inter-alpha-trypsin inhibitor heavy chain H5 OS=Mus musculus OX=10090 GN=Itih5 PE=1 SV=1	1.884	0.91	0.00621817	0.104482
O35126	Atrophin-1 OS=Mus musculus OX=10090 GN=Atn1 PE=1 SV=1	1.884	0.91	0.00794903	0.125611
P01901	H-2 class I histocompatibility antigen, K-B alpha chain OS=Mus musculus OX=10090 GN=H2-K1 PE=1 SV=1	1.882	0.91	1.01485e-06	3.94698e-05
Q60596	DNA repair protein XRCC1 OS=Mus musculus OX=10090 GN=Xrcc1 PE=1 SV=2	1.879	0.91	4.78668e-07	1.87784e-05
Q61107	Guanylate-binding protein 4 OS=Mus musculus OX=10090 GN=Gbp4 PE=1 SV=1	1.871	0.9	3.35033e-05	0.00108351
F2YMG0	Serine protease 56 OS=Mus musculus OX=10090 GN=Prss56 PE=2 SV=1	1.869	0.9	0.063398	0.498755
P15655	Fibroblast growth factor 2 OS=Mus musculus OX=10090 GN=Fgf2 PE=1 SV=1	1.859	0.89	0.000788142	0.0187636
Q8R4F1	Netrin-G2 OS=Mus musculus OX=10090 GN=Ntng2 PE=1 SV=2	1.858	0.89	0.0241265	0.283812
Q32MG2	Spermatid-associated protein OS=Mus musculus OX=10090 GN=Spert PE=1 SV=2	1.856	0.89	0.0101459	0.15386
P70399	TP53-binding protein 1 OS=Mus musculus OX=10090 GN=Tp53bp1 PE=1 SV=3	1.845	0.88	0.000122555	0.00349942
Q9WTK5	Nuclear factor NF-kappa-B p100 subunit OS=Mus musculus OX=10090 GN=Nfkb2 PE=1 SV=1	1.844	0.88	3.5307e-05	0.00113372
Q03963	Interferon-induced, double-stranded RNA-activated protein kinase OS=Mus musculus OX=10090 GN=Eif2ak2 PE=1 SV=2	1.835	0.88	0.00136235	0.0305025
O70477	Homeobox protein PKNOX1 OS=Mus musculus OX=10090 GN=Pknox1 PE=1 SV=3	1.833	0.87	0.0672518	0.511216
Q9D6N5	Dr1-associated corepressor OS=Mus musculus OX=10090 GN=Drap1 PE=1 SV=3	1.828	0.87	0.0663245	0.50713
Q99J21	Mucolipin-1 OS=Mus musculus OX=10090 GN=Mcoln1 PE=1 SV=1	1.828	0.87	0.0260227	0.296843
Q9QYE5	Protein jagged-2 OS=Mus musculus OX=10090 GN=Jag2 PE=2 SV=2	1.823	0.87	0.0375837	0.375418
A2ALU4	Protein Shroom2 OS=Mus musculus OX=10090 GN=Shroom2 PE=1 SV=1	1.82	0.86	0.000142541	0.00400668
Q00558	Factor VIII intron 22 protein OS=Mus musculus OX=10090 GN=F8a1 PE=1 SV=1	1.82	0.86	0.000615382	0.015171
Q8VHK5	Membrane protein MLC1 OS=Mus musculus OX=10090 GN=Mlc1 PE=1 SV=1	1.819	0.86	0.00331586	0.062592
P29351	Tyrosine-protein phosphatase non-receptor type 6 OS=Mus musculus OX=10090 GN=Ptpn6 PE=1 SV=2	1.818	0.86	0.0282588	0.312092
P97326	Cadherin-6 OS=Mus musculus OX=10090 GN=Cdh6 PE=1 SV=2	1.804	0.85	0.0183911	0.235492
Q7TN84	Synaptotagmin-14 OS=Mus musculus OX=10090 GN=Syt14 PE=2 SV=1	1.802	0.85	0.00928613	0.143474
Q9Z0H0	Cell division cycle 7-related protein kinase OS=Mus musculus OX=10090 GN=Cdc7 PE=1 SV=2	1.801	0.85	0.0742164	0.538741
Q06890	Clusterin OS=Mus musculus OX=10090 GN=Clu PE=1 SV=1	1.796	0.84	0.00190347	0.0393021
P60762	Mortality factor 4-like protein 1 OS=Mus musculus OX=10090 GN=Morf4l1 PE=1 SV=2	1.795	0.84	0.000183049	0.0050488
Q3UFY8	tRNA methyltransferase 10 homolog C OS=Mus musculus OX=10090 GN=Trmt10c PE=1 SV=2	1.793	0.84	0.0164743	0.21764
Q6NXZ1	Protein KRBA1 OS=Mus musculus OX=10090 GN=Krba1 PE=2 SV=2	1.792	0.84	0.0859044	0.573452
Q9QZQ8	Core histone macro-H2A.1 OS=Mus musculus OX=10090 GN=H2afy PE=1 SV=3	1.791	0.84	0.0216533	0.263152
Q9D4J3	Discoidin, CUB and LCCL domain-containing protein 1 OS=Mus musculus OX=10090 GN=Dcbld1 PE=1 SV=2	1.786	0.84	0.0748049	0.541255
Q8C650	Septin-10 OS=Mus musculus OX=10090 GN=Septin10 PE=1 SV=1	1.784	0.84	0.0109147	0.162782
P20060	Beta-hexosaminidase subunit beta OS=Mus musculus OX=10090 GN=Hexb PE=1 SV=2	1.783	0.83	0.000101639	0.00294884
Q9R1V7	Disintegrin and metalloproteinase domain-containing protein 23 OS=Mus musculus OX=10090 GN=Adam23 PE=1 SV=1	1.78	0.83	0.0346659	0.355696
B9EJI9	Transmembrane protein 229A OS=Mus musculus OX=10090 GN=Tmem229a PE=2 SV=1	1.78	0.83	0.0502435	0.44405
Q60625	Intercellular adhesion molecule 5 OS=Mus musculus OX=10090 GN=Icam5 PE=1 SV=2	1.779	0.83	0.0334838	0.347269
Q8K1E0	Syntaxin-5 OS=Mus musculus OX=10090 GN=Stx5 PE=1 SV=3	1.777	0.83	0.000238186	0.00636264
O35074	Prostacyclin synthase OS=Mus musculus OX=10090 GN=Ptgis PE=1 SV=1	1.775	0.83	0.077063	0.547081
Q8VHW2	Voltage-dependent calcium channel gamma-8 subunit OS=Mus musculus OX=10090 GN=Cacng8 PE=1 SV=1	1.771	0.82	0.0756705	0.543611
Q9ERN0	Secretory carrier-associated membrane protein 2 OS=Mus musculus OX=10090 GN=Scamp2 PE=1 SV=1	1.77	0.82	0.000699475	0.0170118
Q9CPY4	Cyclin-dependent kinase 2-associated protein 2 OS=Mus musculus OX=10090 GN=Cdk2ap2 PE=1 SV=1	1.766	0.82	0.043451	0.411394
O55123	Stromelysin-2 OS=Mus musculus OX=10090 GN=Mmp10 PE=2 SV=1	1.764	0.82	0.0330755	0.344506
Q91YP6	ELMO domain-containing protein 3 OS=Mus musculus OX=10090 GN=Elmod3 PE=1 SV=1	1.76	0.82	0.0815969	0.562022
P61079	Ubiquitin-conjugating enzyme E2 D3 OS=Mus musculus OX=10090 GN=Ube2d3 PE=1 SV=1	1.76	0.82	0.015282	0.205193
Q9Z2F2	2'-5'-oligoadenylate synthase-like protein 2 OS=Mus musculus OX=10090 GN=Oasl2 PE=1 SV=2	1.755	0.81	0.0111393	0.165585
Q8BZ00	Sodium/hydrogen exchanger 9 OS=Mus musculus OX=10090 GN=Slc9a9 PE=2 SV=1	1.745	0.8	0.0272031	0.306386
Q9Z1N7	AT-rich interactive domain-containing protein 3B OS=Mus musculus OX=10090 GN=Arid3b PE=1 SV=1	1.743	0.8	0.0179764	0.231716
P62700	Protein yippee-like 5 OS=Mus musculus OX=10090 GN=Ypel5 PE=1 SV=1	1.74	0.8	0.0694836	0.520582
Q922P9	Putative oxidoreductase GLYR1 OS=Mus musculus OX=10090 GN=Glyr1 PE=1 SV=1	1.74	0.8	0.0225908	0.27142
O54750	Cytochrome P450 2J6 OS=Mus musculus OX=10090 GN=Cyp2j6 PE=2 SV=2	1.736	0.8	0.016934	0.221764
Q9DBZ1	Inhibitor of nuclear factor kappa-B kinase-interacting protein OS=Mus musculus OX=10090 GN=Ikbip PE=1 SV=2	1.735	0.79	0.0206307	0.255351
Q9Z2D8	Methyl-CpG-binding domain protein 3 OS=Mus musculus OX=10090 GN=Mbd3 PE=1 SV=1	1.731	0.79	0.0499024	0.443178
Q69Z37	Sterile alpha motif domain-containing protein 9-like OS=Mus musculus OX=10090 GN=Samd9l PE=1 SV=2	1.731	0.79	0.0600595	0.486494
P21956	Lactadherin OS=Mus musculus OX=10090 GN=Mfge8 PE=1 SV=3	1.729	0.79	2.41775e-07	9.82672e-06
P23188	Furin OS=Mus musculus OX=10090 GN=Furin PE=1 SV=2	1.728	0.79	0.0637758	0.499229
Q3V188	Poly(U)-specific endoribonuclease OS=Mus musculus OX=10090 GN=Endou PE=2 SV=1	1.723	0.78	0.0472884	0.429692
Q9D7E3	Esterase OVCA2 OS=Mus musculus OX=10090 GN=Ovca2 PE=1 SV=1	1.722	0.78	0.00594666	0.100859
Q9EQI8	39S ribosomal protein L46, mitochondrial OS=Mus musculus OX=10090 GN=Mrpl46 PE=1 SV=1	1.717	0.78	0.0392071	0.383692
O08784	Treacle protein OS=Mus musculus OX=10090 GN=Tcof1 PE=1 SV=1	1.716	0.78	0.00077445	0.0184864
Q3UVR3	Tau-tubulin kinase 2 OS=Mus musculus OX=10090 GN=Ttbk2 PE=1 SV=1	1.715	0.78	0.0035715	0.0659011
Q64511	DNA topoisomerase 2-beta OS=Mus musculus OX=10090 GN=Top2b PE=1 SV=2	1.714	0.78	5.38643e-06	0.000193633
Q8C0G2	TRAF3-interacting JNK-activating modulator OS=Mus musculus OX=10090 GN=Traf3ip3 PE=1 SV=2	1.708	0.77	0.0329811	0.344506
Q9Z1T2	Thrombospondin-4 OS=Mus musculus OX=10090 GN=Thbs4 PE=1 SV=1	1.704	0.77	0.104942	0.633045
E9Q8T2	PR domain zinc finger protein 15 OS=Mus musculus OX=10090 GN=Prdm15 PE=1 SV=1	1.703	0.77	0.0975718	0.610517
O89114	DnaJ homolog subfamily B member 5 OS=Mus musculus OX=10090 GN=Dnajb5 PE=2 SV=1	1.699	0.76	0.00472975	0.0831902
Q8BJM3	Coiled-coil domain-containing protein R3HCC1L OS=Mus musculus OX=10090 GN=R3hcc1l PE=1 SV=1	1.699	0.76	0.0189125	0.240011
Q8R0K9	Transcription factor E2F4 OS=Mus musculus OX=10090 GN=E2f4 PE=1 SV=1	1.697	0.76	0.0494352	0.441638
Q9DCU9	4-hydroxy-2-oxoglutarate aldolase, mitochondrial OS=Mus musculus OX=10090 GN=Hoga1 PE=1 SV=1	1.694	0.76	0.03858	0.381798
P48437	Prospero homeobox protein 1 OS=Mus musculus OX=10090 GN=Prox1 PE=1 SV=2	1.693	0.76	0.118849	0.661805
Q9DAU1	Protein canopy homolog 3 OS=Mus musculus OX=10090 GN=Cnpy3 PE=1 SV=1	1.693	0.76	0.053191	0.458836
Q8BQR4	KAT8 regulatory NSL complex subunit 2 OS=Mus musculus OX=10090 GN=Kansl2 PE=1 SV=1	1.692	0.76	0.0205682	0.255192
Q80U19	Disheveled-associated activator of morphogenesis 2 OS=Mus musculus OX=10090 GN=Daam2 PE=1 SV=4	1.689	0.76	0.11342	0.64936
Q8BG19	Protein O-mannosyl-transferase TMTC4 OS=Mus musculus OX=10090 GN=Tmtc4 PE=2 SV=1	1.688	0.76	0.00499789	0.0863908
Q9QZS8	SH2 domain-containing protein 3C OS=Mus musculus OX=10090 GN=Sh2d3c PE=1 SV=1	1.683	0.75	0.103707	0.628427
Q0VBD0	Integrin beta-8 OS=Mus musculus OX=10090 GN=Itgb8 PE=1 SV=1	1.68	0.75	8.04722e-05	0.00239637
Q8K3R3	1-phosphatidylinositol 4,5-bisphosphate phosphodiesterase delta-4 OS=Mus musculus OX=10090 GN=Plcd4 PE=1 SV=2	1.68	0.75	0.101812	0.622592
P22437	Prostaglandin G/H synthase 1 OS=Mus musculus OX=10090 GN=Ptgs1 PE=1 SV=1	1.678	0.75	0.12919	0.684168
Q07174	Mitogen-activated protein kinase kinase kinase 8 OS=Mus musculus OX=10090 GN=Map3k8 PE=1 SV=1	1.676	0.75	0.0871912	0.578208
Q9R1K5	Fizzy-related protein homolog OS=Mus musculus OX=10090 GN=Fzr1 PE=1 SV=1	1.675	0.74	0.0830422	0.565075
Q810B9	SLIT and NTRK-like protein 3 OS=Mus musculus OX=10090 GN=Slitrk3 PE=1 SV=2	1.673	0.74	0.025184	0.290517
Q0P678	Zinc finger CCCH domain-containing protein 18 OS=Mus musculus OX=10090 GN=Zc3h18 PE=1 SV=1	1.673	0.74	0.0071591	0.116154
Q9D2Q3	Uncharacterized protein C10orf88 homolog OS=Mus musculus OX=10090 PE=2 SV=1	1.671	0.74	0.0811945	0.560174
Q9EPQ8	Transcription factor 20 OS=Mus musculus OX=10090 GN=Tcf20 PE=1 SV=3	1.671	0.74	0.00591254	0.100469
Q9DCQ2	Putative L-aspartate dehydrogenase OS=Mus musculus OX=10090 GN=Aspdh PE=1 SV=1	1.665	0.74	0.121158	0.664962
Q3U3I9	Zinc finger protein 865 OS=Mus musculus OX=10090 GN=Znf865 PE=2 SV=1	1.662	0.73	0.061319	0.490173
P10922	Histone H1.0 OS=Mus musculus OX=10090 GN=H1f0 PE=2 SV=4	1.661	0.73	0.000105023	0.00302756
Q9QY66	Zinc finger HIT domain-containing protein 2 OS=Mus musculus OX=10090 GN=Znhit2 PE=2 SV=2	1.658	0.73	0.059151	0.483504
Q9EQK5	Major vault protein OS=Mus musculus OX=10090 GN=Mvp PE=1 SV=4	1.656	0.73	9.66665e-05	0.00283946
Q8BND5	Sulfhydryl oxidase 1 OS=Mus musculus OX=10090 GN=Qsox1 PE=1 SV=1	1.654	0.73	0.0430184	0.408756
Q9R060	Cytosolic Fe-S cluster assembly factor NUBP1 OS=Mus musculus OX=10090 GN=Nubp1 PE=1 SV=1	1.654	0.73	0.122949	0.670718
Q9Z2D6	Methyl-CpG-binding protein 2 OS=Mus musculus OX=10090 GN=Mecp2 PE=1 SV=1	1.649	0.72	2.52773e-05	0.000829372
P02535	Keratin, type I cytoskeletal 10 OS=Mus musculus OX=10090 GN=Krt10 PE=1 SV=3	1.649	0.72	4.56754e-06	0.000166854
Q9CQ74	Leptin receptor overlapping transcript-like 1 OS=Mus musculus OX=10090 GN=Leprotl1 PE=2 SV=1	1.647	0.72	0.0100431	0.152955
Q8BTM8	Filamin-A OS=Mus musculus OX=10090 GN=Flna PE=1 SV=5	1.647	0.72	1.71716e-06	6.56523e-05
P15864	Histone H1.2 OS=Mus musculus OX=10090 GN=Hist1h1c PE=1 SV=2	1.647	0.72	3.66447e-05	0.0011725
Q9ES83	Blood vessel epicardial substance OS=Mus musculus OX=10090 GN=Bves PE=1 SV=1	1.642	0.72	0.0318899	0.336935
Q9CPR8	Non-structural maintenance of chromosomes element 3 homolog OS=Mus musculus OX=10090 GN=Nsmce3 PE=1 SV=1	1.637	0.71	0.0554015	0.472215
D3Z6Q9	Bridging integrator 2 OS=Mus musculus OX=10090 GN=Bin2 PE=1 SV=1	1.632	0.71	0.0749827	0.541255
Q5PR69	Cancer-related regulator of actin dynamics OS=Mus musculus OX=10090 GN=Crad PE=1 SV=3	1.626	0.7	0.119116	0.661805
Q8BLX4	GDP-fucose transporter 1 OS=Mus musculus OX=10090 GN=Slc35c1 PE=2 SV=1	1.623	0.7	0.136529	0.698754
Q8K0Y7	Protein PAXX OS=Mus musculus OX=10090 GN=Paxx PE=1 SV=1	1.622	0.7	0.14073	0.703495
A2AJA9	Apical junction component 1 homolog OS=Mus musculus OX=10090 GN=Ajm1 PE=1 SV=1	1.621	0.7	0.0642042	0.500272
Q8VHX6	Filamin-C OS=Mus musculus OX=10090 GN=Flnc PE=1 SV=3	1.62	0.7	0.000878666	0.0206464
Q6DTY7	6-phosphofructo-2-kinase/fructose-2,6-bisphosphatase 4 OS=Mus musculus OX=10090 GN=Pfkfb4 PE=2 SV=4	1.618	0.69	0.0769889	0.546985
E9PZM4	Chromodomain-helicase-DNA-binding protein 2 OS=Mus musculus OX=10090 GN=Chd2 PE=1 SV=1	1.615	0.69	0.0234806	0.278404
Q9R1E6	Ectonucleotide pyrophosphatase/phosphodiesterase family member 2 OS=Mus musculus OX=10090 GN=Enpp2 PE=1 SV=3	1.613	0.69	0.00151743	0.032913
Q9CWR0	Rho guanine nucleotide exchange factor 25 OS=Mus musculus OX=10090 GN=Arhgef25 PE=1 SV=1	1.609	0.69	0.118349	0.661216
Q99KG7	Hermansky-Pudlak syndrome 4 protein homolog OS=Mus musculus OX=10090 GN=Hps4 PE=1 SV=2	1.608	0.69	0.103948	0.629057
Q8K4L0	ATP-dependent RNA helicase DDX54 OS=Mus musculus OX=10090 GN=Ddx54 PE=1 SV=1	1.608	0.68	0.153563	0.725325
Q9DBL2	Ganglioside-induced differentiation-associated protein 2 OS=Mus musculus OX=10090 GN=Gdap2 PE=1 SV=1	1.608	0.68	0.00275801	0.0540989
P48379	DNA-binding protein RFX2 OS=Mus musculus OX=10090 GN=Rfx2 PE=1 SV=2	1.607	0.68	0.163426	0.734532
Q9DCK3	Tetraspanin-4 OS=Mus musculus OX=10090 GN=Tspan4 PE=1 SV=1	1.607	0.68	0.0118218	0.172373
Q64373	Bcl-2-like protein 1 OS=Mus musculus OX=10090 GN=Bcl2l1 PE=1 SV=1	1.605	0.68	0.0793907	0.553588
Q9D620	Rab11 family-interacting protein 1 OS=Mus musculus OX=10090 GN=Rab11fip1 PE=1 SV=2	1.605	0.68	0.150468	0.721116
Q3TP92	CTD nuclear envelope phosphatase 1 OS=Mus musculus OX=10090 GN=Ctdnep1 PE=1 SV=2	1.604	0.68	0.0272667	0.306386
Q62217	Semaphorin-5A OS=Mus musculus OX=10090 GN=Sema5a PE=2 SV=1	1.604	0.68	0.15594	0.729798
Q9JLR1	Protein transport protein Sec61 subunit alpha isoform 2 OS=Mus musculus OX=10090 GN=Sec61a2 PE=2 SV=3	1.603	0.68	0.0134502	0.188449
Q3UG98	N-acetyltransferase 9 OS=Mus musculus OX=10090 GN=Nat9 PE=1 SV=2	1.603	0.68	0.0625318	0.495803
Q9EPQ7	StAR-related lipid transfer protein 5 OS=Mus musculus OX=10090 GN=Stard5 PE=1 SV=2	1.602	0.68	0.163223	0.734532
Q9WV69	Dematin OS=Mus musculus OX=10090 GN=Dmtn PE=1 SV=1	1.602	0.68	0.0847058	0.57161
Q8CHH5	BRD4-interacting chromatin-remodeling complex-associated protein-like OS=Mus musculus OX=10090 GN=Bicral PE=1 SV=2	1.602	0.68	0.102287	0.62356
Q6P1D7	Structure-specific endonuclease subunit SLX4 OS=Mus musculus OX=10090 GN=Slx4 PE=1 SV=1	1.601	0.68	0.0586449	0.483504
Q3UTQ7	PR domain zinc finger protein 10 OS=Mus musculus OX=10090 GN=Prdm10 PE=1 SV=2	1.6	0.68	0.0426361	0.406666
Q9R0H2	Endomucin OS=Mus musculus OX=10090 GN=Emcn PE=1 SV=1	1.6	0.68	0.170014	0.739612
Q9WVA4	Transgelin-2 OS=Mus musculus OX=10090 GN=Tagln2 PE=1 SV=4	1.6	0.68	0.0138068	0.190859
Q6Q899	Probable ATP-dependent RNA helicase DDX58 OS=Mus musculus OX=10090 GN=Ddx58 PE=1 SV=2	1.599	0.68	6.85238e-05	0.00208179
Q8K4X7	1-acyl-sn-glycerol-3-phosphate acyltransferase delta OS=Mus musculus OX=10090 GN=Agpat4 PE=1 SV=1	1.595	0.67	0.00197372	0.0406596
Q8CJF7	Protein ELYS OS=Mus musculus OX=10090 GN=Ahctf1 PE=1 SV=1	1.595	0.67	0.0157187	0.209498
Q8BLH7	HIRA-interacting protein 3 OS=Mus musculus OX=10090 GN=Hirip3 PE=1 SV=1	1.593	0.67	0.116942	0.656609
Q5XF89	Probable cation-transporting ATPase 13A3 OS=Mus musculus OX=10090 GN=Atp13a3 PE=1 SV=1	1.593	0.67	0.0302329	0.325916
Q8BUI3	Leucine-rich repeat and WD repeat-containing protein 1 OS=Mus musculus OX=10090 GN=LRWD1 PE=2 SV=1	1.589	0.67	0.0144372	0.196184
P06909	Complement factor H OS=Mus musculus OX=10090 GN=Cfh PE=1 SV=2	1.589	0.67	0.00581669	0.0990263
Q9Z0W3	Nuclear pore complex protein Nup160 OS=Mus musculus OX=10090 GN=Nup160 PE=1 SV=2	1.585	0.66	0.0190063	0.240862
Q8C1W1	Tubulinyl-Tyr carboxypeptidase 1 OS=Mus musculus OX=10090 GN=Vash1 PE=1 SV=4	1.585	0.66	0.000388614	0.0100472
Q9DBA6	Peroxisomal leader peptide-processing protease OS=Mus musculus OX=10090 GN=Tysnd1 PE=1 SV=1	1.58	0.66	0.16578	0.736327
Q8BTT6	Digestive organ expansion factor homolog OS=Mus musculus OX=10090 GN=Diexf PE=2 SV=2	1.577	0.66	0.0675901	0.513355
P30415	NK-tumor recognition protein OS=Mus musculus OX=10090 GN=Nktr PE=1 SV=4	1.577	0.66	0.158912	0.732821
Q9CY50	Translocon-associated protein subunit alpha OS=Mus musculus OX=10090 GN=Ssr1 PE=1 SV=1	1.574	0.65	0.121668	0.66534
Q8K007	Extracellular sulfatase Sulf-1 OS=Mus musculus OX=10090 GN=Sulf1 PE=2 SV=1	1.573	0.65	0.0112526	0.166248
Q3TTY5	Keratin, type II cytoskeletal 2 epidermal OS=Mus musculus OX=10090 GN=Krt2 PE=1 SV=1	1.571	0.65	0.00223758	0.0450662
P41969	ETS domain-containing protein Elk-1 OS=Mus musculus OX=10090 GN=Elk1 PE=1 SV=3	1.569	0.65	0.0595074	0.485036
Q99PL5	Ribosome-binding protein 1 OS=Mus musculus OX=10090 GN=Rrbp1 PE=1 SV=2	1.566	0.65	5.40292e-05	0.00166954
Q8VI59	Pecanex-like protein 3 OS=Mus musculus OX=10090 GN=Pcnx3 PE=1 SV=2	1.565	0.65	0.0560395	0.474375
P55065	Phospholipid transfer protein OS=Mus musculus OX=10090 GN=Pltp PE=1 SV=1	1.565	0.65	0.00640302	0.10699
P56183	Ribosomal RNA processing protein 1 homolog A OS=Mus musculus OX=10090 GN=Rrp1 PE=1 SV=2	1.564	0.64	0.0603658	0.486757
Q08EC4	Cas scaffolding protein family member 4 OS=Mus musculus OX=10090 GN=Cass4 PE=1 SV=1	1.562	0.64	0.0165847	0.218458
P59328	WD repeat and HMG-box DNA-binding protein 1 OS=Mus musculus OX=10090 GN=Wdhd1 PE=1 SV=2	1.562	0.64	0.177445	0.750968
O88829	Lactosylceramide alpha-2,3-sialyltransferase OS=Mus musculus OX=10090 GN=St3gal5 PE=2 SV=2	1.56	0.64	0.142437	0.707714
Q64318	Zinc finger E-box-binding homeobox 1 OS=Mus musculus OX=10090 GN=Zeb1 PE=1 SV=1	1.559	0.64	0.0632864	0.498755
Q9JK84	Partitioning defective 6 homolog gamma OS=Mus musculus OX=10090 GN=Pard6g PE=2 SV=1	1.557	0.64	0.156995	0.730961
Q61527	Receptor tyrosine-protein kinase erbB-4 OS=Mus musculus OX=10090 GN=Erbb4 PE=1 SV=5	1.557	0.64	0.171118	0.741999
Q69ZT1	Fanconi-associated nuclease 1 OS=Mus musculus OX=10090 GN=Fan1 PE=2 SV=2	1.555	0.64	0.00411687	0.074293
Q8BWW4	La-related protein 4 OS=Mus musculus OX=10090 GN=Larp4 PE=1 SV=2	1.553	0.64	0.0118944	0.173101
Q80T74	Kelch-like protein 29 OS=Mus musculus OX=10090 GN=Klhl29 PE=2 SV=3	1.553	0.64	0.0145143	0.196716
A2AR02	Peptidyl-prolyl cis-trans isomerase G OS=Mus musculus OX=10090 GN=Ppig PE=1 SV=1	1.553	0.63	0.00469145	0.0828395
Q91WG5	5'-AMP-activated protein kinase subunit gamma-2 OS=Mus musculus OX=10090 GN=Prkag2 PE=1 SV=2	1.55	0.63	0.153618	0.725325
P35330	Intercellular adhesion molecule 2 OS=Mus musculus OX=10090 GN=Icam2 PE=1 SV=1	1.55	0.63	0.128372	0.681544
P61793	Lysophosphatidic acid receptor 1 OS=Mus musculus OX=10090 GN=Lpar1 PE=1 SV=1	1.549	0.63	0.0209216	0.257538
Q8VHT7	Transcription factor IIIA OS=Mus musculus OX=10090 GN=Gtf3a PE=2 SV=2	1.547	0.63	0.188261	0.766242
Q923B0	Gamma-glutamylaminecyclotransferase OS=Mus musculus OX=10090 GN=Ggact PE=1 SV=1	1.545	0.63	0.16384	0.734532
Q8K1L5	E3 ubiquitin-protein ligase PPP1R11 OS=Mus musculus OX=10090 GN=Ppp1r11 PE=1 SV=1	1.543	0.63	0.0649868	0.503405
P35601	Replication factor C subunit 1 OS=Mus musculus OX=10090 GN=Rfc1 PE=1 SV=2	1.541	0.62	0.000808523	0.0191982
Q8BM75	AT-rich interactive domain-containing protein 5B OS=Mus musculus OX=10090 GN=Arid5b PE=1 SV=3	1.539	0.62	0.0721361	0.528315
P29788	Vitronectin OS=Mus musculus OX=10090 GN=Vtn PE=1 SV=2	1.538	0.62	0.00142003	0.0314042
Q9D4H9	PHD finger protein 14 OS=Mus musculus OX=10090 GN=Phf14 PE=1 SV=1	1.538	0.62	0.00103681	0.0238043
Q9ERU9	E3 SUMO-protein ligase RanBP2 OS=Mus musculus OX=10090 GN=Ranbp2 PE=1 SV=2	1.536	0.62	0.000136357	0.00384484
Q3UH93	Plexin-D1 OS=Mus musculus OX=10090 GN=Plxnd1 PE=1 SV=1	1.535	0.62	0.0585799	0.483504
E0CZ16	Kelch-like protein 3 OS=Mus musculus OX=10090 GN=Klhl3 PE=1 SV=2	1.535	0.62	0.137251	0.700428
Q62273	Sulfate transporter OS=Mus musculus OX=10090 GN=Slc26a2 PE=1 SV=1	1.535	0.62	0.139067	0.703009
Q6DFV5	Probable helicase with zinc finger domain OS=Mus musculus OX=10090 GN=Helz PE=1 SV=2	1.534	0.62	0.0287573	0.315746
P97321	Prolyl endopeptidase FAP OS=Mus musculus OX=10090 GN=Fap PE=1 SV=1	1.533	0.62	0.190513	0.770853
Q9ERV1	Probable E3 ubiquitin-protein ligase makorin-2 OS=Mus musculus OX=10090 GN=Mkrn2 PE=1 SV=2	1.527	0.61	0.0708755	0.524637
P97478	5-demethoxyubiquinone hydroxylase, mitochondrial OS=Mus musculus OX=10090 GN=Coq7 PE=1 SV=3	1.525	0.61	0.0252427	0.290517
B1AWL2	Zinc finger protein 462 OS=Mus musculus OX=10090 GN=Znf462 PE=1 SV=1	1.525	0.61	0.00396711	0.0720226
Q8R2Q6	Tectonic-3 OS=Mus musculus OX=10090 GN=Tctn3 PE=1 SV=1	1.524	0.61	0.0297061	0.322242
P30561	Aryl hydrocarbon receptor OS=Mus musculus OX=10090 GN=Ahr PE=1 SV=3	1.523	0.61	0.0715185	0.525498
P56383	ATP synthase F(0) complex subunit C2, mitochondrial OS=Mus musculus OX=10090 GN=Atp5mc2 PE=1 SV=2	1.523	0.61	0.0322458	0.339777
Q9D164	FXYD domain-containing ion transport regulator 6 OS=Mus musculus OX=10090 GN=Fxyd6 PE=1 SV=2	1.521	0.6	0.128335	0.681544
Q925F4	RING finger protein 37 OS=Mus musculus OX=10090 GN=Ubox5 PE=1 SV=2	1.52	0.6	0.202575	0.781563
P83917	Chromobox protein homolog 1 OS=Mus musculus OX=10090 GN=Cbx1 PE=1 SV=1	1.517	0.6	0.106558	0.634005
P55288	Cadherin-11 OS=Mus musculus OX=10090 GN=Cdh11 PE=1 SV=1	1.516	0.6	0.146104	0.71375
Q6TDU8	Protein CASC1 OS=Mus musculus OX=10090 GN=Casc1 PE=1 SV=1	1.516	0.6	0.00303299	0.0588531
Q9DBU0	Transmembrane 9 superfamily member 1 OS=Mus musculus OX=10090 GN=Tm9sf1 PE=2 SV=2	1.515	0.6	0.00660236	0.109308
P10833	Ras-related protein R-Ras OS=Mus musculus OX=10090 GN=Rras PE=1 SV=1	1.515	0.6	0.0112094	0.16608
Q80XH2	Interphotoreceptor matrix proteoglycan 2 OS=Mus musculus OX=10090 GN=Impg2 PE=1 SV=1	1.515	0.6	8.16539e-05	0.00242356
F7BWT7	Tetraspanin-15 OS=Mus musculus OX=10090 GN=Tspan15 PE=1 SV=2	1.514	0.6	0.0310182	0.332456
Q3UK78	Polycomb group RING finger protein 5 OS=Mus musculus OX=10090 GN=Pcgf5 PE=1 SV=1	1.512	0.6	0.18827	0.766242
B8JK39	Integrin alpha-9 OS=Mus musculus OX=10090 GN=Itga9 PE=1 SV=1	1.511	0.6	0.0796169	0.553752
Q99MY0	Spermatogenic leucine zipper protein 1 OS=Mus musculus OX=10090 GN=Spz1 PE=1 SV=1	1.51	0.59	0.00222314	0.0449763
Q9Z2U2	Zinc finger protein 292 OS=Mus musculus OX=10090 GN=Zfp292 PE=1 SV=2	1.51	0.59	0.112178	0.647178
Q5SV80	Unconventional myosin-XIX OS=Mus musculus OX=10090 GN=Myo19 PE=1 SV=1	1.509	0.59	0.142159	0.706831
Q8K370	Acyl-CoA dehydrogenase family member 10 OS=Mus musculus OX=10090 GN=Acad10 PE=1 SV=1	1.509	0.59	0.0290634	0.317865
Q3UZW7	Protein-lysine N-methyltransferase EEF2KMT OS=Mus musculus OX=10090 GN=Eef2kmt PE=1 SV=1	1.509	0.59	0.222552	0.806138
A2AJL3	FGGY carbohydrate kinase domain-containing protein OS=Mus musculus OX=10090 GN=Fggy PE=1 SV=1	1.508	0.59	0.168128	0.738108
A0AUP1	Coiled-coil domain-containing protein 112 OS=Mus musculus OX=10090 GN=Ccdc112 PE=2 SV=2	1.508	0.59	0.0834128	0.566315
Q8BWQ4	Cap-specific mRNA (nucleoside-2'-O-)-methyltransferase 2 OS=Mus musculus OX=10090 GN=Cmtr2 PE=2 SV=1	1.506	0.59	0.128207	0.681544
Q921K8	TRPM8 channel-associated factor 2 OS=Mus musculus OX=10090 GN=Tcaf2 PE=1 SV=1	1.506	0.59	0.00934169	0.14384
Q8BMD8	Calcium-binding mitochondrial carrier protein SCaMC-1 OS=Mus musculus OX=10090 GN=Slc25a24 PE=1 SV=1	1.506	0.59	0.106402	0.633966
P11103	Poly [ADP-ribose] polymerase 1 OS=Mus musculus OX=10090 GN=Parp1 PE=1 SV=3	1.506	0.59	0.000183532	0.0050488
P70434	Interferon regulatory factor 7 OS=Mus musculus OX=10090 GN=Irf7 PE=1 SV=1	1.505	0.59	0.108224	0.637824
Q8CI11	Guanine nucleotide-binding protein-like 3 OS=Mus musculus OX=10090 GN=Gnl3 PE=1 SV=2	1.505	0.59	0.0352763	0.358857
A6BLY7	Keratin, type I cytoskeletal 28 OS=Mus musculus OX=10090 GN=Krt28 PE=1 SV=1	1.505	0.59	0.242753	0.828143
Q9WUK4	Replication factor C subunit 2 OS=Mus musculus OX=10090 GN=Rfc2 PE=1 SV=1	1.504	0.59	0.0348874	0.356499
Q61090	Frizzled-7 OS=Mus musculus OX=10090 GN=Fzd7 PE=1 SV=2	1.503	0.59	0.0417583	0.401262
Q8BHY3	Anoctamin-1 OS=Mus musculus OX=10090 GN=Ano1 PE=1 SV=2	1.503	0.59	0.0848858	0.57161
O70491	Receptor for retinol uptake STRA6 OS=Mus musculus OX=10090 GN=Stra6 PE=1 SV=1	1.503	0.59	0.0968162	0.608762
Q8QZY4	Retbindin OS=Mus musculus OX=10090 GN=Rtbdn PE=1 SV=1	1.502	0.59	0.0339289	0.350677
Q7TT45	Ras-related GTP-binding protein D OS=Mus musculus OX=10090 GN=Rragd PE=1 SV=2	1.501	0.59	0.108937	0.63905
Q6ZQK0	Condensin-2 complex subunit D3 OS=Mus musculus OX=10090 GN=Ncapd3 PE=1 SV=3	1.501	0.59	0.147484	0.717203
Q3TVI8	Pre-B-cell leukemia transcription factor-interacting protein 1 OS=Mus musculus OX=10090 GN=Pbxip1 PE=1 SV=2	1.498	0.58	0.00791828	0.125345
P97290	Plasma protease C1 inhibitor OS=Mus musculus OX=10090 GN=Serping1 PE=1 SV=3	1.497	0.58	0.152297	0.724394
Q8VHE6	Dynein heavy chain 5, axonemal OS=Mus musculus OX=10090 GN=Dnah5 PE=1 SV=2	1.496	0.58	0.227337	0.812564
Q8VDR5	Transmembrane protein 267 OS=Mus musculus OX=10090 GN=Tmem267 PE=2 SV=1	1.496	0.58	0.0375703	0.375418
P11276	Fibronectin OS=Mus musculus OX=10090 GN=Fn1 PE=1 SV=4	1.495	0.58	0.0885608	0.582038
Q91WC1	Protection of telomeres protein 1 OS=Mus musculus OX=10090 GN=Pot1 PE=1 SV=1	1.495	0.58	0.0993297	0.614292
Q5DU57	Spermatogenesis-associated protein 13 OS=Mus musculus OX=10090 GN=Spata13 PE=1 SV=2	1.495	0.58	0.143317	0.708713
Q8VD76	General transcription factor IIH subunit 3 OS=Mus musculus OX=10090 GN=Gtf2h3 PE=1 SV=1	1.495	0.58	0.0885851	0.582038
P97441	Zinc transporter 3 OS=Mus musculus OX=10090 GN=Slc30a3 PE=1 SV=1	1.494	0.58	0.119784	0.662259
Q03157	Amyloid-like protein 1 OS=Mus musculus OX=10090 GN=Aplp1 PE=1 SV=1	1.494	0.58	0.170658	0.741026
Q61409	cGMP-inhibited 3',5'-cyclic phosphodiesterase B OS=Mus musculus OX=10090 GN=Pde3b PE=1 SV=2	1.494	0.58	0.173825	0.746024
Q9D6E4	Tetratricopeptide repeat protein 9B OS=Mus musculus OX=10090 GN=Ttc9b PE=1 SV=1	1.494	0.58	0.233837	0.818669
Q640M1	U3 small nucleolar RNA-associated protein 14 homolog A OS=Mus musculus OX=10090 GN=Utp14a PE=1 SV=1	1.494	0.58	0.0917267	0.595432
Q5U5V2	Hydroxylysine kinase OS=Mus musculus OX=10090 GN=Hykk PE=1 SV=2	1.493	0.58	0.0957094	0.605176
Q04750	DNA topoisomerase 1 OS=Mus musculus OX=10090 GN=Top1 PE=1 SV=2	1.493	0.58	0.000541022	0.0135601
P25206	DNA replication licensing factor MCM3 OS=Mus musculus OX=10090 GN=Mcm3 PE=1 SV=2	1.492	0.58	0.154658	0.727429
Q6NSU3	Glycosyltransferase 8 domain-containing protein 1 OS=Mus musculus OX=10090 GN=Glt8d1 PE=1 SV=1	1.491	0.58	0.158913	0.732821
E9Q6C8	XK-related protein 6 OS=Mus musculus OX=10090 GN=Xkr6 PE=2 SV=1	1.49	0.58	0.110564	0.643209
Q9WTN3	Sterol regulatory element-binding protein 1 OS=Mus musculus OX=10090 GN=Srebf1 PE=1 SV=4	1.489	0.57	0.167764	0.737406
Q8BXJ9	Transmembrane protein 62 OS=Mus musculus OX=10090 GN=Tmem62 PE=2 SV=1	1.485	0.57	0.0107225	0.160713
Q9DBG5	Perilipin-3 OS=Mus musculus OX=10090 GN=Plin3 PE=1 SV=1	1.485	0.57	0.0635652	0.499172
Q80ZQ9	Protein Abitram OS=Mus musculus OX=10090 GN=Abitram PE=1 SV=2	1.484	0.57	0.235995	0.820781
Q9CQM0	Nicolin-1 OS=Mus musculus OX=10090 GN=Nicn1 PE=1 SV=1	1.483	0.57	0.1374	0.700428
P43275	Histone H1.1 OS=Mus musculus OX=10090 GN=Hist1h1a PE=1 SV=2	1.483	0.57	0.00769716	0.122274
Q9D0P0	Emopamil-binding protein-like OS=Mus musculus OX=10090 GN=Ebpl PE=2 SV=1	1.478	0.56	0.00346401	0.0642254
Q9JIB4	General transcription factor IIH subunit 2 OS=Mus musculus OX=10090 GN=Gtf2h2 PE=1 SV=1	1.477	0.56	0.00968979	0.148692
Q9D9V7	Protein DENND6B OS=Mus musculus OX=10090 GN=Dennd6b PE=2 SV=3	1.477	0.56	0.246806	0.829707
Q06806	Tyrosine-protein kinase receptor Tie-1 OS=Mus musculus OX=10090 GN=Tie1 PE=1 SV=3	1.476	0.56	0.228857	0.814898
P0CB42	Nucleic acid dioxygenase ALKBH1 OS=Mus musculus OX=10090 GN=Alkbh1 PE=1 SV=1	1.475	0.56	0.243439	0.828143
Q8BZ05	Arf-GAP with Rho-GAP domain, ANK repeat and PH domain-containing protein 2 OS=Mus musculus OX=10090 GN=Arap2 PE=1 SV=2	1.474	0.56	0.13242	0.688265
A2RT91	Ankyrin and armadillo repeat-containing protein OS=Mus musculus OX=10090 GN=Ankar PE=2 SV=1	1.474	0.56	0.105392	0.633045
Q8BGQ4	Protein O-mannosyl-transferase 2 OS=Mus musculus OX=10090 GN=Pomt2 PE=1 SV=1	1.474	0.56	0.0226885	0.272041
P14106	Complement C1q subcomponent subunit B OS=Mus musculus OX=10090 GN=C1qb PE=1 SV=2	1.473	0.56	0.0442532	0.414638
P97360	Transcription factor ETV6 OS=Mus musculus OX=10090 GN=Etv6 PE=1 SV=1	1.473	0.56	0.051766	0.45348
Q8BX02	KN motif and ankyrin repeat domain-containing protein 2 OS=Mus musculus OX=10090 GN=Kank2 PE=1 SV=1	1.472	0.56	0.0453818	0.41912
Q3UD82	Protein mono-ADP-ribosyltransferase PARP8 OS=Mus musculus OX=10090 GN=Parp8 PE=2 SV=1	1.472	0.56	0.249106	0.832608
Q60664	Lymphoid-restricted membrane protein OS=Mus musculus OX=10090 GN=Lrmp PE=1 SV=1	1.47	0.56	0.0430818	0.408756
Q66JV4	RNA-binding protein 12B-B OS=Mus musculus OX=10090 GN=Rbm12b2 PE=2 SV=2	1.47	0.56	0.144414	0.708713
Q91XL3	UDP-glucuronic acid decarboxylase 1 OS=Mus musculus OX=10090 GN=Uxs1 PE=1 SV=1	1.469	0.55	0.196877	0.776028
Q8VI56	Low-density lipoprotein receptor-related protein 4 OS=Mus musculus OX=10090 GN=Lrp4 PE=1 SV=3	1.469	0.55	0.0544662	0.466713
Q05909	Receptor-type tyrosine-protein phosphatase gamma OS=Mus musculus OX=10090 GN=Ptprg PE=1 SV=1	1.469	0.55	0.0519241	0.454424
Q99MR3	Solute carrier family 12 member 9 OS=Mus musculus OX=10090 GN=Slc12a9 PE=1 SV=2	1.467	0.55	0.0097654	0.149344
Q6PGL7	WASH complex subunit 2 OS=Mus musculus OX=10090 GN=Washc2 PE=1 SV=1	1.466	0.55	0.0496455	0.442025
Q8K3Z9	Nuclear envelope pore membrane protein POM 121 OS=Mus musculus OX=10090 GN=Pom121 PE=1 SV=2	1.465	0.55	0.253729	0.839307
Q69ZK6	Probable JmjC domain-containing histone demethylation protein 2C OS=Mus musculus OX=10090 GN=Jmjd1c PE=1 SV=3	1.464	0.55	0.0140082	0.192677
Q61193	Ral guanine nucleotide dissociation stimulator-like 2 OS=Mus musculus OX=10090 GN=Rgl2 PE=1 SV=2	1.463	0.55	0.123185	0.670929
Q3U1G5	Interferon-stimulated 20 kDa exonuclease-like 2 OS=Mus musculus OX=10090 GN=Isg20l2 PE=1 SV=2	1.461	0.55	0.231513	0.817535
Q80SU7	Interferon-induced very large GTPase 1 OS=Mus musculus OX=10090 GN=Gvin1 PE=1 SV=1	1.46	0.55	0.146042	0.71375
Q8R4D1	Sodium/hydrogen exchanger 8 OS=Mus musculus OX=10090 GN=Slc9a8 PE=1 SV=1	1.459	0.55	0.0161365	0.213803
P15535	Beta-1,4-galactosyltransferase 1 OS=Mus musculus OX=10090 GN=B4galt1 PE=1 SV=1	1.458	0.54	0.106016	0.633366
O09159	Lysosomal alpha-mannosidase OS=Mus musculus OX=10090 GN=Man2b1 PE=1 SV=4	1.458	0.54	0.0137814	0.190859
Q8BYK8	Zinc finger CCCH domain-containing protein 6 OS=Mus musculus OX=10090 GN=Zc3h6 PE=2 SV=2	1.456	0.54	0.173747	0.746024
Q62504	Msx2-interacting protein OS=Mus musculus OX=10090 GN=Spen PE=1 SV=2	1.456	0.54	0.0602227	0.486733
Q62407	Striated muscle-specific serine/threonine-protein kinase OS=Mus musculus OX=10090 GN=Speg PE=1 SV=2	1.456	0.54	0.118268	0.661171
Q9D0U6	Repressor of RNA polymerase III transcription MAF1 homolog OS=Mus musculus OX=10090 GN=Maf1 PE=2 SV=1	1.455	0.54	0.123525	0.671833
Q8C6N3	Synaptotagmin-15 OS=Mus musculus OX=10090 GN=Syt15 PE=2 SV=1	1.455	0.54	0.0521228	0.455172
P50592	Tumor necrosis factor ligand superfamily member 10 OS=Mus musculus OX=10090 GN=Tnfsf10 PE=2 SV=1	1.454	0.54	0.0159766	0.212308
Q3U5Q7	UMP-CMP kinase 2, mitochondrial OS=Mus musculus OX=10090 GN=Cmpk2 PE=1 SV=2	1.453	0.54	0.00248042	0.049297
Q8K211	High affinity copper uptake protein 1 OS=Mus musculus OX=10090 GN=Slc31a1 PE=2 SV=1	1.451	0.54	0.170169	0.739612
Q8VHN7	Adhesion G-protein coupled receptor V1 OS=Mus musculus OX=10090 GN=Adgrv1 PE=1 SV=1	1.451	0.54	0.0548734	0.468866
Q80X50	Ubiquitin-associated protein 2-like OS=Mus musculus OX=10090 GN=Ubap2l PE=1 SV=1	1.45	0.54	0.00144472	0.0317109
Q9QY73	Transmembrane protein 59 OS=Mus musculus OX=10090 GN=Tmem59 PE=1 SV=2	1.45	0.54	0.204834	0.784309
Q61233	Plastin-2 OS=Mus musculus OX=10090 GN=Lcp1 PE=1 SV=4	1.45	0.54	0.017824	0.230409
Q69ZR9	Protein TASOR OS=Mus musculus OX=10090 GN=Tasor PE=1 SV=2	1.448	0.53	0.104549	0.631845
Q9CQG6	Transmembrane protein 147 OS=Mus musculus OX=10090 GN=Tmem147 PE=1 SV=1	1.447	0.53	0.102249	0.62356
Q99J62	Replication factor C subunit 4 OS=Mus musculus OX=10090 GN=Rfc4 PE=1 SV=1	1.446	0.53	0.0463975	0.424863
E9PZJ8	Activating signal cointegrator 1 complex subunit 3 OS=Mus musculus OX=10090 GN=Ascc3 PE=1 SV=1	1.446	0.53	0.0260066	0.296843
Q61462	Cytochrome b-245 light chain OS=Mus musculus OX=10090 GN=Cyba PE=1 SV=3	1.446	0.53	0.266662	0.849023
E9PYK3	Protein mono-ADP-ribosyltransferase PARP4 OS=Mus musculus OX=10090 GN=Parp4 PE=1 SV=1	1.445	0.53	0.0576462	0.480722
Q9R1X4	Protein timeless homolog OS=Mus musculus OX=10090 GN=Timeless PE=1 SV=3	1.445	0.53	0.272331	0.852912
Q61464	Zinc finger protein 638 OS=Mus musculus OX=10090 GN=Znf638 PE=1 SV=2	1.444	0.53	0.0191468	0.241624
Q9WV68	Peroxisomal 2,4-dienoyl-CoA reductase OS=Mus musculus OX=10090 GN=Decr2 PE=1 SV=1	1.444	0.53	0.134736	0.693748
Q9Z2Y3	Homer protein homolog 1 OS=Mus musculus OX=10090 GN=Homer1 PE=1 SV=2	1.444	0.53	0.0562016	0.474375
Q9CR00	26S proteasome non-ATPase regulatory subunit 9 OS=Mus musculus OX=10090 GN=Psmd9 PE=1 SV=1	1.442	0.53	0.156089	0.729798
A2AS55	Ankyrin repeat domain-containing protein 16 OS=Mus musculus OX=10090 GN=Ankrd16 PE=1 SV=1	1.442	0.53	0.275886	0.85772
Q9JIH2	Nuclear pore complex protein Nup50 OS=Mus musculus OX=10090 GN=Nup50 PE=1 SV=3	1.442	0.53	0.0705066	0.524037
Q8R1M0	Abasic site processing protein HMCES OS=Mus musculus OX=10090 GN=Hmces PE=1 SV=1	1.442	0.53	0.00514876	0.088659
Q4VGL6	Roquin-1 OS=Mus musculus OX=10090 GN=Rc3h1 PE=1 SV=1	1.441	0.53	0.18477	0.760574
Q8R4G9	Neuronal acetylcholine receptor subunit alpha-3 OS=Mus musculus OX=10090 GN=Chrna3 PE=2 SV=1	1.441	0.53	0.221628	0.803756
Q9ERK7	Neuronal acetylcholine receptor subunit beta-2 OS=Mus musculus OX=10090 GN=Chrnb2 PE=2 SV=2	1.441	0.53	0.12733	0.680222
Q6ZQE4	Nuclear envelope integral membrane protein 1 OS=Mus musculus OX=10090 GN=Nemp1 PE=1 SV=2	1.44	0.53	0.127917	0.681544
Q61858	G patch domain and ankyrin repeat-containing protein 1 OS=Mus musculus OX=10090 GN=Gpank1 PE=2 SV=2	1.44	0.53	0.14386	0.708713
Q8K2H3	Protein FAM13B OS=Mus musculus OX=10090 GN=Fam13b PE=1 SV=1	1.439	0.52	0.211632	0.791516
O88466	Zinc finger protein 106 OS=Mus musculus OX=10090 GN=Znf106 PE=1 SV=3	1.439	0.52	0.278384	0.859356
Q8C4J7	Transducin beta-like protein 3 OS=Mus musculus OX=10090 GN=Tbl3 PE=2 SV=1	1.438	0.52	0.137324	0.700428
Q8VE96	Solute carrier family 35 member F6 OS=Mus musculus OX=10090 GN=Slc35f6 PE=1 SV=1	1.437	0.52	0.130627	0.68606
P49194	Retinol-binding protein 3 OS=Mus musculus OX=10090 GN=Rbp3 PE=2 SV=3	1.436	0.52	0.000732025	0.0176606
Q9QZB1	Regulator of G-protein signaling 20 OS=Mus musculus OX=10090 GN=Rgs20 PE=1 SV=1	1.435	0.52	0.141233	0.704916
Q99JH1	Ribonuclease P protein subunit p25-like protein OS=Mus musculus OX=10090 GN=Rpp25l PE=1 SV=1	1.434	0.52	0.0661121	0.50713
Q9ESG8	Palmitoyltransferase ZDHHC16 OS=Mus musculus OX=10090 GN=Zdhhc16 PE=1 SV=2	1.434	0.52	0.131261	0.687741
P59111	Potassium voltage-gated channel subfamily H member 8 OS=Mus musculus OX=10090 GN=Kcnh8 PE=2 SV=2	1.434	0.52	0.132232	0.688154
Q9CWT3	Sorting nexin-10 OS=Mus musculus OX=10090 GN=Snx10 PE=1 SV=1	1.433	0.52	0.125413	0.675387
Q3ULA2	F-box/WD repeat-containing protein 1A OS=Mus musculus OX=10090 GN=Btrc PE=1 SV=2	1.433	0.52	0.189394	0.769362
Q9D0B1	Zinc finger protein 524 OS=Mus musculus OX=10090 GN=Znf524 PE=2 SV=1	1.431	0.52	0.281265	0.859416
Q9DBE9	pre-rRNA 2'-O-ribose RNA methyltransferase FTSJ3 OS=Mus musculus OX=10090 GN=Ftsj3 PE=1 SV=1	1.431	0.52	0.097546	0.610517
O55082	Tyrosine-protein phosphatase non-receptor type 20 OS=Mus musculus OX=10090 GN=Ptpn20 PE=1 SV=1	1.431	0.52	0.0589821	0.483504
Q91YV9	Transmembrane protein 246 OS=Mus musculus OX=10090 GN=Tmem246 PE=2 SV=1	1.431	0.52	0.162177	0.733543
Q61810	Latent-transforming growth factor beta-binding protein 3 OS=Mus musculus OX=10090 GN=Ltbp3 PE=1 SV=4	1.43	0.52	0.244001	0.828143
Q811Q9	Choline-phosphate cytidylyltransferase B OS=Mus musculus OX=10090 GN=Pcyt1b PE=1 SV=2	1.43	0.52	0.279564	0.859356
O88703	Potassium/sodium hyperpolarization-activated cyclic nucleotide-gated channel 2 OS=Mus musculus OX=10090 GN=Hcn2 PE=1 SV=1	1.43	0.52	0.0258993	0.296185
O54826	Protein AF-10 OS=Mus musculus OX=10090 GN=Mllt10 PE=1 SV=2	1.43	0.52	0.201929	0.781326
Q5F293	Zinc finger and BTB domain-containing protein 4 OS=Mus musculus OX=10090 GN=Zbtb4 PE=2 SV=1	1.429	0.51	0.138582	0.703009
Q8K202	DNA-directed RNA polymerase I subunit RPA49 OS=Mus musculus OX=10090 GN=Polr1e PE=1 SV=2	1.429	0.51	0.288135	0.867067
Q61687	Transcriptional regulator ATRX OS=Mus musculus OX=10090 GN=Atrx PE=1 SV=3	1.428	0.51	0.00897426	0.139132
Q61136	Serine/threonine-protein kinase PRP4 homolog OS=Mus musculus OX=10090 GN=Prpf4b PE=1 SV=3	1.428	0.51	0.00207186	0.042295
Q9WVL2	Signal transducer and activator of transcription 2 OS=Mus musculus OX=10090 GN=Stat2 PE=1 SV=1	1.428	0.51	0.0108256	0.161721
Q6ZPR1	Cilia- and flagella-associated protein 97 OS=Mus musculus OX=10090 GN=Cfap97 PE=1 SV=2	1.427	0.51	0.245047	0.828143
P11835	Integrin beta-2 OS=Mus musculus OX=10090 GN=Itgb2 PE=1 SV=2	1.427	0.51	0.158121	0.731763
Q8BGV5	Zinc finger protein 8 OS=Mus musculus OX=10090 GN=Znf8 PE=1 SV=1	1.427	0.51	0.0719714	0.527537
Q5DU14	Unconventional myosin-XVI OS=Mus musculus OX=10090 GN=Myo16 PE=1 SV=2	1.426	0.51	0.179534	0.755919
Q91ZV7	Plexin domain-containing protein 1 OS=Mus musculus OX=10090 GN=Plxdc1 PE=1 SV=2	1.424	0.51	0.152898	0.724944
Q8R2R1	Protein O-mannosyl-transferase 1 OS=Mus musculus OX=10090 GN=Pomt1 PE=1 SV=1	1.422	0.51	0.0211913	0.259683
Q9D5J6	Sedoheptulokinase OS=Mus musculus OX=10090 GN=Shpk PE=1 SV=1	1.422	0.51	0.071709	0.526041
P47915	60S ribosomal protein L29 OS=Mus musculus OX=10090 GN=Rpl29 PE=1 SV=2	1.422	0.51	0.00361775	0.0666183
Q9WV32	Actin-related protein 2/3 complex subunit 1B OS=Mus musculus OX=10090 GN=Arpc1b PE=1 SV=4	1.421	0.51	0.0114284	0.167946
Q6P539	Protein FAM222B OS=Mus musculus OX=10090 GN=Fam222b PE=2 SV=2	1.421	0.51	0.233287	0.818669
Q9R0G7	Zinc finger E-box-binding homeobox 2 OS=Mus musculus OX=10090 GN=Zeb2 PE=1 SV=2	1.42	0.51	0.228102	0.812862
Q8VCB1	Nucleoporin NDC1 OS=Mus musculus OX=10090 GN=Ndc1 PE=1 SV=1	1.419	0.51	0.0610452	0.48961
Q9D0L1	Zinc finger BED domain-containing protein 3 OS=Mus musculus OX=10090 GN=Zbed3 PE=1 SV=1	1.417	0.5	0.0725326	0.529928
P14602	Heat shock protein beta-1 OS=Mus musculus OX=10090 GN=Hspb1 PE=1 SV=3	1.417	0.5	0.273015	0.854462
O35621	Phosphomannomutase 1 OS=Mus musculus OX=10090 GN=Pmm1 PE=1 SV=1	1.416	0.5	0.00258092	0.0511816
Q61542	StAR-related lipid transfer protein 3 OS=Mus musculus OX=10090 GN=Stard3 PE=1 SV=1	1.416	0.5	0.0333425	0.346201
P28828	Receptor-type tyrosine-protein phosphatase mu OS=Mus musculus OX=10090 GN=Ptprm PE=1 SV=2	1.415	0.5	0.157906	0.731763
Q9CXK4	Sugar transporter SWEET1 OS=Mus musculus OX=10090 GN=Slc50a1 PE=2 SV=1	1.414	0.5	0.160685	0.733543
P49717	DNA replication licensing factor MCM4 OS=Mus musculus OX=10090 GN=Mcm4 PE=1 SV=1	1.413	0.5	0.201046	0.780233
Q6EDY6	F-actin-uncapping protein LRRC16A OS=Mus musculus OX=10090 GN=Carmil1 PE=1 SV=2	1.413	0.5	0.0279466	0.309402
Q99NH2	Partitioning defective 3 homolog OS=Mus musculus OX=10090 GN=Pard3 PE=1 SV=2	1.413	0.5	0.0824636	0.564116
Q8BGE6	Cysteine protease ATG4B OS=Mus musculus OX=10090 GN=Atg4b PE=1 SV=2	1.412	0.5	0.0325371	0.341374
Q8VCM5	Mitochondrial ubiquitin ligase activator of NFKB 1 OS=Mus musculus OX=10090 GN=Mul1 PE=1 SV=2	1.412	0.5	0.227025	0.812564
Q9EPS3	D-glucuronyl C5-epimerase OS=Mus musculus OX=10090 GN=Glce PE=1 SV=2	1.412	0.5	0.154305	0.726361
Q9R269	Periplakin OS=Mus musculus OX=10090 GN=Ppl PE=1 SV=1	1.412	0.5	0.0861362	0.574061
Q9CWL2	Zinc finger protein castor homolog 1 OS=Mus musculus OX=10090 GN=Casz1 PE=1 SV=3	1.411	0.5	0.0026971	0.0530195
Q9DCU0	Membrane progestin receptor gamma OS=Mus musculus OX=10090 GN=Paqr5 PE=2 SV=1	1.41	0.5	0.32506	0.878747
Q9WUU9	Germinal-center associated nuclear protein OS=Mus musculus OX=10090 GN=Mcm3ap PE=1 SV=2	1.41	0.5	0.031512	0.334117
Q8C5N3	Pre-mRNA-splicing factor CWC22 homolog OS=Mus musculus OX=10090 GN=Cwc22 PE=1 SV=1	1.409	0.49	0.0293401	0.319343
Q9CR27	WASH complex subunit 3 OS=Mus musculus OX=10090 GN=Washc3 PE=1 SV=1	1.409	0.49	0.0873432	0.578208
Q7TSC1	Protein PRRC2A OS=Mus musculus OX=10090 GN=Prrc2a PE=1 SV=1	1.408	0.49	0.00345868	0.0642254
Q80TA1	Ethanolaminephosphotransferase 1 OS=Mus musculus OX=10090 GN=Selenoi PE=2 SV=3	1.408	0.49	0.0808376	0.559269
P21271	Unconventional myosin-Vb OS=Mus musculus OX=10090 GN=Myo5b PE=1 SV=2	1.407	0.49	0.005031	0.0867968
Q09XV5	Chromodomain-helicase-DNA-binding protein 8 OS=Mus musculus OX=10090 GN=Chd8 PE=1 SV=1	1.407	0.49	0.00322061	0.0619607
Q8VED5	Keratin, type II cytoskeletal 79 OS=Mus musculus OX=10090 GN=Krt79 PE=1 SV=2	1.406	0.49	0.063992	0.499481
P97868	E3 ubiquitin-protein ligase RBBP6 OS=Mus musculus OX=10090 GN=Rbbp6 PE=1 SV=5	1.406	0.49	0.0253415	0.290911
Q9DAW9	Calponin-3 OS=Mus musculus OX=10090 GN=Cnn3 PE=1 SV=1	1.405	0.49	0.00751922	0.120508
Q5GH67	XK-related protein 4 OS=Mus musculus OX=10090 GN=Xkr4 PE=1 SV=1	1.404	0.49	0.0821941	0.563867
Q8BL99	Protein dopey-1 OS=Mus musculus OX=10090 GN=Dop1a PE=1 SV=2	1.404	0.49	0.00441008	0.0783309
A6PWY4	WD repeat-containing protein 76 OS=Mus musculus OX=10090 GN=Wdr76 PE=1 SV=1	1.404	0.49	0.320093	0.878747
Q14B80	Potassium voltage-gated channel subfamily C member 2 OS=Mus musculus OX=10090 GN=Kcnc2 PE=1 SV=1	1.403	0.49	0.0910537	0.592769
Q9DBI2	Bardet-Biedl syndrome 10 protein homolog OS=Mus musculus OX=10090 GN=Bbs10 PE=2 SV=2	1.403	0.49	0.196784	0.776028
P97429	Annexin A4 OS=Mus musculus OX=10090 GN=Anxa4 PE=1 SV=4	1.402	0.49	0.0487826	0.438411
Q9D844	DnaJ homolog subfamily C member 4 OS=Mus musculus OX=10090 GN=Dnajc4 PE=2 SV=2	1.402	0.49	0.326342	0.878747
Q9D270	Probable palmitoyltransferase ZDHHC21 OS=Mus musculus OX=10090 GN=Zdhhc21 PE=1 SV=2	1.402	0.49	0.126582	0.677432
Q5SQF8	Histone deacetylase complex subunit SAP30L OS=Mus musculus OX=10090 GN=Sap30l PE=1 SV=1	1.401	0.49	0.0855517	0.572078
P27659	60S ribosomal protein L3 OS=Mus musculus OX=10090 GN=Rpl3 PE=1 SV=3	1.401	0.49	0.00180577	0.0379969
Q9CSB4	Partitioning defective 3 homolog B OS=Mus musculus OX=10090 GN=Pard3b PE=1 SV=2	1.4	0.49	0.288594	0.8671
Q6PIX5	Inactive rhomboid protein 1 OS=Mus musculus OX=10090 GN=Rhbdf1 PE=1 SV=2	1.399	0.48	0.22773	0.812564
Q6PAM1	Alpha-taxilin OS=Mus musculus OX=10090 GN=Txlna PE=1 SV=1	1.399	0.48	0.0914175	0.594279
Q9CWP6	Motile sperm domain-containing protein 2 OS=Mus musculus OX=10090 GN=Mospd2 PE=1 SV=2	1.398	0.48	0.0449622	0.41738
Q63ZW7	InaD-like protein OS=Mus musculus OX=10090 GN=Patj PE=1 SV=2	1.398	0.48	0.275311	0.85772
Q80X90	Filamin-B OS=Mus musculus OX=10090 GN=Flnb PE=1 SV=3	1.398	0.48	0.00888818	0.138035
Q64458	Cytochrome P450 2C29 OS=Mus musculus OX=10090 GN=Cyp2c29 PE=1 SV=2	1.398	0.48	0.0955243	0.605176
Q6PDS0	V-set and transmembrane domain-containing protein 2-like protein OS=Mus musculus OX=10090 GN=Vstm2l PE=2 SV=1	1.397	0.48	0.22837	0.813494
Q5SPV6	Uncharacterized protein C2orf73 homolog OS=Mus musculus OX=10090 PE=2 SV=1	1.397	0.48	0.167415	0.737406
Q6PDQ2	Chromodomain-helicase-DNA-binding protein 4 OS=Mus musculus OX=10090 GN=Chd4 PE=1 SV=1	1.397	0.48	0.00201059	0.0413248
Q8BZN6	Dedicator of cytokinesis protein 10 OS=Mus musculus OX=10090 GN=Dock10 PE=1 SV=3	1.395	0.48	0.180651	0.758278
Q8C0I4	Enhancer of polycomb homolog 2 OS=Mus musculus OX=10090 GN=Epc2 PE=2 SV=2	1.394	0.48	0.176374	0.748593
Q8C6M1	Ubiquitin carboxyl-terminal hydrolase 20 OS=Mus musculus OX=10090 GN=Usp20 PE=1 SV=1	1.394	0.48	0.17658	0.749073
Q91YI0	Argininosuccinate lyase OS=Mus musculus OX=10090 GN=Asl PE=1 SV=1	1.393	0.48	0.00523202	0.0899209
Q9JHL1	Na(+)/H(+) exchange regulatory cofactor NHE-RF2 OS=Mus musculus OX=10090 GN=Slc9a3r2 PE=1 SV=2	1.392	0.48	0.197838	0.776087
Q9R207	Nibrin OS=Mus musculus OX=10090 GN=Nbn PE=1 SV=1	1.392	0.48	0.143641	0.708713
Q9EPA7	Nicotinamide/nicotinic acid mononucleotide adenylyltransferase 1 OS=Mus musculus OX=10090 GN=Nmnat1 PE=1 SV=2	1.391	0.48	0.241529	0.827066
A2RT60	Serine protease HTRA4 OS=Mus musculus OX=10090 GN=Htra4 PE=2 SV=1	1.391	0.48	0.0113842	0.167569
P08553	Neurofilament medium polypeptide OS=Mus musculus OX=10090 GN=Nefm PE=1 SV=4	1.391	0.48	0.187099	0.765273
F6ZDS4	Nucleoprotein TPR OS=Mus musculus OX=10090 GN=Tpr PE=1 SV=1	1.39	0.48	0.00235733	0.0471623
Q68ED7	CREB-regulated transcription coactivator 1 OS=Mus musculus OX=10090 GN=Crtc1 PE=1 SV=1	1.39	0.48	0.0851491	0.571652
P56695	Wolframin OS=Mus musculus OX=10090 GN=Wfs1 PE=1 SV=1	1.39	0.47	0.0141272	0.193723
Q3UFQ8	Capping protein, Arp2/3 and myosin-I linker protein 3 OS=Mus musculus OX=10090 GN=Carmil3 PE=1 SV=2	1.39	0.47	0.0386903	0.38195
Q6NZP1	DNA annealing helicase and endonuclease ZRANB3 OS=Mus musculus OX=10090 GN=Zranb3 PE=1 SV=1	1.39	0.47	0.255395	0.839307
P35918	Vascular endothelial growth factor receptor 2 OS=Mus musculus OX=10090 GN=Kdr PE=1 SV=1	1.389	0.47	0.0356645	0.361574
Q6ZQH8	Nucleoporin NUP188 homolog OS=Mus musculus OX=10090 GN=Nup188 PE=1 SV=2	1.389	0.47	0.0761269	0.543662
Q6NXL6	Sentrin-specific protease 5 OS=Mus musculus OX=10090 GN=Senp5 PE=2 SV=1	1.389	0.47	0.330686	0.878747
P15379	CD44 antigen OS=Mus musculus OX=10090 GN=Cd44 PE=1 SV=3	1.388	0.47	0.00820355	0.129181
Q6PFD9	Nuclear pore complex protein Nup98-Nup96 OS=Mus musculus OX=10090 GN=Nup98 PE=1 SV=2	1.387	0.47	0.0326935	0.342617
O35613	Death domain-associated protein 6 OS=Mus musculus OX=10090 GN=Daxx PE=1 SV=1	1.386	0.47	0.2877	0.86646
Q9CPS7	RNA-binding protein PNO1 OS=Mus musculus OX=10090 GN=Pno1 PE=1 SV=1	1.386	0.47	0.105331	0.633045
Q9D0K0	TBC1 domain family member 7 OS=Mus musculus OX=10090 GN=Tbc1d7 PE=1 SV=1	1.386	0.47	0.282417	0.860603
Q03145	Ephrin type-A receptor 2 OS=Mus musculus OX=10090 GN=Epha2 PE=1 SV=3	1.385	0.47	0.107303	0.636285
Q9CYI4	Putative RNA-binding protein Luc7-like 1 OS=Mus musculus OX=10090 GN=Luc7l PE=1 SV=2	1.385	0.47	0.0198395	0.248283
O35245	Polycystin-2 OS=Mus musculus OX=10090 GN=Pkd2 PE=1 SV=2	1.384	0.47	0.191454	0.771673
Q8K480	Membrane frizzled-related protein OS=Mus musculus OX=10090 GN=Mfrp PE=1 SV=1	1.383	0.47	0.163155	0.734532
O70209	PDZ and LIM domain protein 3 OS=Mus musculus OX=10090 GN=Pdlim3 PE=1 SV=1	1.383	0.47	0.0246588	0.287463
P60521	Gamma-aminobutyric acid receptor-associated protein-like 2 OS=Mus musculus OX=10090 GN=Gabarapl2 PE=1 SV=1	1.382	0.47	0.0440081	0.414494
Q6PDJ6	F-box only protein 42 OS=Mus musculus OX=10090 GN=Fbxo42 PE=1 SV=1	1.382	0.47	0.0410248	0.396324
Q9QYY0	GRB2-associated-binding protein 1 OS=Mus musculus OX=10090 GN=Gab1 PE=1 SV=2	1.382	0.47	0.0502521	0.44405
Q9ER60	Sodium channel protein type 4 subunit alpha OS=Mus musculus OX=10090 GN=Scn4a PE=1 SV=1	1.381	0.47	0.238594	0.824208
O88668	Protein CREG1 OS=Mus musculus OX=10090 GN=Creg1 PE=1 SV=1	1.38	0.47	0.187404	0.765827
A2A6H3	F-box only protein 47 OS=Mus musculus OX=10090 GN=Fbxo47 PE=2 SV=2	1.38	0.46	0.346061	0.889084
Q9JIW4	DNA-directed DNA/RNA polymerase mu OS=Mus musculus OX=10090 GN=Polm PE=1 SV=2	1.379	0.46	0.351897	0.890697
Q9QY06	Unconventional myosin-IXb OS=Mus musculus OX=10090 GN=Myo9b PE=1 SV=2	1.379	0.46	0.111018	0.64421
O08992	Syntenin-1 OS=Mus musculus OX=10090 GN=Sdcbp PE=1 SV=1	1.379	0.46	0.115272	0.650873
Q9CPU4	Microsomal glutathione S-transferase 3 OS=Mus musculus OX=10090 GN=Mgst3 PE=1 SV=1	1.379	0.46	0.0177593	0.230233
P54099	DNA polymerase subunit gamma-1 OS=Mus musculus OX=10090 GN=Polg PE=1 SV=3	1.378	0.46	0.183869	0.759179
Q8K0S5	Reticulon-4 receptor-like 1 OS=Mus musculus OX=10090 GN=Rtn4rl1 PE=1 SV=1	1.378	0.46	0.185821	0.763509
Q9WTQ5	A-kinase anchor protein 12 OS=Mus musculus OX=10090 GN=Akap12 PE=1 SV=1	1.378	0.46	0.0237431	0.280779
Q9CY58	Plasminogen activator inhibitor 1 RNA-binding protein OS=Mus musculus OX=10090 GN=Serbp1 PE=1 SV=2	1.377	0.46	0.0378625	0.376663
P39061	Collagen alpha-1(XVIII) chain OS=Mus musculus OX=10090 GN=Col18a1 PE=1 SV=4	1.377	0.46	0.200062	0.777996
Q64475	Histone H2B type 1-B OS=Mus musculus OX=10090 GN=Hist1h2bb PE=1 SV=3	1.377	0.46	0.00330826	0.0625795
Q8BH82	N-acyl-phosphatidylethanolamine-hydrolyzing phospholipase D OS=Mus musculus OX=10090 GN=Napepld PE=1 SV=1	1.376	0.46	0.260011	0.843376
Q5RKZ7	Molybdenum cofactor biosynthesis protein 1 OS=Mus musculus OX=10090 GN=Mocs1 PE=1 SV=2	1.376	0.46	0.0555696	0.472215
Q14B46	Rhotekin-2 OS=Mus musculus OX=10090 GN=Rtkn2 PE=1 SV=2	1.376	0.46	0.192555	0.77226
P60824	Cold-inducible RNA-binding protein OS=Mus musculus OX=10090 GN=Cirbp PE=1 SV=1	1.376	0.46	0.0481037	0.435346
Q9CZT4	DNA-directed RNA polymerase III subunit RPC5 OS=Mus musculus OX=10090 GN=Polr3e PE=1 SV=2	1.375	0.46	0.107404	0.636285
Q3U2V3	8-oxo-dGDP phosphatase NUDT18 OS=Mus musculus OX=10090 GN=Nudt18 PE=1 SV=1	1.374	0.46	0.0502736	0.44405
O88632	Semaphorin-3F OS=Mus musculus OX=10090 GN=Sema3f PE=2 SV=2	1.374	0.46	0.212797	0.793746
Q69ZF7	Metal transporter CNNM4 OS=Mus musculus OX=10090 GN=Cnnm4 PE=1 SV=2	1.373	0.46	0.0165512	0.218335
Q6TCG8	Progestin and adipoQ receptor family member 3 OS=Mus musculus OX=10090 GN=Paqr3 PE=2 SV=1	1.373	0.46	0.280586	0.859356
Q80VM4	Zinc finger protein 579 OS=Mus musculus OX=10090 GN=Znf579 PE=1 SV=1	1.373	0.46	0.124172	0.672511
O54834	Rho GTPase-activating protein 6 OS=Mus musculus OX=10090 GN=Arhgap6 PE=1 SV=3	1.373	0.46	0.210645	0.791516
Q9CQL5	39S ribosomal protein L18, mitochondrial OS=Mus musculus OX=10090 GN=Mrpl18 PE=1 SV=1	1.372	0.46	0.047041	0.428306
Q64152	Transcription factor BTF3 OS=Mus musculus OX=10090 GN=Btf3 PE=1 SV=3	1.372	0.46	0.121214	0.664962
Q64112	Interferon-induced protein with tetratricopeptide repeats 2 OS=Mus musculus OX=10090 GN=Ifit2 PE=1 SV=1	1.372	0.46	0.113606	0.6496
Q8CIP5	Protein dispatched homolog 2 OS=Mus musculus OX=10090 GN=Disp2 PE=1 SV=1	1.372	0.46	0.118451	0.661378
Q7TQC5	Aprataxin OS=Mus musculus OX=10090 GN=Aptx PE=1 SV=2	1.371	0.46	0.172243	0.744323
O70299	Putative nucleotidyltransferase MAB21L1 OS=Mus musculus OX=10090 GN=Mab21l1 PE=2 SV=1	1.371	0.46	0.0121249	0.174765
Q5U4D8	Sodium-dependent multivitamin transporter OS=Mus musculus OX=10090 GN=Slc5a6 PE=1 SV=2	1.37	0.45	0.134238	0.692675
Q9JK42	[Pyruvate dehydrogenase (acetyl-transferring)] kinase isozyme 2, mitochondrial OS=Mus musculus OX=10090 GN=Pdk2 PE=1 SV=2	1.37	0.45	0.0697208	0.52077
Q91YK2	Ribosomal RNA processing protein 1 homolog B OS=Mus musculus OX=10090 GN=Rrp1b PE=1 SV=2	1.369	0.45	0.0376366	0.375418
P35396	Peroxisome proliferator-activated receptor delta OS=Mus musculus OX=10090 GN=Ppard PE=1 SV=1	1.369	0.45	0.287696	0.86646
Q8BHB9	Chloride intracellular channel protein 6 OS=Mus musculus OX=10090 GN=Clic6 PE=1 SV=1	1.368	0.45	0.0487814	0.438411
Q8R502	Volume-regulated anion channel subunit LRRC8C OS=Mus musculus OX=10090 GN=Lrrc8c PE=1 SV=1	1.368	0.45	0.0524598	0.455992
Q8BUE4	Apoptosis-inducing factor 2 OS=Mus musculus OX=10090 GN=Aifm2 PE=1 SV=1	1.367	0.45	0.0634016	0.498755
Q9ER41	Torsin-1B OS=Mus musculus OX=10090 GN=Tor1b PE=1 SV=2	1.367	0.45	0.205324	0.784309
Q60750	Ephrin type-A receptor 1 OS=Mus musculus OX=10090 GN=Epha1 PE=1 SV=2	1.365	0.45	0.234814	0.818669
Q8C5H1	Anoctamin-4 OS=Mus musculus OX=10090 GN=Ano4 PE=1 SV=2	1.365	0.45	0.358612	0.891223
Q9CSP9	Tetratricopeptide repeat protein 14 OS=Mus musculus OX=10090 GN=Ttc14 PE=1 SV=2	1.364	0.45	0.357969	0.891223
O55098	Serine/threonine-protein kinase 10 OS=Mus musculus OX=10090 GN=Stk10 PE=1 SV=2	1.364	0.45	0.0551681	0.470938
P52019	Squalene monooxygenase OS=Mus musculus OX=10090 GN=Sqle PE=2 SV=1	1.363	0.45	0.121516	0.664962
Q8BGN5	NIPA-like protein 3 OS=Mus musculus OX=10090 GN=Nipal3 PE=2 SV=1	1.363	0.45	0.125586	0.675707
P56476	Gamma-aminobutyric acid receptor subunit rho-2 OS=Mus musculus OX=10090 GN=Gabrr2 PE=2 SV=4	1.363	0.45	0.326059	0.878747
Q5NCQ5	2-(3-amino-3-carboxypropyl)histidine synthase subunit 1 OS=Mus musculus OX=10090 GN=Dph1 PE=1 SV=1	1.363	0.45	0.211574	0.791516
Q52KG4	Zinc finger and BTB domain-containing protein 45 OS=Mus musculus OX=10090 GN=Zbtb45 PE=2 SV=1	1.363	0.45	0.30049	0.875749
Q3UKC1	Tax1-binding protein 1 homolog OS=Mus musculus OX=10090 GN=Tax1bp1 PE=1 SV=2	1.363	0.45	0.0220541	0.266035
Q7TNC8	Glycine receptor subunit alpha-2 OS=Mus musculus OX=10090 GN=Glra2 PE=1 SV=1	1.363	0.45	0.0777922	0.549233
Q922B6	E3 ubiquitin-protein ligase TRAF7 OS=Mus musculus OX=10090 GN=Traf7 PE=1 SV=1	1.362	0.45	0.0786895	0.55092
P54227	Stathmin OS=Mus musculus OX=10090 GN=Stmn1 PE=1 SV=2	1.362	0.45	0.192688	0.77226
Q8K358	Phosphatidylinositol glycan anchor biosynthesis class U protein OS=Mus musculus OX=10090 GN=Pigu PE=1 SV=4	1.362	0.45	0.106446	0.633966
E9PVD3	Protocadherin-16 OS=Mus musculus OX=10090 GN=Dchs1 PE=1 SV=1	1.361	0.45	0.241376	0.827066
Q8CI78	Required for meiotic nuclear division protein 1 homolog OS=Mus musculus OX=10090 GN=Rmnd1 PE=1 SV=1	1.361	0.44	0.121458	0.664962
Q9QY84	Actin-like protein 7A OS=Mus musculus OX=10090 GN=Actl7a PE=1 SV=1	1.361	0.44	0.211761	0.791516
Q60963	Platelet-activating factor acetylhydrolase OS=Mus musculus OX=10090 GN=Pla2g7 PE=2 SV=2	1.36	0.44	0.140408	0.703495
Q9CQL6	39S ribosomal protein L35, mitochondrial OS=Mus musculus OX=10090 GN=Mrpl35 PE=2 SV=1	1.359	0.44	0.131202	0.687741
Q80U62	Run domain Beclin-1-interacting and cysteine-rich domain-containing protein OS=Mus musculus OX=10090 GN=Rubcn PE=1 SV=2	1.359	0.44	0.302067	0.875973
Q505G8	Zinc finger protein 827 OS=Mus musculus OX=10090 GN=Znf827 PE=1 SV=2	1.358	0.44	0.328668	0.878747
Q6NVF4	DNA helicase B OS=Mus musculus OX=10090 GN=Helb PE=1 SV=2	1.358	0.44	0.0608296	0.488314
P97821	Dipeptidyl peptidase 1 OS=Mus musculus OX=10090 GN=Ctsc PE=1 SV=1	1.358	0.44	0.127783	0.681544
P97298	Pigment epithelium-derived factor OS=Mus musculus OX=10090 GN=Serpinf1 PE=1 SV=2	1.358	0.44	0.387622	0.904737
Q9D0F6	Replication factor C subunit 5 OS=Mus musculus OX=10090 GN=Rfc5 PE=1 SV=1	1.357	0.44	0.0749011	0.541255
Q8R1W8	Interphotoreceptor matrix proteoglycan 1 OS=Mus musculus OX=10090 GN=Impg1 PE=1 SV=1	1.357	0.44	0.00529927	0.0909037
Q80UV9	Transcription initiation factor TFIID subunit 1 OS=Mus musculus OX=10090 GN=Taf1 PE=1 SV=2	1.357	0.44	0.0307841	0.331067
Q60855	Receptor-interacting serine/threonine-protein kinase 1 OS=Mus musculus OX=10090 GN=Ripk1 PE=1 SV=1	1.356	0.44	0.220788	0.803641
A0PK84	Palmitoyltransferase ZDHHC22 OS=Mus musculus OX=10090 GN=Zdhhc22 PE=1 SV=1	1.355	0.44	0.26676	0.849023
Q80WV3	Carbohydrate sulfotransferase 2 OS=Mus musculus OX=10090 GN=Chst2 PE=2 SV=3	1.355	0.44	0.23131	0.817535
Q68FE8	Zinc finger protein 280D OS=Mus musculus OX=10090 GN=Znf280d PE=1 SV=1	1.355	0.44	0.370877	0.897398
Q3TUL7	DDB1- and CUL4-associated factor 17 OS=Mus musculus OX=10090 GN=Dcaf17 PE=2 SV=1	1.355	0.44	0.21998	0.803641
P70245	3-beta-hydroxysteroid-Delta(8),Delta(7)-isomerase OS=Mus musculus OX=10090 GN=Ebp PE=1 SV=3	1.354	0.44	0.0205896	0.255192
Q9Z129	ATP-dependent DNA helicase Q1 OS=Mus musculus OX=10090 GN=Recql PE=1 SV=2	1.354	0.44	0.0569335	0.478292
A2AJB7	Epididymal-specific lipocalin-5 OS=Mus musculus OX=10090 GN=Lcn5 PE=1 SV=1	1.354	0.44	0.387334	0.904737
Q68FD7	Folliculin-interacting protein 1 OS=Mus musculus OX=10090 GN=Fnip1 PE=1 SV=1	1.354	0.44	0.139813	0.703009
P58466	Carboxy-terminal domain RNA polymerase II polypeptide A small phosphatase 1 OS=Mus musculus OX=10090 GN=Ctdsp1 PE=1 SV=1	1.354	0.44	0.382505	0.901974
O88736	3-keto-steroid reductase OS=Mus musculus OX=10090 GN=Hsd17b7 PE=1 SV=1	1.354	0.44	0.285891	0.865636
Q8C419	Probable G-protein coupled receptor 158 OS=Mus musculus OX=10090 GN=Gpr158 PE=1 SV=2	1.354	0.44	0.0251636	0.290517
P49025	Citron Rho-interacting kinase OS=Mus musculus OX=10090 GN=Cit PE=1 SV=3	1.353	0.44	0.294293	0.870366
Q91X88	Protein O-linked-mannose beta-1,2-N-acetylglucosaminyltransferase 1 OS=Mus musculus OX=10090 GN=Pomgnt1 PE=1 SV=1	1.352	0.44	0.136452	0.698754
Q8BZX4	Splicing regulatory glutamine/lysine-rich protein 1 OS=Mus musculus OX=10090 GN=Srek1 PE=2 SV=1	1.352	0.44	0.0776451	0.549053
P52633	Signal transducer and transcription activator 6 OS=Mus musculus OX=10090 GN=Stat6 PE=1 SV=2	1.352	0.44	0.222775	0.806277
Q80TT8	Cullin-9 OS=Mus musculus OX=10090 GN=Cul9 PE=1 SV=2	1.352	0.44	0.0107088	0.160713
P54279	Mismatch repair endonuclease PMS2 OS=Mus musculus OX=10090 GN=Pms2 PE=2 SV=1	1.352	0.44	0.314098	0.878747
Q8C811	Solute carrier family 35 member E2A OS=Mus musculus OX=10090 GN=Slc35e2a PE=2 SV=1	1.352	0.43	0.275512	0.85772
Q7TPM1	Protein PRRC2B OS=Mus musculus OX=10090 GN=Prrc2b PE=1 SV=1	1.351	0.43	0.0604879	0.486805
Q9Z204	Heterogeneous nuclear ribonucleoproteins C1/C2 OS=Mus musculus OX=10090 GN=Hnrnpc PE=1 SV=1	1.351	0.43	0.0300728	0.32467
O89017	Legumain OS=Mus musculus OX=10090 GN=Lgmn PE=1 SV=1	1.351	0.43	0.147714	0.717203
O70133	ATP-dependent RNA helicase A OS=Mus musculus OX=10090 GN=Dhx9 PE=1 SV=2	1.351	0.43	0.0139415	0.192052
Q6P9J9	Anoctamin-6 OS=Mus musculus OX=10090 GN=Ano6 PE=1 SV=1	1.351	0.43	0.0583423	0.4834
P97950	Ras-related protein Rab-33A OS=Mus musculus OX=10090 GN=Rab33a PE=2 SV=1	1.35	0.43	0.0649522	0.503405
Q99PP7	E3 ubiquitin-protein ligase TRIM33 OS=Mus musculus OX=10090 GN=Trim33 PE=1 SV=2	1.35	0.43	0.0261223	0.297374
Q6P1D5	Seizure 6-like protein OS=Mus musculus OX=10090 GN=Sez6l PE=1 SV=1	1.349	0.43	0.0723708	0.529304
Q3UIW5	RING finger protein 10 OS=Mus musculus OX=10090 GN=Rnf10 PE=2 SV=2	1.349	0.43	0.312346	0.878747
P37172	Activin receptor type-1 OS=Mus musculus OX=10090 GN=Acvr1 PE=2 SV=2	1.348	0.43	0.147838	0.717203
Q8K3P5	CCR4-NOT transcription complex subunit 6 OS=Mus musculus OX=10090 GN=Cnot6 PE=1 SV=2	1.348	0.43	0.193574	0.772596
P02468	Laminin subunit gamma-1 OS=Mus musculus OX=10090 GN=Lamc1 PE=1 SV=2	1.348	0.43	0.261234	0.844916
Q9CYV5	Transmembrane protein 135 OS=Mus musculus OX=10090 GN=Tmem135 PE=2 SV=1	1.348	0.43	0.0621011	0.49369
Q3V0C1	Zinc finger matrin-type protein 1 OS=Mus musculus OX=10090 GN=Zmat1 PE=1 SV=2	1.348	0.43	0.161525	0.733543
Q91XC9	Peroxisomal membrane protein PEX16 OS=Mus musculus OX=10090 GN=Pex16 PE=1 SV=2	1.348	0.43	0.0731381	0.531769
Q9JKJ9	24-hydroxycholesterol 7-alpha-hydroxylase OS=Mus musculus OX=10090 GN=Cyp39a1 PE=1 SV=1	1.347	0.43	0.382606	0.901974
Q99PP2	Zinc finger protein 318 OS=Mus musculus OX=10090 GN=Znf318 PE=1 SV=3	1.347	0.43	0.070721	0.524637
Q9ERZ3	Muscarinic acetylcholine receptor M3 OS=Mus musculus OX=10090 GN=Chrm3 PE=1 SV=1	1.346	0.43	0.153475	0.725325
Q8K4Q7	Ceramide kinase OS=Mus musculus OX=10090 GN=Cerk PE=1 SV=2	1.346	0.43	0.070878	0.524637
Q9CZ09	Histidine protein methyltransferase 1 homolog OS=Mus musculus OX=10090 GN=Mettl18 PE=2 SV=2	1.346	0.43	0.386217	0.904447
Q9DA37	Sphingomyelin synthase-related protein 1 OS=Mus musculus OX=10090 GN=Samd8 PE=2 SV=1	1.346	0.43	0.155109	0.728467
O88866	Hormonally up-regulated neu tumor-associated kinase OS=Mus musculus OX=10090 GN=Hunk PE=2 SV=1	1.345	0.43	0.347752	0.889084
Q8VE08	F-box only protein 33 OS=Mus musculus OX=10090 GN=Fbxo33 PE=1 SV=3	1.345	0.43	0.15265	0.724925
Q91V93	Rho-related BTB domain-containing protein 2 OS=Mus musculus OX=10090 GN=Rhobtb2 PE=2 SV=2	1.345	0.43	0.340972	0.886964
Q99KC8	von Willebrand factor A domain-containing protein 5A OS=Mus musculus OX=10090 GN=Vwa5a PE=1 SV=2	1.345	0.43	0.0146938	0.198639
Q6P6J9	Thioredoxin domain-containing protein 15 OS=Mus musculus OX=10090 GN=Txndc15 PE=1 SV=1	1.345	0.43	0.140567	0.703495
Q9WVL1	AP-4 complex subunit sigma-1 OS=Mus musculus OX=10090 GN=Ap4s1 PE=2 SV=1	1.345	0.43	0.150794	0.72181
P58871	182 kDa tankyrase-1-binding protein OS=Mus musculus OX=10090 GN=Tnks1bp1 PE=1 SV=2	1.344	0.43	0.0141805	0.193979
Q6ZQ03	Formin-binding protein 4 OS=Mus musculus OX=10090 GN=Fnbp4 PE=1 SV=2	1.344	0.43	0.249725	0.833691
Q8BUH7	E3 ubiquitin-protein ligase RNF26 OS=Mus musculus OX=10090 GN=Rnf26 PE=2 SV=1	1.344	0.43	0.300182	0.875749
Q4JK59	Methylcytosine dioxygenase TET2 OS=Mus musculus OX=10090 GN=Tet2 PE=1 SV=3	1.344	0.43	0.232311	0.817902
Q9R0L6	Pericentriolar material 1 protein OS=Mus musculus OX=10090 GN=Pcm1 PE=1 SV=2	1.344	0.43	0.0318245	0.336638
Q9JMG3	Transmembrane and ubiquitin-like domain-containing protein 1 OS=Mus musculus OX=10090 GN=Tmub1 PE=1 SV=1	1.343	0.43	0.103281	0.627481
Q9CQ88	Tetraspanin-31 OS=Mus musculus OX=10090 GN=Tspan31 PE=1 SV=1	1.343	0.43	0.241395	0.827066
Q9CY16	28S ribosomal protein S28, mitochondrial OS=Mus musculus OX=10090 GN=Mrps28 PE=1 SV=1	1.343	0.43	0.283427	0.862227
Q8CDC7	Zinc finger and BTB domain-containing protein 9 OS=Mus musculus OX=10090 GN=Zbtb9 PE=2 SV=1	1.343	0.43	0.244922	0.828143
Q91X44	Glucokinase regulatory protein OS=Mus musculus OX=10090 GN=Gckr PE=1 SV=3	1.343	0.43	0.155172	0.728467
Q3UHF7	Transcription factor HIVEP2 OS=Mus musculus OX=10090 GN=Hivep2 PE=1 SV=1	1.343	0.43	0.234547	0.818669
Q6P4T2	U5 small nuclear ribonucleoprotein 200 kDa helicase OS=Mus musculus OX=10090 GN=Snrnp200 PE=1 SV=1	1.343	0.42	0.00745003	0.120253
Q9JIK5	Nucleolar RNA helicase 2 OS=Mus musculus OX=10090 GN=Ddx21 PE=1 SV=3	1.342	0.42	0.0241016	0.283812
Q8C569	Protein FAM118B OS=Mus musculus OX=10090 GN=Fam118b PE=1 SV=1	1.342	0.42	0.16235	0.733543
Q9EQH2	Endoplasmic reticulum aminopeptidase 1 OS=Mus musculus OX=10090 GN=Erap1 PE=1 SV=2	1.342	0.42	0.0228788	0.273062
P43276	Histone H1.5 OS=Mus musculus OX=10090 GN=Hist1h1b PE=1 SV=2	1.342	0.42	0.0248371	0.288796
O70370	Cathepsin S OS=Mus musculus OX=10090 GN=Ctss PE=1 SV=2	1.341	0.42	0.276116	0.85772
P41233	Phospholipid-transporting ATPase ABCA1 OS=Mus musculus OX=10090 GN=Abca1 PE=1 SV=4	1.34	0.42	0.27173	0.852738
Q8BPB5	EGF-containing fibulin-like extracellular matrix protein 1 OS=Mus musculus OX=10090 GN=Efemp1 PE=1 SV=1	1.339	0.42	0.0915254	0.594553
Q6A058	Armadillo repeat-containing X-linked protein 2 OS=Mus musculus OX=10090 GN=Armcx2 PE=2 SV=2	1.339	0.42	0.0591303	0.483504
O55187	E3 SUMO-protein ligase CBX4 OS=Mus musculus OX=10090 GN=Cbx4 PE=1 SV=2	1.338	0.42	0.147648	0.717203
Q9ERE9	C-Jun-amino-terminal kinase-interacting protein 2 OS=Mus musculus OX=10090 GN=Mapk8ip2 PE=1 SV=1	1.338	0.42	0.236911	0.821856
Q9CYC6	m7GpppN-mRNA hydrolase OS=Mus musculus OX=10090 GN=Dcp2 PE=1 SV=2	1.338	0.42	0.160749	0.733543
Q640L3	Cell cycle progression protein 1 OS=Mus musculus OX=10090 GN=Ccpg1 PE=1 SV=2	1.338	0.42	0.0905998	0.590804
Q60700	Mitogen-activated protein kinase kinase kinase 12 OS=Mus musculus OX=10090 GN=Map3k12 PE=1 SV=1	1.338	0.42	0.356834	0.891223
Q9DBN5	Lon protease homolog 2, peroxisomal OS=Mus musculus OX=10090 GN=Lonp2 PE=1 SV=1	1.337	0.42	0.101983	0.622592
Q60867	Neurogenic differentiation factor 1 OS=Mus musculus OX=10090 GN=Neurod1 PE=1 SV=2	1.337	0.42	0.267878	0.849622
Q05921	2-5A-dependent ribonuclease OS=Mus musculus OX=10090 GN=Rnasel PE=1 SV=2	1.337	0.42	0.382662	0.901974
O89086	RNA-binding protein 3 OS=Mus musculus OX=10090 GN=Rbm3 PE=1 SV=1	1.337	0.42	0.142181	0.706831
P14869	60S acidic ribosomal protein P0 OS=Mus musculus OX=10090 GN=Rplp0 PE=1 SV=3	1.336	0.42	0.0222798	0.26804
O08785	Circadian locomoter output cycles protein kaput OS=Mus musculus OX=10090 GN=Clock PE=1 SV=1	1.336	0.42	0.0759437	0.543662
Q9WTP2	Protein sprouty homolog 4 OS=Mus musculus OX=10090 GN=Spry4 PE=2 SV=1	1.336	0.42	0.397834	0.909261
P97313	DNA-dependent protein kinase catalytic subunit OS=Mus musculus OX=10090 GN=Prkdc PE=1 SV=3	1.336	0.42	0.0143513	0.195607
P49135	General transcription and DNA repair factor IIH helicase subunit XPB OS=Mus musculus OX=10090 GN=Ercc3 PE=2 SV=1	1.336	0.42	0.0946428	0.604837
P53995	Anaphase-promoting complex subunit 1 OS=Mus musculus OX=10090 GN=Anapc1 PE=1 SV=2	1.335	0.42	0.0160271	0.212665
Q69Z99	Zinc finger protein 512 OS=Mus musculus OX=10090 GN=Znf512 PE=2 SV=2	1.334	0.42	0.0970814	0.609975
Q8VC03	Echinoderm microtubule-associated protein-like 3 OS=Mus musculus OX=10090 GN=Eml3 PE=1 SV=1	1.333	0.42	0.0217535	0.263466
Q9D2H6	Transcription factor Sp2 OS=Mus musculus OX=10090 GN=Sp2 PE=2 SV=2	1.333	0.41	0.153438	0.725325
Q8CIG9	F-box/LRR-repeat protein 8 OS=Mus musculus OX=10090 GN=Fbxl8 PE=1 SV=1	1.332	0.41	0.375665	0.897817
Q9Z2B5	Eukaryotic translation initiation factor 2-alpha kinase 3 OS=Mus musculus OX=10090 GN=Eif2ak3 PE=1 SV=1	1.332	0.41	0.167319	0.737406
A2A791	Zinc finger MYM-type protein 4 OS=Mus musculus OX=10090 GN=Zmym4 PE=1 SV=1	1.332	0.41	0.103634	0.628421
Q8R5M8	Cell adhesion molecule 1 OS=Mus musculus OX=10090 GN=Cadm1 PE=1 SV=2	1.331	0.41	0.0171886	0.224123
Q6PAL7	AT-hook DNA-binding motif-containing protein 1 OS=Mus musculus OX=10090 GN=Ahdc1 PE=1 SV=1	1.331	0.41	0.0471966	0.429289
P53798	Squalene synthase OS=Mus musculus OX=10090 GN=Fdft1 PE=1 SV=2	1.331	0.41	0.111616	0.646413
B2RQC6	CAD protein OS=Mus musculus OX=10090 GN=Cad PE=1 SV=1	1.33	0.41	0.017186	0.224123
Q8K2C8	Glycerol-3-phosphate acyltransferase 4 OS=Mus musculus OX=10090 GN=Gpat4 PE=1 SV=1	1.33	0.41	0.094033	0.603832
P97445	Voltage-dependent P/Q-type calcium channel subunit alpha-1A OS=Mus musculus OX=10090 GN=Cacna1a PE=1 SV=2	1.329	0.41	0.0694454	0.520582
Q9CPR7	Suppressor of IKBKE 1 OS=Mus musculus OX=10090 GN=Sike1 PE=1 SV=1	1.328	0.41	0.285783	0.865599
Q8BZH4	Pogo transposable element with ZNF domain OS=Mus musculus OX=10090 GN=Pogz PE=1 SV=2	1.328	0.41	0.165561	0.736327
Q0PHV7	Dapper homolog 3 OS=Mus musculus OX=10090 GN=Dact3 PE=1 SV=1	1.327	0.41	0.347702	0.889084
Q9QY81	Nuclear pore membrane glycoprotein 210 OS=Mus musculus OX=10090 GN=Nup210 PE=1 SV=2	1.327	0.41	0.0252779	0.29055
Q8K409	DNA polymerase beta OS=Mus musculus OX=10090 GN=Polb PE=1 SV=3	1.327	0.41	0.044211	0.414638
Q8BKC5	Importin-5 OS=Mus musculus OX=10090 GN=Ipo5 PE=1 SV=3	1.327	0.41	0.0106459	0.160097
Q8C1D8	Protein IWS1 homolog OS=Mus musculus OX=10090 GN=Iws1 PE=1 SV=1	1.327	0.41	0.0202485	0.252003
G5E8K5	Ankyrin-3 OS=Mus musculus OX=10090 GN=Ank3 PE=1 SV=1	1.327	0.41	0.0107481	0.16083
Q6PDZ2	TATA box-binding protein-associated factor RNA polymerase I subunit C OS=Mus musculus OX=10090 GN=Taf1c PE=1 SV=1	1.326	0.41	0.413896	0.914908
Q91YN1	Protein FAM118A OS=Mus musculus OX=10090 GN=Fam118a PE=1 SV=1	1.326	0.41	0.328571	0.878747
Q5DU28	Pecanex-like protein 2 OS=Mus musculus OX=10090 GN=Pcnx2 PE=2 SV=2	1.326	0.41	0.169804	0.739612
Q9CQU5	ZW10 interactor OS=Mus musculus OX=10090 GN=Zwint PE=1 SV=1	1.326	0.41	0.143865	0.708713
Q9D8X2	Coiled-coil domain-containing protein 124 OS=Mus musculus OX=10090 GN=Ccdc124 PE=1 SV=1	1.326	0.41	0.365137	0.895036
Q9QYT7	Phosphatidylinositol N-acetylglucosaminyltransferase subunit Q OS=Mus musculus OX=10090 GN=Pigq PE=1 SV=3	1.326	0.41	0.194077	0.772754
Q8VCY8	Phospholipid phosphatase-related protein type 2 OS=Mus musculus OX=10090 GN=Plppr2 PE=1 SV=1	1.326	0.41	0.259816	0.843376
Q8C0C4	Serine-rich coiled-coil domain-containing protein 1 OS=Mus musculus OX=10090 GN=Ccser1 PE=2 SV=2	1.325	0.41	0.211439	0.791516
Q8BFX3	BTB/POZ domain-containing protein KCTD3 OS=Mus musculus OX=10090 GN=Kctd3 PE=1 SV=1	1.325	0.41	0.186555	0.764431
Q91WT4	DnaJ homolog subfamily C member 17 OS=Mus musculus OX=10090 GN=Dnajc17 PE=1 SV=2	1.324	0.4	0.225918	0.811489
Q8C033	Rho guanine nucleotide exchange factor 10 OS=Mus musculus OX=10090 GN=Arhgef10 PE=1 SV=2	1.324	0.4	0.0986311	0.612218
Q9R1S3	GPI ethanolamine phosphate transferase 1 OS=Mus musculus OX=10090 GN=Pign PE=2 SV=2	1.324	0.4	0.34388	0.889084
O35214	Visual pigment-like receptor peropsin OS=Mus musculus OX=10090 GN=Rrh PE=1 SV=1	1.324	0.4	0.213119	0.794617
Q9QZ28	Homeobox protein SIX6 OS=Mus musculus OX=10090 GN=Six6 PE=1 SV=2	1.324	0.4	0.330384	0.878747
Q9D720	Non-structural maintenance of chromosomes element 1 homolog OS=Mus musculus OX=10090 GN=Nsmce1 PE=1 SV=1	1.323	0.4	0.308626	0.87745
Q9JKF1	Ras GTPase-activating-like protein IQGAP1 OS=Mus musculus OX=10090 GN=Iqgap1 PE=1 SV=2	1.322	0.4	0.0231953	0.275746
Q60766	Immunity-related GTPase family M protein 1 OS=Mus musculus OX=10090 GN=Irgm1 PE=1 SV=1	1.322	0.4	0.262754	0.844916
Q5SSW2	Proteasome activator complex subunit 4 OS=Mus musculus OX=10090 GN=Psme4 PE=1 SV=1	1.322	0.4	0.0464243	0.424863
Q9JJY4	Probable ATP-dependent RNA helicase DDX20 OS=Mus musculus OX=10090 GN=Ddx20 PE=1 SV=2	1.321	0.4	0.0195411	0.24557
Q8R0Y6	Cytosolic 10-formyltetrahydrofolate dehydrogenase OS=Mus musculus OX=10090 GN=Aldh1l1 PE=1 SV=1	1.321	0.4	0.0121767	0.174953
Q9WUR2	Enoyl-CoA delta isomerase 2, mitochondrial OS=Mus musculus OX=10090 GN=Eci2 PE=1 SV=2	1.32	0.4	0.0596611	0.485657
Q9JIS8	Solute carrier family 12 member 4 OS=Mus musculus OX=10090 GN=Slc12a4 PE=1 SV=2	1.32	0.4	0.190041	0.769977
Q8VDD5	Myosin-9 OS=Mus musculus OX=10090 GN=Myh9 PE=1 SV=4	1.32	0.4	0.012485	0.177684
Q8C6S9	Cilia- and flagella-associated protein 54 OS=Mus musculus OX=10090 GN=Cfap54 PE=2 SV=4	1.319	0.4	0.308632	0.87745
Q91VU0	Protein FAM3C OS=Mus musculus OX=10090 GN=Fam3c PE=1 SV=1	1.319	0.4	0.108663	0.638743
Q9CXF7	Chromodomain-helicase-DNA-binding protein 1-like OS=Mus musculus OX=10090 GN=Chd1l PE=1 SV=1	1.318	0.4	0.0491847	0.440271
Q56A06	Protein O-mannosyl-transferase TMTC2 OS=Mus musculus OX=10090 GN=Tmtc2 PE=2 SV=1	1.318	0.4	0.242188	0.828143
O70579	Peroxisomal membrane protein PMP34 OS=Mus musculus OX=10090 GN=Slc25a17 PE=1 SV=1	1.318	0.4	0.155956	0.729798
Q6P5B0	RRP12-like protein OS=Mus musculus OX=10090 GN=Rrp12 PE=1 SV=1	1.318	0.4	0.0568085	0.478156
Q60668	Heterogeneous nuclear ribonucleoprotein D0 OS=Mus musculus OX=10090 GN=Hnrnpd PE=1 SV=2	1.318	0.4	0.0172361	0.224417
Q61286	Transcription factor 12 OS=Mus musculus OX=10090 GN=Tcf12 PE=1 SV=2	1.318	0.4	0.359907	0.891499
O88532	Zinc finger RNA-binding protein OS=Mus musculus OX=10090 GN=Zfr PE=1 SV=2	1.318	0.4	0.0340921	0.35196
Q80T23	Synaptotagmin-like protein 5 OS=Mus musculus OX=10090 GN=Sytl5 PE=1 SV=1	1.317	0.4	0.428813	0.920831
P57791	CAAX prenyl protease 2 OS=Mus musculus OX=10090 GN=Rce1 PE=2 SV=1	1.317	0.4	0.116796	0.656609
Q499E0	BMP/retinoic acid-inducible neural-specific protein 3 OS=Mus musculus OX=10090 GN=Brinp3 PE=2 SV=2	1.317	0.4	0.429013	0.920831
Q9JJ00	Phospholipid scramblase 1 OS=Mus musculus OX=10090 GN=Plscr1 PE=1 SV=1	1.316	0.4	0.106729	0.6344
Q8BP86	snRNA-activating protein complex subunit 4 OS=Mus musculus OX=10090 GN=Snapc4 PE=1 SV=2	1.316	0.4	0.376436	0.897817
Q8VBV7	COP9 signalosome complex subunit 8 OS=Mus musculus OX=10090 GN=Cops8 PE=1 SV=1	1.316	0.4	0.150265	0.721116
Q922R8	Protein disulfide-isomerase A6 OS=Mus musculus OX=10090 GN=Pdia6 PE=1 SV=3	1.316	0.4	0.0272577	0.306386
Q9JI78	Peptide-N(4)-(N-acetyl-beta-glucosaminyl)asparagine amidase OS=Mus musculus OX=10090 GN=Ngly1 PE=1 SV=2	1.315	0.4	0.0346638	0.355696
P35569	Insulin receptor substrate 1 OS=Mus musculus OX=10090 GN=Irs1 PE=1 SV=1	1.315	0.4	0.194007	0.772754
Q8C3W1	Uncharacterized protein C1orf198 homolog OS=Mus musculus OX=10090 PE=1 SV=1	1.315	0.39	0.419376	0.918548
P59644	Phosphatidylinositol 4,5-bisphosphate 5-phosphatase A OS=Mus musculus OX=10090 GN=Inpp5j PE=1 SV=2	1.314	0.39	0.0682206	0.51554
Q8K2I4	Beta-mannosidase OS=Mus musculus OX=10090 GN=Manba PE=1 SV=1	1.314	0.39	0.271334	0.852224
P16283	Anion exchange protein 3 OS=Mus musculus OX=10090 GN=Slc4a3 PE=1 SV=2	1.314	0.39	0.0427658	0.407472
Q9Z138	Tyrosine-protein kinase transmembrane receptor ROR2 OS=Mus musculus OX=10090 GN=Ror2 PE=1 SV=2	1.314	0.39	0.364853	0.894922
Q60865	Caprin-1 OS=Mus musculus OX=10090 GN=Caprin1 PE=1 SV=2	1.314	0.39	0.0941501	0.603832
Q6VNB8	WD repeat and FYVE domain-containing protein 3 OS=Mus musculus OX=10090 GN=Wdfy3 PE=1 SV=1	1.313	0.39	0.0245862	0.28736
Q8CHP6	Polyhomeotic-like protein 3 OS=Mus musculus OX=10090 GN=Phc3 PE=1 SV=2	1.313	0.39	0.200125	0.777996
Q9D3D0	Alpha-tocopherol transfer protein-like OS=Mus musculus OX=10090 GN=Ttpal PE=1 SV=3	1.313	0.39	0.181671	0.758278
Q61194	Phosphatidylinositol 4-phosphate 3-kinase C2 domain-containing subunit alpha OS=Mus musculus OX=10090 GN=Pik3c2a PE=1 SV=2	1.313	0.39	0.196792	0.776028
Q7TMY7	Importin-8 OS=Mus musculus OX=10090 GN=Ipo8 PE=1 SV=3	1.313	0.39	0.109853	0.640728
Q5HZI2	C2 calcium-dependent domain-containing protein 4C OS=Mus musculus OX=10090 GN=C2cd4cC2CD4 family PE=1 SV=1	1.312	0.39	0.106103	0.633366
Q8BMN4	Leishmanolysin-like peptidase OS=Mus musculus OX=10090 GN=Lmln PE=2 SV=1	1.312	0.39	0.0994644	0.614703
Q923U0	TOM1-like protein 1 OS=Mus musculus OX=10090 GN=Tom1l1 PE=1 SV=1	1.312	0.39	0.353541	0.891223
Q64012	RNA-binding protein Raly OS=Mus musculus OX=10090 GN=Raly PE=1 SV=3	1.311	0.39	0.0605481	0.486805
Q8CFG0	Extracellular sulfatase Sulf-2 OS=Mus musculus OX=10090 GN=Sulf2 PE=2 SV=2	1.311	0.39	0.191913	0.77226
Q61666	Protein HIRA OS=Mus musculus OX=10090 GN=Hira PE=1 SV=3	1.31	0.39	0.103774	0.628427
Q5U419	Major facilitator superfamily domain-containing protein 3 OS=Mus musculus OX=10090 GN=Mfsd3 PE=2 SV=1	1.31	0.39	0.264443	0.846723
Q02819	Nucleobindin-1 OS=Mus musculus OX=10090 GN=Nucb1 PE=1 SV=2	1.31	0.39	0.33065	0.878747
Q9D2C6	DNA-directed RNA polymerase III subunit RPC8 OS=Mus musculus OX=10090 GN=Polr3h PE=1 SV=2	1.31	0.39	0.393628	0.907651
Q504N2	Solute carrier family 22 member 15 OS=Mus musculus OX=10090 GN=Slc22a15 PE=2 SV=3	1.31	0.39	0.432647	0.922158
O89103	Complement component C1q receptor OS=Mus musculus OX=10090 GN=Cd93 PE=1 SV=1	1.31	0.39	0.263996	0.846193
Q61056	Short transient receptor potential channel 1 OS=Mus musculus OX=10090 GN=Trpc1 PE=1 SV=5	1.309	0.39	0.402263	0.909858
Q9CYI0	Protein Njmu-R1 OS=Mus musculus OX=10090 PE=1 SV=2	1.309	0.39	0.0616112	0.491573
Q3UQU0	Bromodomain-containing protein 9 OS=Mus musculus OX=10090 GN=Brd9 PE=1 SV=1	1.309	0.39	0.186345	0.764431
Q8C3J5	Dedicator of cytokinesis protein 2 OS=Mus musculus OX=10090 GN=Dock2 PE=1 SV=3	1.309	0.39	0.19622	0.776028
Q80VC6	tRNA selenocysteine 1-associated protein 1 OS=Mus musculus OX=10090 GN=Trnau1ap PE=1 SV=2	1.309	0.39	0.256538	0.840447
Q80TH2	Erbin OS=Mus musculus OX=10090 GN=Erbin PE=1 SV=3	1.309	0.39	0.0529415	0.457314
A2AIL4	NADH dehydrogenase (ubiquinone) complex I, assembly factor 6 OS=Mus musculus OX=10090 GN=Ndufaf6 PE=1 SV=1	1.309	0.39	0.167601	0.737406
P0C7T6	Ataxin-1-like OS=Mus musculus OX=10090 GN=Atxn1l PE=1 SV=1	1.308	0.39	0.223087	0.80678
Q9R0I7	YLP motif-containing protein 1 OS=Mus musculus OX=10090 GN=Ylpm1 PE=2 SV=2	1.307	0.39	0.06938	0.520582
Q99PI5	Phosphatidate phosphatase LPIN2 OS=Mus musculus OX=10090 GN=Lpin2 PE=1 SV=2	1.306	0.39	0.191262	0.771673
Q8C147	Dedicator of cytokinesis protein 8 OS=Mus musculus OX=10090 GN=Dock8 PE=1 SV=4	1.306	0.39	0.225257	0.810083
Q8R3B7	Bromodomain-containing protein 8 OS=Mus musculus OX=10090 GN=Brd8 PE=1 SV=2	1.306	0.39	0.101401	0.621984
Q80U93	Nuclear pore complex protein Nup214 OS=Mus musculus OX=10090 GN=Nup214 PE=1 SV=2	1.306	0.38	0.059	0.483504
Q9EPL4	Methyltransferase-like protein 9 OS=Mus musculus OX=10090 GN=Mettl9 PE=1 SV=1	1.306	0.38	0.211309	0.791516
Q9D2H9	Dynein assembly factor 1, axonemal OS=Mus musculus OX=10090 GN=Dnaaf1 PE=1 SV=1	1.305	0.38	0.113064	0.649023
Q8BTI8	Serine/arginine repetitive matrix protein 2 OS=Mus musculus OX=10090 GN=Srrm2 PE=1 SV=3	1.305	0.38	0.0292438	0.318998
Q6PHS9	Voltage-dependent calcium channel subunit alpha-2/delta-2 OS=Mus musculus OX=10090 GN=Cacna2d2 PE=1 SV=1	1.305	0.38	0.0646664	0.503004
Q3UI43	BRISC and BRCA1-A complex member 1 OS=Mus musculus OX=10090 GN=Babam1 PE=1 SV=1	1.304	0.38	0.137496	0.700524
Q8K3G5	Inactive serine/threonine-protein kinase VRK3 OS=Mus musculus OX=10090 GN=Vrk3 PE=1 SV=2	1.304	0.38	0.12982	0.685431
Q8K2I9	F-box DNA helicase 1 OS=Mus musculus OX=10090 GN=Fbh1 PE=1 SV=1	1.304	0.38	0.308992	0.87745
Q3UG20	Inactive histone-lysine N-methyltransferase 2E OS=Mus musculus OX=10090 GN=Kmt2e PE=1 SV=2	1.304	0.38	0.294784	0.870366
Q80UE6	Serine/threonine-protein kinase WNK4 OS=Mus musculus OX=10090 GN=Wnk4 PE=1 SV=1	1.304	0.38	0.381102	0.901585
Q8VDP3	[F-actin]-monooxygenase MICAL1 OS=Mus musculus OX=10090 GN=Mical1 PE=1 SV=1	1.304	0.38	0.114876	0.650548
Q8C4B4	Protein unc-119 homolog B OS=Mus musculus OX=10090 GN=Unc119b PE=1 SV=1	1.304	0.38	0.321906	0.878747
P97452	Ribosome biogenesis protein BOP1 OS=Mus musculus OX=10090 GN=Bop1 PE=1 SV=1	1.304	0.38	0.027518	0.307236
Q8K224	RNA cytidine acetyltransferase OS=Mus musculus OX=10090 GN=Nat10 PE=1 SV=1	1.304	0.38	0.121525	0.664962
Q8BH74	Nuclear pore complex protein Nup107 OS=Mus musculus OX=10090 GN=Nup107 PE=1 SV=1	1.303	0.38	0.0657748	0.506388
Q9JJJ7	Protein-serine O-palmitoleoyltransferase porcupine OS=Mus musculus OX=10090 GN=Porcn PE=1 SV=1	1.303	0.38	0.126007	0.676387
P51906	Excitatory amino acid transporter 3 OS=Mus musculus OX=10090 GN=Slc1a1 PE=1 SV=2	1.302	0.38	0.292564	0.869706
Q8K4L3	Supervillin OS=Mus musculus OX=10090 GN=Svil PE=1 SV=1	1.302	0.38	0.207767	0.787349
Q922K7	Probable 28S rRNA (cytosine-C(5))-methyltransferase OS=Mus musculus OX=10090 GN=Nop2 PE=1 SV=1	1.301	0.38	0.159612	0.733543
Q3UTQ8	Cyclin-dependent kinase-like 5 OS=Mus musculus OX=10090 GN=Cdkl5 PE=1 SV=1	1.301	0.38	0.195719	0.776028
Q8C9X6	Enhancer of polycomb homolog 1 OS=Mus musculus OX=10090 GN=Epc1 PE=1 SV=1	1.301	0.38	0.227839	0.812564
Q5DU41	Volume-regulated anion channel subunit LRRC8B OS=Mus musculus OX=10090 GN=Lrrc8b PE=1 SV=3	1.301	0.38	0.132959	0.689079
Q99P31	Hsp70-binding protein 1 OS=Mus musculus OX=10090 GN=Hspbp1 PE=1 SV=1	1.301	0.38	0.139353	0.703009
Q9CQY5	Magnesium transporter protein 1 OS=Mus musculus OX=10090 GN=Magt1 PE=1 SV=1	1.301	0.38	0.0677897	0.513574
Q9R0M4	Podocalyxin OS=Mus musculus OX=10090 GN=Podxl PE=1 SV=2	1.301	0.38	0.118797	0.661805
Q6ZPK7	Lateral signaling target protein 2 homolog OS=Mus musculus OX=10090 GN=Zfyve28 PE=1 SV=2	1.301	0.38	0.102857	0.625809
P51163	Uroporphyrinogen-III synthase OS=Mus musculus OX=10090 GN=Uros PE=1 SV=1	1.3	0.38	0.332466	0.879411
Q7TPV4	Myb-binding protein 1A OS=Mus musculus OX=10090 GN=Mybbp1a PE=1 SV=2	1.3	0.38	0.0312081	0.332456
Q8CIV2	Membralin OS=Mus musculus OX=10090 GN=Tmem259 PE=1 SV=2	1.3	0.38	0.144852	0.709554
Q3V1V3	ESF1 homolog OS=Mus musculus OX=10090 GN=Esf1 PE=1 SV=1	1.3	0.38	0.161233	0.733543
Q69ZS0	E3 ubiquitin-protein ligase PDZRN3 OS=Mus musculus OX=10090 GN=Pdzrn3 PE=1 SV=3	1.3	0.38	0.444951	0.927109
Q8BFR4	N-acetylglucosamine-6-sulfatase OS=Mus musculus OX=10090 GN=Gns PE=1 SV=1	1.3	0.38	0.130257	0.685709
Q3TRM8	Hexokinase-3 OS=Mus musculus OX=10090 GN=Hk3 PE=1 SV=2	1.3	0.38	0.441974	0.926883
Q8BZ21	Histone acetyltransferase KAT6A OS=Mus musculus OX=10090 GN=Kat6a PE=1 SV=2	1.299	0.38	0.443034	0.927011
Q60707	T-box transcription factor TBX2 OS=Mus musculus OX=10090 GN=Tbx2 PE=1 SV=3	1.299	0.38	0.190418	0.770812
Q8C0D0	Probable tRNA pseudouridine synthase 1 OS=Mus musculus OX=10090 GN=Trub1 PE=1 SV=1	1.299	0.38	0.197677	0.776087
Q80WT5	Aftiphilin OS=Mus musculus OX=10090 GN=Aftph PE=1 SV=2	1.299	0.38	0.144282	0.708713
Q9CYH5	Glucose-fructose oxidoreductase domain-containing protein 2 OS=Mus musculus OX=10090 GN=Gfod2 PE=2 SV=1	1.299	0.38	0.304327	0.87621
Q9D7D7	Claudin-23 OS=Mus musculus OX=10090 GN=Cldn23 PE=1 SV=1	1.299	0.38	0.327094	0.878747
Q9JLL0	Cysteine-rich motor neuron 1 protein OS=Mus musculus OX=10090 GN=Crim1 PE=2 SV=2	1.299	0.38	0.362538	0.894254
Q9CQ71	Replication protein A 14 kDa subunit OS=Mus musculus OX=10090 GN=Rpa3 PE=1 SV=1	1.298	0.38	0.357798	0.891223
Q91ZN5	Adenosine 3'-phospho 5'-phosphosulfate transporter 1 OS=Mus musculus OX=10090 GN=Slc35b2 PE=1 SV=1	1.298	0.38	0.133461	0.690886
E9Q7G0	Nuclear mitotic apparatus protein 1 OS=Mus musculus OX=10090 GN=Numa1 PE=1 SV=1	1.298	0.38	0.029273	0.318998
P01831	Thy-1 membrane glycoprotein OS=Mus musculus OX=10090 GN=Thy1 PE=1 SV=1	1.298	0.38	0.0300813	0.32467
O35379	Multidrug resistance-associated protein 1 OS=Mus musculus OX=10090 GN=Abcc1 PE=1 SV=1	1.298	0.38	0.065488	0.505041
Q9CQJ2	PIH1 domain-containing protein 1 OS=Mus musculus OX=10090 GN=Pih1d1 PE=1 SV=1	1.297	0.38	0.351828	0.890697
Q60592	Microtubule-associated serine/threonine-protein kinase 2 OS=Mus musculus OX=10090 GN=Mast2 PE=1 SV=1	1.297	0.38	0.338851	0.885163
P55066	Neurocan core protein OS=Mus musculus OX=10090 GN=Ncan PE=1 SV=1	1.297	0.38	0.30756	0.87745
Q3U5C8	Rho guanine nucleotide exchange factor 16 OS=Mus musculus OX=10090 GN=Arhgef16 PE=1 SV=3	1.297	0.37	0.271905	0.852764
Q6NS82	Reticulophagy regulator 2 OS=Mus musculus OX=10090 GN=Retreg2 PE=1 SV=2	1.297	0.37	0.0540213	0.463341
Q9D658	Protein tyrosine phosphatase type IVA 3 OS=Mus musculus OX=10090 GN=Ptp4a3 PE=1 SV=1	1.297	0.37	0.116898	0.656609
P97820	Mitogen-activated protein kinase kinase kinase kinase 4 OS=Mus musculus OX=10090 GN=Map4k4 PE=1 SV=1	1.296	0.37	0.066917	0.509529
P04925	Major prion protein OS=Mus musculus OX=10090 GN=Prnp PE=1 SV=2	1.296	0.37	0.113074	0.649023
Q9Z0R9	Acyl-CoA 6-desaturase OS=Mus musculus OX=10090 GN=Fads2 PE=1 SV=1	1.296	0.37	0.0952995	0.605176
Q9CWU2	Palmitoyltransferase ZDHHC13 OS=Mus musculus OX=10090 GN=Zdhhc13 PE=1 SV=2	1.296	0.37	0.150729	0.72181
A2AJK6	Chromodomain-helicase-DNA-binding protein 7 OS=Mus musculus OX=10090 GN=Chd7 PE=1 SV=1	1.296	0.37	0.0458112	0.421791
P98084	Amyloid-beta A4 precursor protein-binding family A member 2 OS=Mus musculus OX=10090 GN=Apba2 PE=1 SV=2	1.296	0.37	0.212006	0.792042
Q91W96	Anaphase-promoting complex subunit 4 OS=Mus musculus OX=10090 GN=Anapc4 PE=1 SV=1	1.295	0.37	0.0699448	0.521202
O88700	Bloom syndrome protein homolog OS=Mus musculus OX=10090 GN=Blm PE=1 SV=1	1.295	0.37	0.448434	0.927289
P43274	Histone H1.4 OS=Mus musculus OX=10090 GN=Hist1h1e PE=1 SV=2	1.295	0.37	0.109506	0.639624
O89019	Inversin OS=Mus musculus OX=10090 GN=Invs PE=1 SV=2	1.295	0.37	0.313858	0.878747
P35546	Proto-oncogene tyrosine-protein kinase receptor Ret OS=Mus musculus OX=10090 GN=Ret PE=1 SV=2	1.294	0.37	0.396456	0.908646
Q6NZJ6	Eukaryotic translation initiation factor 4 gamma 1 OS=Mus musculus OX=10090 GN=Eif4g1 PE=1 SV=1	1.294	0.37	0.0311887	0.332456
Q8VD66	(Lyso)-N-acylphosphatidylethanolamine lipase OS=Mus musculus OX=10090 GN=Abhd4 PE=1 SV=1	1.294	0.37	0.179957	0.756993
Q9WV30	Nuclear factor of activated T-cells 5 OS=Mus musculus OX=10090 GN=Nfat5 PE=1 SV=2	1.294	0.37	0.223278	0.806823
Q921X6	DNA-directed RNA polymerase III subunit RPC6 OS=Mus musculus OX=10090 GN=Polr3f PE=1 SV=1	1.294	0.37	0.311369	0.878747
O55137	Acyl-coenzyme A thioesterase 1 OS=Mus musculus OX=10090 GN=Acot1 PE=1 SV=1	1.293	0.37	0.0789529	0.551814
Q91WJ8	Far upstream element-binding protein 1 OS=Mus musculus OX=10090 GN=Fubp1 PE=1 SV=1	1.293	0.37	0.0362127	0.365898
Q61423	Potassium voltage-gated channel subfamily A member 4 OS=Mus musculus OX=10090 GN=Kcna4 PE=1 SV=2	1.293	0.37	0.326414	0.878747
P63250	G protein-activated inward rectifier potassium channel 1 OS=Mus musculus OX=10090 GN=Kcnj3 PE=1 SV=1	1.293	0.37	0.22722	0.812564
P98064	Mannan-binding lectin serine protease 1 OS=Mus musculus OX=10090 GN=Masp1 PE=1 SV=2	1.293	0.37	0.375752	0.897817
Q8C2Q3	RNA-binding protein 14 OS=Mus musculus OX=10090 GN=Rbm14 PE=1 SV=1	1.292	0.37	0.0439024	0.413931
Q9CQL4	39S ribosomal protein L20, mitochondrial OS=Mus musculus OX=10090 GN=Mrpl20 PE=1 SV=1	1.292	0.37	0.39657	0.908646
P63084	Protein S100-A5 OS=Mus musculus OX=10090 GN=S100a5 PE=3 SV=1	1.292	0.37	0.213822	0.795801
Q8R4R6	Nucleoporin NUP35 OS=Mus musculus OX=10090 GN=Nup35 PE=1 SV=2	1.291	0.37	0.228945	0.814898
Q6PDI6	Ubiquitin carboxyl-terminal hydrolase MINDY-2 OS=Mus musculus OX=10090 GN=Mindy2 PE=1 SV=1	1.291	0.37	0.050925	0.447852
Q8K4I3	Rho guanine nucleotide exchange factor 6 OS=Mus musculus OX=10090 GN=Arhgef6 PE=1 SV=1	1.291	0.37	0.359121	0.891223
Q99NB8	Ubiquilin-4 OS=Mus musculus OX=10090 GN=Ubqln4 PE=1 SV=1	1.291	0.37	0.357384	0.891223
B2RU80	Receptor-type tyrosine-protein phosphatase beta OS=Mus musculus OX=10090 GN=Ptprb PE=1 SV=1	1.291	0.37	0.3247	0.878747
P97372	Proteasome activator complex subunit 2 OS=Mus musculus OX=10090 GN=Psme2 PE=1 SV=4	1.291	0.37	0.22693	0.812564
Q8K0B2	Probable lysosomal cobalamin transporter OS=Mus musculus OX=10090 GN=Lmbrd1 PE=1 SV=1	1.291	0.37	0.240756	0.826914
O88508	DNA (cytosine-5)-methyltransferase 3A OS=Mus musculus OX=10090 GN=Dnmt3a PE=1 SV=2	1.29	0.37	0.375609	0.897817
Q3TEA8	Heterochromatin protein 1-binding protein 3 OS=Mus musculus OX=10090 GN=Hp1bp3 PE=1 SV=1	1.29	0.37	0.0229721	0.273734
Q9JL04	Formin-2 OS=Mus musculus OX=10090 GN=Fmn2 PE=1 SV=2	1.29	0.37	0.0670951	0.510455
Q9Z2X2	26S proteasome non-ATPase regulatory subunit 10 OS=Mus musculus OX=10090 GN=Psmd10 PE=1 SV=3	1.29	0.37	0.206332	0.78557
Q91XE8	Transmembrane protein 205 OS=Mus musculus OX=10090 GN=Tmem205 PE=1 SV=1	1.29	0.37	0.0573164	0.47973
Q69ZN7	Myoferlin OS=Mus musculus OX=10090 GN=Myof PE=1 SV=2	1.29	0.37	0.0445399	0.416459
Q5SWU9	Acetyl-CoA carboxylase 1 OS=Mus musculus OX=10090 GN=Acaca PE=1 SV=1	1.289	0.37	0.0242198	0.283812
Q8BYI6	Lysophosphatidylcholine acyltransferase 2 OS=Mus musculus OX=10090 GN=Lpcat2 PE=1 SV=1	1.289	0.37	0.07151	0.525498
Q99PL8	Thiamine transporter 2 OS=Mus musculus OX=10090 GN=Slc19a3 PE=2 SV=2	1.289	0.37	0.469321	0.931869
Q80XJ2	E3 ubiquitin-protein ligase RNF168 OS=Mus musculus OX=10090 GN=Rnf168 PE=1 SV=3	1.289	0.37	0.405208	0.909858
P11881	Inositol 1,4,5-trisphosphate receptor type 1 OS=Mus musculus OX=10090 GN=Itpr1 PE=1 SV=2	1.289	0.37	0.0838076	0.567715
Q8C9B9	Death-inducer obliterator 1 OS=Mus musculus OX=10090 GN=Dido1 PE=1 SV=4	1.288	0.37	0.0247235	0.287845
Q7TMV3	FAST kinase domain-containing protein 5, mitochondrial OS=Mus musculus OX=10090 GN=Fastkd5 PE=2 SV=1	1.288	0.37	0.406451	0.909858
Q80UW5	Serine/threonine-protein kinase MRCK gamma OS=Mus musculus OX=10090 GN=Cdc42bpg PE=1 SV=2	1.288	0.37	0.08149	0.561714
P50428	Arylsulfatase A OS=Mus musculus OX=10090 GN=Arsa PE=1 SV=2	1.288	0.37	0.330397	0.878747
Q7TMI3	E3 ubiquitin-protein ligase UHRF2 OS=Mus musculus OX=10090 GN=Uhrf2 PE=1 SV=1	1.288	0.36	0.166884	0.737049
Q8BGX7	DNA repair-scaffolding protein OS=Mus musculus OX=10090 GN=Spidr PE=2 SV=1	1.288	0.36	0.463913	0.931869
P61215	Carbonic anhydrase-related protein 10 OS=Mus musculus OX=10090 GN=Ca10 PE=1 SV=1	1.288	0.36	0.348061	0.889084
Q6X6Z7	Tektin-3 OS=Mus musculus OX=10090 GN=Tekt3 PE=2 SV=1	1.287	0.36	0.30377	0.875973
Q3UVY5	Pecanex-like protein 4 OS=Mus musculus OX=10090 GN=Pcnx4 PE=2 SV=2	1.287	0.36	0.379438	0.900991
Q4LDD4	Arf-GAP with Rho-GAP domain, ANK repeat and PH domain-containing protein 1 OS=Mus musculus OX=10090 GN=Arap1 PE=1 SV=2	1.287	0.36	0.151168	0.722058
Q62422	Osteoclast-stimulating factor 1 OS=Mus musculus OX=10090 GN=Ostf1 PE=1 SV=2	1.286	0.36	0.345573	0.889084
Q8BH24	Transmembrane 9 superfamily member 4 OS=Mus musculus OX=10090 GN=Tm9sf4 PE=1 SV=1	1.286	0.36	0.0393987	0.384318
Q9QYS9	Protein quaking OS=Mus musculus OX=10090 GN=Qki PE=1 SV=1	1.286	0.36	0.237237	0.822354
Q3UH99	Protein shisa-6 OS=Mus musculus OX=10090 GN=Shisa6 PE=1 SV=1	1.286	0.36	0.486763	0.939
Q9JJW0	Peroxisomal membrane protein 4 OS=Mus musculus OX=10090 GN=Pxmp4 PE=1 SV=3	1.285	0.36	0.407682	0.910239
A2A9C3	KICSTOR complex protein SZT2 OS=Mus musculus OX=10090 GN=Szt2 PE=1 SV=1	1.285	0.36	0.319727	0.878747
Q9JM98	WD repeat-containing protein WRAP73 OS=Mus musculus OX=10090 GN=Wrap73 PE=1 SV=2	1.285	0.36	0.340665	0.886851
Q9Z1T6	1-phosphatidylinositol 3-phosphate 5-kinase OS=Mus musculus OX=10090 GN=Pikfyve PE=1 SV=3	1.285	0.36	0.1533	0.725325
Q8BYR5	Calcium-dependent secretion activator 2 OS=Mus musculus OX=10090 GN=Cadps2 PE=1 SV=2	1.284	0.36	0.460349	0.930911
Q6PGC1	ATP-dependent RNA helicase DHX29 OS=Mus musculus OX=10090 GN=Dhx29 PE=1 SV=1	1.284	0.36	0.0730047	0.531656
A3KFM7	Chromodomain-helicase-DNA-binding protein 6 OS=Mus musculus OX=10090 GN=Chd6 PE=1 SV=1	1.284	0.36	0.146475	0.714186
Q62193	Replication protein A 32 kDa subunit OS=Mus musculus OX=10090 GN=Rpa2 PE=1 SV=1	1.284	0.36	0.117067	0.656902
Q9JJI6	GPI ethanolamine phosphate transferase 3 OS=Mus musculus OX=10090 GN=Pigo PE=1 SV=2	1.283	0.36	0.169474	0.739421
Q61070	Etoposide-induced protein 2.4 OS=Mus musculus OX=10090 GN=Ei24 PE=1 SV=3	1.283	0.36	0.0663628	0.50713
Q64018	Glycine receptor subunit alpha-1 OS=Mus musculus OX=10090 GN=Glra1 PE=1 SV=2	1.283	0.36	0.230014	0.815807
Q61164	Transcriptional repressor CTCF OS=Mus musculus OX=10090 GN=Ctcf PE=1 SV=2	1.283	0.36	0.0912209	0.593429
Q80XQ2	TBC1 domain family member 5 OS=Mus musculus OX=10090 GN=Tbc1d5 PE=1 SV=2	1.283	0.36	0.127025	0.679397
P97351	40S ribosomal protein S3a OS=Mus musculus OX=10090 GN=Rps3a PE=1 SV=3	1.283	0.36	0.0393338	0.384101
Q99PV0	Pre-mRNA-processing-splicing factor 8 OS=Mus musculus OX=10090 GN=Prpf8 PE=1 SV=2	1.282	0.36	0.0280104	0.309728
Q61937	Nucleophosmin OS=Mus musculus OX=10090 GN=Npm1 PE=1 SV=1	1.282	0.36	0.0424129	0.405824
Q8K012	Formin-binding protein 1-like OS=Mus musculus OX=10090 GN=Fnbp1l PE=1 SV=2	1.282	0.36	0.367287	0.89641
P06537	Glucocorticoid receptor OS=Mus musculus OX=10090 GN=Nr3c1 PE=1 SV=1	1.282	0.36	0.0899578	0.587329
A2AN08	E3 ubiquitin-protein ligase UBR4 OS=Mus musculus OX=10090 GN=Ubr4 PE=1 SV=1	1.282	0.36	0.0285107	0.314105
P08032	Spectrin alpha chain, erythrocytic 1 OS=Mus musculus OX=10090 GN=Spta1 PE=1 SV=3	1.281	0.36	0.406411	0.909858
Q6A0D4	Raftlin OS=Mus musculus OX=10090 GN=Rftn1 PE=1 SV=4	1.281	0.36	0.436277	0.922756
A2APY7	Arginine-hydroxylase NDUFAF5, mitochondrial OS=Mus musculus OX=10090 GN=Ndufaf5 PE=1 SV=1	1.281	0.36	0.20839	0.788691
Q8BY35	FYVE, RhoGEF and PH domain-containing protein 2 OS=Mus musculus OX=10090 GN=Fgd2 PE=1 SV=1	1.281	0.36	0.482409	0.93713
Q9R0E1	Multifunctional procollagen lysine hydroxylase and glycosyltransferase LH3 OS=Mus musculus OX=10090 GN=Plod3 PE=1 SV=1	1.281	0.36	0.333913	0.880909
Q9D8S4	Oligoribonuclease, mitochondrial OS=Mus musculus OX=10090 GN=Rexo2 PE=1 SV=2	1.281	0.36	0.255713	0.839805
Q9QYE9	Pleckstrin homology domain-containing family B member 1 OS=Mus musculus OX=10090 GN=Plekhb1 PE=1 SV=1	1.281	0.36	0.070736	0.524637
Q9DC37	Major facilitator superfamily domain-containing protein 1 OS=Mus musculus OX=10090 GN=Mfsd1 PE=1 SV=1	1.281	0.36	0.356554	0.891223
Q62351	Transferrin receptor protein 1 OS=Mus musculus OX=10090 GN=Tfrc PE=1 SV=1	1.281	0.36	0.0481759	0.435563
Q3UUQ7	GPI inositol-deacylase OS=Mus musculus OX=10090 GN=Pgap1 PE=1 SV=3	1.28	0.36	0.0421126	0.40375
P51436	D(4) dopamine receptor OS=Mus musculus OX=10090 GN=Drd4 PE=2 SV=1	1.28	0.36	0.320935	0.878747
Q9EPB5	Serine hydrolase-like protein OS=Mus musculus OX=10090 GN=Serhl PE=1 SV=1	1.28	0.36	0.302612	0.875973
Q8VC42	Regulator of MON1-CCZ1 complex OS=Mus musculus OX=10090 GN=Rmc1 PE=2 SV=1	1.28	0.36	0.0972796	0.609975
P83741	Serine/threonine-protein kinase WNK1 OS=Mus musculus OX=10090 GN=Wnk1 PE=1 SV=2	1.279	0.36	0.061859	0.492938
Q9EPL9	Peroxisomal acyl-coenzyme A oxidase 3 OS=Mus musculus OX=10090 GN=Acox3 PE=1 SV=2	1.279	0.36	0.160006	0.733543
P24788	Cyclin-dependent kinase 11B OS=Mus musculus OX=10090 GN=Cdk11b PE=1 SV=2	1.279	0.35	0.0641012	0.499901
P61406	Telomerase-binding protein EST1A OS=Mus musculus OX=10090 GN=Smg6 PE=1 SV=1	1.279	0.35	0.134429	0.692718
Q8CI96	CAP-Gly domain-containing linker protein 4 OS=Mus musculus OX=10090 GN=Clip4 PE=1 SV=1	1.279	0.35	0.256614	0.840447
Q8BXA5	Cleft lip and palate transmembrane protein 1-like protein OS=Mus musculus OX=10090 GN=Clptm1l PE=1 SV=1	1.279	0.35	0.157608	0.731532
A6H8H2	DENN domain-containing protein 4C OS=Mus musculus OX=10090 GN=Dennd4c PE=1 SV=1	1.279	0.35	0.161745	0.733543
Q8BHT7	RAB6A-GEF complex partner protein 2 OS=Mus musculus OX=10090 GN=Rgp1 PE=2 SV=1	1.278	0.35	0.333361	0.880281
Q8R1P4	Ubiquitin-like-conjugating enzyme ATG10 OS=Mus musculus OX=10090 GN=Atg10 PE=1 SV=1	1.278	0.35	0.271094	0.852224
Q8C080	Sorting nexin-16 OS=Mus musculus OX=10090 GN=Snx16 PE=1 SV=2	1.277	0.35	0.254562	0.839307
Q9DB00	GON-4-like protein OS=Mus musculus OX=10090 GN=Gon4l PE=1 SV=3	1.277	0.35	0.18076	0.758278
A2RSY6	TRMT1-like protein OS=Mus musculus OX=10090 GN=Trmt1l PE=1 SV=1	1.277	0.35	0.130583	0.68606
Q2KN98	Cytospin-A OS=Mus musculus OX=10090 GN=Specc1l PE=1 SV=1	1.277	0.35	0.189463	0.769362
Q9JIM1	Equilibrative nucleoside transporter 1 OS=Mus musculus OX=10090 GN=Slc29a1 PE=1 SV=3	1.276	0.35	0.160375	0.733543
Q8BIZ6	Smad nuclear-interacting protein 1 OS=Mus musculus OX=10090 GN=Snip1 PE=1 SV=1	1.276	0.35	0.406163	0.909858
Q6GQT6	Sterol regulatory element-binding protein cleavage-activating protein OS=Mus musculus OX=10090 GN=Scap PE=1 SV=1	1.275	0.35	0.218115	0.801831
Q60604	Adseverin OS=Mus musculus OX=10090 GN=Scin PE=1 SV=3	1.275	0.35	0.390577	0.905282
P97792	Coxsackievirus and adenovirus receptor homolog OS=Mus musculus OX=10090 GN=Cxadr PE=1 SV=1	1.275	0.35	0.0980892	0.611229
Q01815	Voltage-dependent L-type calcium channel subunit alpha-1C OS=Mus musculus OX=10090 GN=Cacna1c PE=1 SV=1	1.275	0.35	0.394358	0.907651
Q922J3	CAP-Gly domain-containing linker protein 1 OS=Mus musculus OX=10090 GN=Clip1 PE=1 SV=1	1.275	0.35	0.0651496	0.503723
A6H8H5	Potassium voltage-gated channel subfamily B member 2 OS=Mus musculus OX=10090 GN=Kcnb2 PE=1 SV=2	1.275	0.35	0.161494	0.733543
P29533	Vascular cell adhesion protein 1 OS=Mus musculus OX=10090 GN=Vcam1 PE=1 SV=1	1.275	0.35	0.138817	0.703009
P70318	Nucleolysin TIAR OS=Mus musculus OX=10090 GN=Tial1 PE=1 SV=1	1.274	0.35	0.0532779	0.459146
Q8CJ40	Rootletin OS=Mus musculus OX=10090 GN=Crocc PE=1 SV=2	1.274	0.35	0.0331028	0.344506
Q3UBX0	Transmembrane protein 109 OS=Mus musculus OX=10090 GN=Tmem109 PE=1 SV=2	1.274	0.35	0.245566	0.828143
Q80W54	CAAX prenyl protease 1 homolog OS=Mus musculus OX=10090 GN=Zmpste24 PE=1 SV=2	1.274	0.35	0.066357	0.50713
Q8C0C0	Zinc fingers and homeoboxes protein 2 OS=Mus musculus OX=10090 GN=Zhx2 PE=1 SV=1	1.273	0.35	0.248728	0.832436
D2EAC2	Zinc finger BED domain-containing protein 6 OS=Mus musculus OX=10090 GN=Zbed6 PE=1 SV=1	1.273	0.35	0.48268	0.937414
Q3USH5	Splicing factor, suppressor of white-apricot homolog OS=Mus musculus OX=10090 GN=Sfswap PE=1 SV=2	1.273	0.35	0.230517	0.816791
Q03719	Potassium voltage-gated channel subfamily D member 1 OS=Mus musculus OX=10090 GN=Kcnd1 PE=1 SV=1	1.273	0.35	0.449688	0.927289
Q61881	DNA replication licensing factor MCM7 OS=Mus musculus OX=10090 GN=Mcm7 PE=1 SV=1	1.273	0.35	0.196934	0.776028
Q67FY2	B-cell CLL/lymphoma 9-like protein OS=Mus musculus OX=10090 GN=Bcl9l PE=1 SV=1	1.273	0.35	0.48625	0.939
Q8BZ20	Protein mono-ADP-ribosyltransferase PARP12 OS=Mus musculus OX=10090 GN=Parp12 PE=1 SV=3	1.272	0.35	0.346158	0.889084
Q9CS00	Cactin OS=Mus musculus OX=10090 GN=Cactin PE=1 SV=2	1.272	0.35	0.191102	0.771673
Q99J56	Derlin-1 OS=Mus musculus OX=10090 GN=Derl1 PE=1 SV=1	1.272	0.35	0.0483307	0.436088
Q9D8B1	Androgen-induced gene 1 protein OS=Mus musculus OX=10090 GN=Aig1 PE=2 SV=2	1.272	0.35	0.0859256	0.573452
Q9CZJ2	Heat shock 70 kDa protein 12B OS=Mus musculus OX=10090 GN=Hspa12b PE=1 SV=1	1.272	0.35	0.166798	0.737049
Q8CDA1	Phosphatidylinositide phosphatase SAC2 OS=Mus musculus OX=10090 GN=Inpp5f PE=1 SV=1	1.272	0.35	0.0563567	0.474863
Q9Z2W9	Glutamate receptor 3 OS=Mus musculus OX=10090 GN=Gria3 PE=1 SV=2	1.272	0.35	0.176383	0.748593
Q8BMD6	Transmembrane protein 260 OS=Mus musculus OX=10090 GN=Tmem260 PE=2 SV=2	1.272	0.35	0.102977	0.62612
Q8CG79	Apoptosis-stimulating of p53 protein 2 OS=Mus musculus OX=10090 GN=Tp53bp2 PE=1 SV=3	1.271	0.35	0.167683	0.737406
P19246	Neurofilament heavy polypeptide OS=Mus musculus OX=10090 GN=Nefh PE=1 SV=3	1.27	0.35	0.354003	0.891223
P42228	Signal transducer and activator of transcription 4 OS=Mus musculus OX=10090 GN=Stat4 PE=1 SV=1	1.27	0.35	0.16206	0.733543
Q3THW5	Histone H2A.V OS=Mus musculus OX=10090 GN=H2afv PE=1 SV=3	1.27	0.35	0.060309	0.486733
P35821	Tyrosine-protein phosphatase non-receptor type 1 OS=Mus musculus OX=10090 GN=Ptpn1 PE=1 SV=2	1.27	0.34	0.159684	0.733543
Q60629	Ephrin type-A receptor 5 OS=Mus musculus OX=10090 GN=Epha5 PE=1 SV=2	1.27	0.34	0.183156	0.759179
Q62419	Endophilin-A2 OS=Mus musculus OX=10090 GN=Sh3gl1 PE=1 SV=1	1.27	0.34	0.148549	0.718751
O54983	Ketimine reductase mu-crystallin OS=Mus musculus OX=10090 GN=Crym PE=1 SV=1	1.27	0.34	0.0363274	0.366647
Q91WB2	Inactive phospholipid phosphatase 7 OS=Mus musculus OX=10090 GN=Plpp7 PE=1 SV=1	1.27	0.34	0.352042	0.890697
P58137	Acyl-coenzyme A thioesterase 8 OS=Mus musculus OX=10090 GN=Acot8 PE=1 SV=1	1.269	0.34	0.111865	0.64661
Q9WUE3	Cytochrome b561 domain-containing protein 2 OS=Mus musculus OX=10090 GN=Cyb561d2 PE=1 SV=1	1.269	0.34	0.258995	0.842942
Q61733	28S ribosomal protein S31, mitochondrial OS=Mus musculus OX=10090 GN=Mrps31 PE=1 SV=1	1.269	0.34	0.211571	0.791516
Q8BWJ3	Phosphorylase b kinase regulatory subunit alpha, liver isoform OS=Mus musculus OX=10090 GN=Phka2 PE=1 SV=1	1.269	0.34	0.0997031	0.615336
Q9JMH9	Unconventional myosin-XVIIIa OS=Mus musculus OX=10090 GN=Myo18a PE=1 SV=2	1.269	0.34	0.0414539	0.399614
Q9CR60	Vesicle transport protein GOT1B OS=Mus musculus OX=10090 GN=Golt1b PE=1 SV=1	1.269	0.34	0.0977044	0.610517
Q6P9K9	Neurexin-3 OS=Mus musculus OX=10090 GN=Nrxn3 PE=1 SV=2	1.269	0.34	0.0618973	0.492938
P70232	Neural cell adhesion molecule L1-like protein OS=Mus musculus OX=10090 GN=Chl1 PE=1 SV=2	1.268	0.34	0.110934	0.64421
A2RSQ0	DENN domain-containing protein 5B OS=Mus musculus OX=10090 GN=Dennd5b PE=1 SV=2	1.268	0.34	0.11825	0.661171
P26039	Talin-1 OS=Mus musculus OX=10090 GN=Tln1 PE=1 SV=2	1.268	0.34	0.051179	0.44921
Q05D44	Eukaryotic translation initiation factor 5B OS=Mus musculus OX=10090 GN=Eif5b PE=1 SV=2	1.268	0.34	0.0601175	0.486494
Q9D0B6	Protein PBDC1 OS=Mus musculus OX=10090 GN=Pbdc1 PE=1 SV=1	1.268	0.34	0.274104	0.856245
Q3UPF5	Zinc finger CCCH-type antiviral protein 1 OS=Mus musculus OX=10090 GN=Zc3hav1 PE=1 SV=1	1.268	0.34	0.315197	0.878747
Q03146	Epithelial discoidin domain-containing receptor 1 OS=Mus musculus OX=10090 GN=Ddr1 PE=2 SV=2	1.268	0.34	0.177609	0.750968
E9QAT4	Protein transport protein Sec16A OS=Mus musculus OX=10090 GN=Sec16a PE=1 SV=1	1.267	0.34	0.0704672	0.524037
Q9WV35	C->U-editing enzyme APOBEC-2 OS=Mus musculus OX=10090 GN=Apobec2 PE=1 SV=1	1.267	0.34	0.105211	0.633045
Q6P1E1	Zinc finger MIZ domain-containing protein 1 OS=Mus musculus OX=10090 GN=Zmiz1 PE=1 SV=1	1.267	0.34	0.0785427	0.55092
Q3V0L5	Leucine-rich repeat-containing protein 43 OS=Mus musculus OX=10090 GN=Lrrc43 PE=2 SV=1	1.267	0.34	0.332677	0.879411
Q9Z0U1	Tight junction protein ZO-2 OS=Mus musculus OX=10090 GN=Tjp2 PE=1 SV=2	1.267	0.34	0.0624296	0.495429
Q9CWD3	Nucleoside diphosphate-linked moiety X motif 17 OS=Mus musculus OX=10090 GN=Nudt17 PE=2 SV=1	1.266	0.34	0.271732	0.852738
O88327	Alpha-catulin OS=Mus musculus OX=10090 GN=Ctnnal1 PE=1 SV=1	1.266	0.34	0.360694	0.892879
P16546	Spectrin alpha chain, non-erythrocytic 1 OS=Mus musculus OX=10090 GN=Sptan1 PE=1 SV=4	1.266	0.34	0.0392259	0.383692
Q9Z2L6	Multiple inositol polyphosphate phosphatase 1 OS=Mus musculus OX=10090 GN=Minpp1 PE=1 SV=3	1.266	0.34	0.140913	0.704019
Q921M4	Golgin subfamily A member 2 OS=Mus musculus OX=10090 GN=Golga2 PE=1 SV=3	1.266	0.34	0.0823022	0.563867
Q810S1	Calcium uniporter regulatory subunit MCUb, mitochondrial OS=Mus musculus OX=10090 GN=Mcub PE=1 SV=1	1.266	0.34	0.453761	0.927289
P08226	Apolipoprotein E OS=Mus musculus OX=10090 GN=Apoe PE=1 SV=2	1.265	0.34	0.185367	0.762659
Q8VBU8	Protein BANP OS=Mus musculus OX=10090 GN=Banp PE=1 SV=1	1.265	0.34	0.436035	0.922756
O09112	Dual specificity protein phosphatase 8 OS=Mus musculus OX=10090 GN=Dusp8 PE=2 SV=1	1.265	0.34	0.251789	0.837717
P35710	Transcription factor SOX-5 OS=Mus musculus OX=10090 GN=Sox5 PE=1 SV=2	1.265	0.34	0.454043	0.927289
P21981	Protein-glutamine gamma-glutamyltransferase 2 OS=Mus musculus OX=10090 GN=Tgm2 PE=1 SV=4	1.265	0.34	0.117503	0.65812
Q5SSH7	Zinc finger ZZ-type and EF-hand domain-containing protein 1 OS=Mus musculus OX=10090 GN=Zzef1 PE=1 SV=2	1.265	0.34	0.166289	0.736327
Q64446	Copper-transporting ATPase 2 OS=Mus musculus OX=10090 GN=Atp7b PE=1 SV=2	1.265	0.34	0.494323	0.941442
Q61147	Ceruloplasmin OS=Mus musculus OX=10090 GN=Cp PE=1 SV=2	1.264	0.34	0.0638625	0.499229
Q03147	Cyclin-dependent kinase 7 OS=Mus musculus OX=10090 GN=Cdk7 PE=1 SV=2	1.264	0.34	0.194323	0.772754
Q8R0G9	Nuclear pore complex protein Nup133 OS=Mus musculus OX=10090 GN=Nup133 PE=1 SV=2	1.264	0.34	0.11483	0.650548
Q4FZD7	Inactive serine/threonine-protein kinase PLK5 OS=Mus musculus OX=10090 GN=Plk5 PE=1 SV=1	1.264	0.34	0.208352	0.788691
E9Q784	Zinc finger CCCH domain-containing protein 13 OS=Mus musculus OX=10090 GN=Zc3h13 PE=1 SV=1	1.264	0.34	0.442878	0.927011
P59266	Fat storage-inducing transmembrane protein 2 OS=Mus musculus OX=10090 GN=Fitm2 PE=1 SV=1	1.263	0.34	0.457016	0.929315
Q0GNC1	Inverted formin-2 OS=Mus musculus OX=10090 GN=Inf2 PE=1 SV=1	1.263	0.34	0.0605877	0.486805
P97772	Metabotropic glutamate receptor 1 OS=Mus musculus OX=10090 GN=Grm1 PE=1 SV=2	1.263	0.34	0.0924234	0.598604
P52875	Transmembrane protein 165 OS=Mus musculus OX=10090 GN=Tmem165 PE=1 SV=2	1.263	0.34	0.106059	0.633366
Q9Z223	Molybdopterin synthase catalytic subunit OS=Mus musculus OX=10090 GN=Mocs2 PE=1 SV=3	1.263	0.34	0.280642	0.859356
Q9JKC6	Cell cycle exit and neuronal differentiation protein 1 OS=Mus musculus OX=10090 GN=Cend1 PE=1 SV=1	1.263	0.34	0.0697072	0.52077
Q9JMB0	G kinase-anchoring protein 1 OS=Mus musculus OX=10090 GN=Gkap1 PE=1 SV=1	1.263	0.34	0.433449	0.922373
Q9EPR5	VPS10 domain-containing receptor SorCS2 OS=Mus musculus OX=10090 GN=Sorcs2 PE=1 SV=2	1.263	0.34	0.101784	0.622592
Q9Z0U0	Xenotropic and polytropic retrovirus receptor 1 OS=Mus musculus OX=10090 GN=Xpr1 PE=1 SV=1	1.263	0.34	0.0775236	0.548624
Q8C170	Unconventional myosin-IXa OS=Mus musculus OX=10090 GN=Myo9a PE=1 SV=2	1.263	0.34	0.0956078	0.605176
Q80WM3	Complexin-4 OS=Mus musculus OX=10090 GN=Cplx4 PE=1 SV=2	1.263	0.34	0.203567	0.782925
Q8CJF8	Protein argonaute-4 OS=Mus musculus OX=10090 GN=Ago4 PE=2 SV=2	1.263	0.34	0.395109	0.908066
Q8C827	Zinc finger protein 62 OS=Mus musculus OX=10090 GN=Zfp62 PE=1 SV=1	1.263	0.34	0.189968	0.769977
E9Q4N7	AT-rich interactive domain-containing protein 1B OS=Mus musculus OX=10090 GN=Arid1b PE=1 SV=1	1.263	0.34	0.0760833	0.543662
Q8K013	GTP-binding protein 10 OS=Mus musculus OX=10090 GN=Gtpbp10 PE=2 SV=1	1.263	0.34	0.456913	0.929315
A2ARV4	Low-density lipoprotein receptor-related protein 2 OS=Mus musculus OX=10090 GN=Lrp2 PE=1 SV=1	1.262	0.34	0.390687	0.905282
Q9JKZ2	Sodium/myo-inositol cotransporter OS=Mus musculus OX=10090 GN=Slc5a3 PE=1 SV=2	1.262	0.34	0.290328	0.868507
Q3TWN3	Metal transporter CNNM2 OS=Mus musculus OX=10090 GN=Cnnm2 PE=1 SV=3	1.262	0.34	0.121441	0.664962
P52479	Ubiquitin carboxyl-terminal hydrolase 10 OS=Mus musculus OX=10090 GN=Usp10 PE=1 SV=3	1.262	0.34	0.0713994	0.525498
A2AWP8	Rho guanine nucleotide exchange factor 10-like protein OS=Mus musculus OX=10090 GN=Arhgef10l PE=1 SV=1	1.262	0.34	0.196615	0.776028
Q5SWP3	NAC-alpha domain-containing protein 1 OS=Mus musculus OX=10090 GN=Nacad PE=1 SV=1	1.262	0.34	0.184167	0.75948
E9Q309	Centrosome-associated protein 350 OS=Mus musculus OX=10090 GN=Cep350 PE=1 SV=1	1.262	0.34	0.498892	0.942413
P21126	Ubiquitin-like protein 4A OS=Mus musculus OX=10090 GN=Ubl4a PE=1 SV=1	1.261	0.34	0.224343	0.807437
Q8K4S1	1-phosphatidylinositol 4,5-bisphosphate phosphodiesterase epsilon-1 OS=Mus musculus OX=10090 GN=Plce1 PE=1 SV=3	1.261	0.34	0.376645	0.897817
P84099	60S ribosomal protein L19 OS=Mus musculus OX=10090 GN=Rpl19 PE=1 SV=1	1.261	0.33	0.0808873	0.559269
P33609	DNA polymerase alpha catalytic subunit OS=Mus musculus OX=10090 GN=Pola1 PE=1 SV=2	1.261	0.33	0.505955	0.944596
Q5DU31	Interactor protein for cytohesin exchange factors 1 OS=Mus musculus OX=10090 GN=Ipcef1 PE=1 SV=2	1.261	0.33	0.484187	0.938037
Q9WVD4	H(+)/Cl(-) exchange transporter 5 OS=Mus musculus OX=10090 GN=Clcn5 PE=1 SV=1	1.26	0.33	0.432532	0.922158
Q6ZPS6	Ankyrin repeat and IBR domain-containing protein 1 OS=Mus musculus OX=10090 GN=Ankib1 PE=1 SV=2	1.26	0.33	0.205308	0.784309
Q8BRU6	Synaptic vesicular amine transporter OS=Mus musculus OX=10090 GN=Slc18a2 PE=1 SV=1	1.26	0.33	0.378883	0.900365
Q61624	Zinc finger protein 148 OS=Mus musculus OX=10090 GN=Znf148 PE=1 SV=2	1.26	0.33	0.275386	0.85772
Q7TPN3	GPI mannosyltransferase 2 OS=Mus musculus OX=10090 GN=Pigv PE=2 SV=2	1.259	0.33	0.379275	0.900991
Q80UY2	E3 ubiquitin-protein ligase KCMF1 OS=Mus musculus OX=10090 GN=Kcmf1 PE=1 SV=1	1.259	0.33	0.252954	0.838382
Q8BWR4	Ubiquitin carboxyl-terminal hydrolase 40 OS=Mus musculus OX=10090 GN=Usp40 PE=1 SV=2	1.259	0.33	0.50728	0.945319
Q8BJ63	AP-5 complex subunit mu-1 OS=Mus musculus OX=10090 GN=Ap5m1 PE=1 SV=2	1.259	0.33	0.279217	0.859356
Q61609	Sodium-dependent phosphate transporter 1 OS=Mus musculus OX=10090 GN=Slc20a1 PE=1 SV=1	1.259	0.33	0.238481	0.824136
Q91VS8	FERM, ARHGEF and pleckstrin domain-containing protein 2 OS=Mus musculus OX=10090 GN=Farp2 PE=1 SV=2	1.258	0.33	0.118732	0.661805
Q8C110	SLIT and NTRK-like protein 6 OS=Mus musculus OX=10090 GN=Slitrk6 PE=1 SV=1	1.258	0.33	0.39932	0.909858
Q8C1S0	Mediator of RNA polymerase II transcription subunit 19 OS=Mus musculus OX=10090 GN=Med19 PE=1 SV=1	1.258	0.33	0.361891	0.894077
Q8R079	Bifunctional apoptosis regulator OS=Mus musculus OX=10090 GN=Bfar PE=1 SV=1	1.258	0.33	0.258354	0.842152
Q8VCC9	Spondin-1 OS=Mus musculus OX=10090 GN=Spon1 PE=1 SV=1	1.258	0.33	0.111349	0.645279
Q3UH68	LIM and calponin homology domains-containing protein 1 OS=Mus musculus OX=10090 GN=Limch1 PE=1 SV=2	1.258	0.33	0.195523	0.776028
Q5XPT3	LARGE xylosyl- and glucuronyltransferase 2 OS=Mus musculus OX=10090 GN=Large2 PE=2 SV=1	1.257	0.33	0.366595	0.895714
Q3UVK0	Endoplasmic reticulum metallopeptidase 1 OS=Mus musculus OX=10090 GN=Ermp1 PE=1 SV=2	1.257	0.33	0.109395	0.639624
Q3UHD1	Adhesion G protein-coupled receptor B1 OS=Mus musculus OX=10090 GN=Adgrb1 PE=1 SV=1	1.257	0.33	0.226679	0.812564
Q925H1	Zinc finger transcription factor Trps1 OS=Mus musculus OX=10090 GN=Trps1 PE=1 SV=1	1.257	0.33	0.531738	0.95024
Q99L90	Microspherule protein 1 OS=Mus musculus OX=10090 GN=Mcrs1 PE=1 SV=1	1.257	0.33	0.294626	0.870366
Q8R323	Replication factor C subunit 3 OS=Mus musculus OX=10090 GN=Rfc3 PE=1 SV=1	1.257	0.33	0.382078	0.901974
Q9R0E2	Procollagen-lysine,2-oxoglutarate 5-dioxygenase 1 OS=Mus musculus OX=10090 GN=Plod1 PE=1 SV=1	1.256	0.33	0.355829	0.891223
Q80SY4	E3 ubiquitin-protein ligase MIB1 OS=Mus musculus OX=10090 GN=Mib1 PE=1 SV=1	1.256	0.33	0.275607	0.85772
Q3TLI0	Trafficking protein particle complex subunit 10 OS=Mus musculus OX=10090 GN=Trappc10 PE=1 SV=3	1.256	0.33	0.0832743	0.566228
Q9JJG9	Nitric oxide-associated protein 1 OS=Mus musculus OX=10090 GN=Noa1 PE=1 SV=1	1.256	0.33	0.340468	0.886613
Q6IEE6	Transmembrane protein 132E OS=Mus musculus OX=10090 GN=Tmem132e PE=1 SV=2	1.256	0.33	0.463782	0.931869
P50427	Steryl-sulfatase OS=Mus musculus OX=10090 GN=Sts PE=1 SV=1	1.256	0.33	0.131815	0.688154
Q8VHK9	ATP-dependent DNA/RNA helicase DHX36 OS=Mus musculus OX=10090 GN=Dhx36 PE=1 SV=2	1.256	0.33	0.0878531	0.580731
Q8BZ09	Mitochondrial 2-oxodicarboxylate carrier OS=Mus musculus OX=10090 GN=Slc25a21 PE=1 SV=1	1.256	0.33	0.463524	0.931869
Q9Z0V2	Potassium voltage-gated channel subfamily D member 2 OS=Mus musculus OX=10090 GN=Kcnd2 PE=1 SV=1	1.256	0.33	0.196526	0.776028
Q8VCK3	Tubulin gamma-2 chain OS=Mus musculus OX=10090 GN=Tubg2 PE=1 SV=1	1.256	0.33	0.393494	0.907651
P57722	Poly(rC)-binding protein 3 OS=Mus musculus OX=10090 GN=Pcbp3 PE=1 SV=3	1.255	0.33	0.048292	0.436088
P32037	Solute carrier family 2, facilitated glucose transporter member 3 OS=Mus musculus OX=10090 GN=Slc2a3 PE=1 SV=1	1.255	0.33	0.0777079	0.549067
Q78IS1	Transmembrane emp24 domain-containing protein 3 OS=Mus musculus OX=10090 GN=Tmed3 PE=1 SV=1	1.255	0.33	0.179805	0.756707
Q6NS46	Protein RRP5 homolog OS=Mus musculus OX=10090 GN=Pdcd11 PE=1 SV=2	1.255	0.33	0.53705	0.95024
Q61739	Integrin alpha-6 OS=Mus musculus OX=10090 GN=Itga6 PE=1 SV=3	1.255	0.33	0.367462	0.896581
O55222	Integrin-linked protein kinase OS=Mus musculus OX=10090 GN=Ilk PE=1 SV=2	1.255	0.33	0.114842	0.650548
Q8CGF5	TLC domain-containing protein 4 OS=Mus musculus OX=10090 GN=Tlcd4 PE=2 SV=1	1.255	0.33	0.453277	0.927289
Q3UUJ4	STE20-related kinase adapter protein alpha OS=Mus musculus OX=10090 GN=Strada PE=1 SV=1	1.254	0.33	0.267954	0.849622
Q3V0K9	Plastin-1 OS=Mus musculus OX=10090 GN=Pls1 PE=1 SV=1	1.254	0.33	0.200612	0.779529
Q8R3E3	WD repeat domain phosphoinositide-interacting protein 1 OS=Mus musculus OX=10090 GN=Wipi1 PE=1 SV=1	1.254	0.33	0.0886884	0.582038
Q60936	Atypical kinase COQ8A, mitochondrial OS=Mus musculus OX=10090 GN=Coq8a PE=1 SV=2	1.254	0.33	0.36353	0.894922
Q61263	Sterol O-acyltransferase 1 OS=Mus musculus OX=10090 GN=Soat1 PE=1 SV=2	1.254	0.33	0.364938	0.894922
Q91ZI0	Cadherin EGF LAG seven-pass G-type receptor 3 OS=Mus musculus OX=10090 GN=Celsr3 PE=2 SV=2	1.254	0.33	0.389168	0.904737
Q9CQE2	Transmembrane protein 223 OS=Mus musculus OX=10090 GN=Tmem223 PE=2 SV=1	1.254	0.33	0.20759	0.787349
P70324	T-box transcription factor TBX3 OS=Mus musculus OX=10090 GN=Tbx3 PE=1 SV=3	1.253	0.33	0.460948	0.93106
Q60928	Glutathione hydrolase 1 proenzyme OS=Mus musculus OX=10090 GN=Ggt1 PE=1 SV=1	1.253	0.33	0.396955	0.908762
Q3U0V1	Far upstream element-binding protein 2 OS=Mus musculus OX=10090 GN=Khsrp PE=1 SV=2	1.253	0.33	0.0506086	0.445939
P56818	Beta-secretase 1 OS=Mus musculus OX=10090 GN=Bace1 PE=1 SV=2	1.253	0.33	0.394285	0.907651
Q7TNF0	Double C2-like domain-containing protein alpha OS=Mus musculus OX=10090 GN=Doc2a PE=2 SV=1	1.253	0.33	0.516366	0.947949
E9PYL2	Proline-rich protein 12 OS=Mus musculus OX=10090 GN=Prr12 PE=1 SV=1	1.253	0.32	0.143971	0.708713
Q9ERB0	Synaptosomal-associated protein 29 OS=Mus musculus OX=10090 GN=Snap29 PE=1 SV=1	1.252	0.32	0.266446	0.849023
Q02956	Protein kinase C zeta type OS=Mus musculus OX=10090 GN=Prkcz PE=1 SV=2	1.252	0.32	0.104077	0.629414
Q9DCE5	p21-activated protein kinase-interacting protein 1 OS=Mus musculus OX=10090 GN=Pak1ip1 PE=1 SV=2	1.252	0.32	0.135844	0.696828
Q8CHG5	Apoptosis-resistant E3 ubiquitin protein ligase 1 OS=Mus musculus OX=10090 GN=Arel1 PE=2 SV=2	1.252	0.32	0.385098	0.903468
Q80XJ3	Tetratricopeptide repeat protein 28 OS=Mus musculus OX=10090 GN=Ttc28 PE=1 SV=3	1.252	0.32	0.216709	0.799739
Q60841	Reelin OS=Mus musculus OX=10090 GN=Reln PE=1 SV=3	1.252	0.32	0.121489	0.664962
Q6PEM8	Proton-coupled folate transporter OS=Mus musculus OX=10090 GN=Slc46a1 PE=1 SV=1	1.252	0.32	0.418074	0.91836
Q8VCW4	Protein unc-93 homolog B1 OS=Mus musculus OX=10090 GN=Unc93b1 PE=1 SV=2	1.252	0.32	0.476089	0.934031
Q9R0N0	Galactokinase OS=Mus musculus OX=10090 GN=Galk1 PE=1 SV=2	1.251	0.32	0.082114	0.563862
O70481	E3 ubiquitin-protein ligase UBR1 OS=Mus musculus OX=10090 GN=Ubr1 PE=1 SV=2	1.251	0.32	0.0949652	0.605176
O08915	AH receptor-interacting protein OS=Mus musculus OX=10090 GN=Aip PE=1 SV=1	1.251	0.32	0.123891	0.672342
Q9D8N2	DENN domain-containing protein 10 OS=Mus musculus OX=10090 GN=Dennd10 PE=1 SV=2	1.251	0.32	0.13861	0.703009
O35704	Serine palmitoyltransferase 1 OS=Mus musculus OX=10090 GN=Sptlc1 PE=1 SV=2	1.251	0.32	0.380688	0.901339
Q8CCA0	DCN1-like protein 4 OS=Mus musculus OX=10090 GN=Dcun1d4 PE=2 SV=1	1.251	0.32	0.439485	0.92571
Q6KCD5	Nipped-B-like protein OS=Mus musculus OX=10090 GN=Nipbl PE=1 SV=1	1.251	0.32	0.0881139	0.581443
Q6URW6	Myosin-14 OS=Mus musculus OX=10090 GN=Myh14 PE=1 SV=1	1.251	0.32	0.0528655	0.457314
Q9D4B2	Tetratricopeptide repeat protein 25 OS=Mus musculus OX=10090 GN=Ttc25 PE=1 SV=3	1.251	0.32	0.477176	0.93482
Q3U4G3	Xyloside xylosyltransferase 1 OS=Mus musculus OX=10090 GN=Xxylt1 PE=1 SV=2	1.251	0.32	0.116759	0.656609
P70428	Exostosin-2 OS=Mus musculus OX=10090 GN=Ext2 PE=1 SV=2	1.251	0.32	0.310614	0.878747
P54751	CMP-N-acetylneuraminate-beta-galactosamide-alpha-2,3-sialyltransferase 1 OS=Mus musculus OX=10090 GN=St3gal1 PE=1 SV=1	1.25	0.32	0.387529	0.904737
F7BJB9	MORC family CW-type zinc finger protein 3 OS=Mus musculus OX=10090 GN=Morc3 PE=1 SV=1	1.25	0.32	0.215268	0.796805
Q8BZQ7	Anaphase-promoting complex subunit 2 OS=Mus musculus OX=10090 GN=Anapc2 PE=1 SV=2	1.25	0.32	0.144328	0.708713
Q9JHQ5	Leucine zipper transcription factor-like protein 1 OS=Mus musculus OX=10090 GN=Lztfl1 PE=1 SV=1	1.25	0.32	0.20132	0.780412
E9Q4Z2	Acetyl-CoA carboxylase 2 OS=Mus musculus OX=10090 GN=Acacb PE=1 SV=1	1.25	0.32	0.482025	0.93713
Q8K3W0	BRISC and BRCA1-A complex member 2 OS=Mus musculus OX=10090 GN=Babam2 PE=1 SV=2	1.25	0.32	0.218164	0.801831
P70333	Heterogeneous nuclear ribonucleoprotein H2 OS=Mus musculus OX=10090 GN=Hnrnph2 PE=1 SV=1	1.25	0.32	0.0855704	0.572078
A2BH40	AT-rich interactive domain-containing protein 1A OS=Mus musculus OX=10090 GN=Arid1a PE=1 SV=1	1.25	0.32	0.0873001	0.578208
Q5DW34	Histone-lysine N-methyltransferase EHMT1 OS=Mus musculus OX=10090 GN=Ehmt1 PE=1 SV=2	1.25	0.32	0.2214	0.803756
Q3UZ18	Little elongation complex subunit 2 OS=Mus musculus OX=10090 GN=Ice2 PE=1 SV=2	1.25	0.32	0.394684	0.907651
Q9ESE1	Lipopolysaccharide-responsive and beige-like anchor protein OS=Mus musculus OX=10090 GN=Lrba PE=1 SV=1	1.25	0.32	0.0560621	0.474375
Q9EST5	Acidic leucine-rich nuclear phosphoprotein 32 family member B OS=Mus musculus OX=10090 GN=Anp32b PE=1 SV=1	1.249	0.32	0.112879	0.649023
Q8BFU8	Vesicular glutamate transporter 3 OS=Mus musculus OX=10090 GN=Slc17a8 PE=2 SV=1	1.249	0.32	0.248235	0.831495
Q6ZPR5	Sphingomyelin phosphodiesterase 4 OS=Mus musculus OX=10090 GN=Smpd4 PE=1 SV=2	1.248	0.32	0.219907	0.803641
Q9CQT2	RNA-binding protein 7 OS=Mus musculus OX=10090 GN=Rbm7 PE=1 SV=1	1.248	0.32	0.142536	0.707746
Q6P5D8	Structural maintenance of chromosomes flexible hinge domain-containing protein 1 OS=Mus musculus OX=10090 GN=Smchd1 PE=1 SV=2	1.248	0.32	0.0555625	0.472215
Q9WTR6	Cystine/glutamate transporter OS=Mus musculus OX=10090 GN=Slc7a11 PE=1 SV=1	1.248	0.32	0.406667	0.909858
Q9QUQ5	Short transient receptor potential channel 4 OS=Mus musculus OX=10090 GN=Trpc4 PE=1 SV=1	1.248	0.32	0.308146	0.87745
Q8BL66	Early endosome antigen 1 OS=Mus musculus OX=10090 GN=Eea1 PE=1 SV=2	1.248	0.32	0.0561642	0.474375
Q9QXD8	LIM domain-containing protein 1 OS=Mus musculus OX=10090 GN=Limd1 PE=1 SV=2	1.248	0.32	0.422643	0.918919
Q9CR59	Growth arrest and DNA damage-inducible proteins-interacting protein 1 OS=Mus musculus OX=10090 GN=Gadd45gip1 PE=1 SV=1	1.248	0.32	0.233324	0.818669
Q9CYD3	Cartilage-associated protein OS=Mus musculus OX=10090 GN=Crtap PE=1 SV=3	1.248	0.32	0.451224	0.927289
Q91V51	Probable tubulin polyglutamylase TTLL1 OS=Mus musculus OX=10090 GN=Ttll1 PE=1 SV=1	1.247	0.32	0.309744	0.87745
Q7TMF2	3'-5' exoribonuclease 1 OS=Mus musculus OX=10090 GN=Eri1 PE=1 SV=2	1.247	0.32	0.452272	0.927289
Q5PSV9	Mediator of DNA damage checkpoint protein 1 OS=Mus musculus OX=10090 GN=Mdc1 PE=1 SV=1	1.247	0.32	0.491765	0.94081
Q6GQT0	Dual specificity protein phosphatase CDC14A OS=Mus musculus OX=10090 GN=Cdc14a PE=1 SV=2	1.247	0.32	0.48243	0.93713
Q61183	Poly(A) polymerase alpha OS=Mus musculus OX=10090 GN=Papola PE=1 SV=4	1.247	0.32	0.0850794	0.57161
Q9QUG2	DNA polymerase kappa OS=Mus musculus OX=10090 GN=Polk PE=1 SV=1	1.247	0.32	0.205899	0.78555
P97858	Solute carrier family 35 member B1 OS=Mus musculus OX=10090 GN=Slc35b1 PE=1 SV=1	1.247	0.32	0.317923	0.878747
Q9JL19	Nuclear receptor coactivator 6 OS=Mus musculus OX=10090 GN=Ncoa6 PE=1 SV=1	1.247	0.32	0.32212	0.878747
Q9JK81	UPF0160 protein MYG1, mitochondrial OS=Mus musculus OX=10090 GN=Myg1 PE=1 SV=1	1.247	0.32	0.0570367	0.478292
Q7TS63	Zinc finger protein ZFAT OS=Mus musculus OX=10090 GN=Zfat PE=1 SV=2	1.247	0.32	0.392158	0.906478
Q8CHR6	Dihydropyrimidine dehydrogenase [NADP(+)] OS=Mus musculus OX=10090 GN=Dpyd PE=1 SV=1	1.247	0.32	0.246901	0.829716
Q9JLM9	Growth factor receptor-bound protein 14 OS=Mus musculus OX=10090 GN=Grb14 PE=1 SV=1	1.246	0.32	0.402224	0.909858
P11679	Keratin, type II cytoskeletal 8 OS=Mus musculus OX=10090 GN=Krt8 PE=1 SV=4	1.246	0.32	0.140714	0.703495
P04344	Gamma-crystallin B OS=Mus musculus OX=10090 GN=Crygb PE=2 SV=4	1.246	0.32	0.145894	0.713497
Q99104	Unconventional myosin-Va OS=Mus musculus OX=10090 GN=Myo5a PE=1 SV=2	1.246	0.32	0.0578724	0.481718
Q61176	Arginase-1 OS=Mus musculus OX=10090 GN=Arg1 PE=1 SV=1	1.246	0.32	0.101381	0.621984
Q99NH0	Ankyrin repeat domain-containing protein 17 OS=Mus musculus OX=10090 GN=Ankrd17 PE=1 SV=2	1.246	0.32	0.0976601	0.610517
Q8K1S4	Netrin receptor UNC5A OS=Mus musculus OX=10090 GN=Unc5a PE=1 SV=1	1.246	0.32	0.430108	0.921393
Q8BJL0	SWI/SNF-related matrix-associated actin-dependent regulator of chromatin subfamily A-like protein 1 OS=Mus musculus OX=10090 GN=Smarcal1 PE=1 SV=1	1.245	0.32	0.0978364	0.610919
B1AY13	Ubiquitin carboxyl-terminal hydrolase 24 OS=Mus musculus OX=10090 GN=Usp24 PE=1 SV=1	1.245	0.32	0.118807	0.661805
Q3UDR8	Protein YIPF3 OS=Mus musculus OX=10090 GN=Yipf3 PE=1 SV=1	1.245	0.32	0.13993	0.703009
Q9Z239	Phospholemman OS=Mus musculus OX=10090 GN=Fxyd1 PE=1 SV=1	1.245	0.32	0.287265	0.866365
Q8BVU0	DISP complex protein LRCH3 OS=Mus musculus OX=10090 GN=Lrch3 PE=1 SV=3	1.245	0.32	0.285139	0.864229
P26040	Ezrin OS=Mus musculus OX=10090 GN=Ezr PE=1 SV=3	1.245	0.32	0.0837894	0.567715
Q62261	Spectrin beta chain, non-erythrocytic 1 OS=Mus musculus OX=10090 GN=Sptbn1 PE=1 SV=2	1.245	0.32	0.0591305	0.483504
Q01730	Ras suppressor protein 1 OS=Mus musculus OX=10090 GN=Rsu1 PE=1 SV=3	1.245	0.32	0.204947	0.784309
P51432	1-phosphatidylinositol 4,5-bisphosphate phosphodiesterase beta-3 OS=Mus musculus OX=10090 GN=Plcb3 PE=1 SV=2	1.245	0.32	0.122016	0.666838
O35308	Monocarboxylate transporter 3 OS=Mus musculus OX=10090 GN=Slc16a8 PE=2 SV=2	1.245	0.32	0.407709	0.910239
Q6PFX9	Poly [ADP-ribose] polymerase tankyrase-1 OS=Mus musculus OX=10090 GN=Tnks PE=1 SV=1	1.245	0.32	0.396008	0.908513
Q99JY8	Phospholipid phosphatase 3 OS=Mus musculus OX=10090 GN=Plpp3 PE=1 SV=1	1.245	0.32	0.199194	0.776486
Q80U44	Zinc finger FYVE domain-containing protein 16 OS=Mus musculus OX=10090 GN=Zfyve16 PE=1 SV=2	1.244	0.32	0.322376	0.878747
E9Q7X6	Protein HEG homolog 1 OS=Mus musculus OX=10090 GN=Heg1 PE=1 SV=1	1.244	0.32	0.428778	0.920831
Q9CSU0	Regulation of nuclear pre-mRNA domain-containing protein 1B OS=Mus musculus OX=10090 GN=Rprd1b PE=1 SV=2	1.244	0.31	0.0826786	0.564288
Q91VE0	Long-chain fatty acid transport protein 4 OS=Mus musculus OX=10090 GN=Slc27a4 PE=1 SV=1	1.244	0.31	0.108028	0.637082
Q9D3B1	Very-long-chain (3R)-3-hydroxyacyl-CoA dehydratase 2 OS=Mus musculus OX=10090 GN=Hacd2 PE=1 SV=1	1.244	0.31	0.227225	0.812564
Q8BH73	Glutaminyl-peptide cyclotransferase-like protein OS=Mus musculus OX=10090 GN=Qpctl PE=1 SV=1	1.244	0.31	0.542241	0.952817
Q9WUP7	Ubiquitin carboxyl-terminal hydrolase isozyme L5 OS=Mus musculus OX=10090 GN=Uchl5 PE=1 SV=2	1.244	0.31	0.148944	0.719444
B1AY10	Transcriptional repressor NF-X1 OS=Mus musculus OX=10090 GN=Nfx1 PE=1 SV=1	1.244	0.31	0.326262	0.878747
O35682	Myeloid-associated differentiation marker OS=Mus musculus OX=10090 GN=Myadm PE=1 SV=2	1.244	0.31	0.324133	0.878747
P21180	Complement C2 OS=Mus musculus OX=10090 GN=C2 PE=1 SV=2	1.243	0.31	0.534987	0.95024
Q6A098	Selenocysteine insertion sequence-binding protein 2-like OS=Mus musculus OX=10090 GN=Secisbp2l PE=1 SV=2	1.243	0.31	0.328904	0.878747
Q9JL60	Glucocorticoid modulatory element-binding protein 1 OS=Mus musculus OX=10090 GN=Gmeb1 PE=1 SV=2	1.243	0.31	0.168534	0.738878
Q8C1F4	Chondroitin sulfate N-acetylgalactosaminyltransferase 2 OS=Mus musculus OX=10090 GN=Csgalnact2 PE=2 SV=1	1.243	0.31	0.324963	0.878747
B2RXC1	Trafficking protein particle complex subunit 11 OS=Mus musculus OX=10090 GN=Trappc11 PE=1 SV=1	1.243	0.31	0.0975864	0.610517
Q6NV66	Zinc finger protein 646 OS=Mus musculus OX=10090 GN=Zfp646 PE=1 SV=1	1.243	0.31	0.242061	0.828143
P14206	40S ribosomal protein SA OS=Mus musculus OX=10090 GN=Rpsa PE=1 SV=4	1.243	0.31	0.0898602	0.587329
Q8R3C6	Probable RNA-binding protein 19 OS=Mus musculus OX=10090 GN=Rbm19 PE=1 SV=1	1.243	0.31	0.232723	0.818023
Q8C9S8	Cysteine protease ATG4A OS=Mus musculus OX=10090 GN=Atg4a PE=2 SV=2	1.243	0.31	0.521735	0.949958
Q9CZV5	STAGA complex 65 subunit gamma OS=Mus musculus OX=10090 GN=Supt7l PE=1 SV=1	1.243	0.31	0.53735	0.95024
Q6IMP4	Pannexin-2 OS=Mus musculus OX=10090 GN=Panx2 PE=1 SV=2	1.242	0.31	0.386335	0.90449
P32020	Non-specific lipid-transfer protein OS=Mus musculus OX=10090 GN=Scp2 PE=1 SV=3	1.242	0.31	0.126552	0.677432
B1AZP2	Disks large-associated protein 4 OS=Mus musculus OX=10090 GN=Dlgap4 PE=1 SV=1	1.242	0.31	0.213936	0.795801
Q3UL36	Arginine and glutamate-rich protein 1 OS=Mus musculus OX=10090 GN=Arglu1 PE=1 SV=2	1.242	0.31	0.165192	0.736327
Q8R107	PRELI domain-containing protein 1, mitochondrial OS=Mus musculus OX=10090 GN=Prelid1 PE=1 SV=1	1.242	0.31	0.543774	0.953454
P55098	Peroxisome biogenesis factor 2 OS=Mus musculus OX=10090 GN=Pex2 PE=2 SV=1	1.242	0.31	0.494269	0.941442
Q8BUH8	Sentrin-specific protease 7 OS=Mus musculus OX=10090 GN=Senp7 PE=1 SV=1	1.242	0.31	0.221573	0.803756
Q5DU09	Zinc finger protein 652 OS=Mus musculus OX=10090 GN=Znf652 PE=1 SV=2	1.241	0.31	0.206	0.78557
O08532	Voltage-dependent calcium channel subunit alpha-2/delta-1 OS=Mus musculus OX=10090 GN=Cacna2d1 PE=1 SV=1	1.241	0.31	0.0986425	0.612218
A2A8L5	Receptor-type tyrosine-protein phosphatase F OS=Mus musculus OX=10090 GN=Ptprf PE=1 SV=1	1.241	0.31	0.138982	0.703009
P28063	Proteasome subunit beta type-8 OS=Mus musculus OX=10090 GN=Psmb8 PE=1 SV=2	1.241	0.31	0.425702	0.920606
Q9ET54	Palladin OS=Mus musculus OX=10090 GN=Palld PE=1 SV=2	1.241	0.31	0.22549	0.810274
Q62036	Centrosomal protein of 131 kDa OS=Mus musculus OX=10090 GN=Cep131 PE=1 SV=2	1.241	0.31	0.247008	0.829767
Q61285	ATP-binding cassette sub-family D member 2 OS=Mus musculus OX=10090 GN=Abcd2 PE=1 SV=1	1.24	0.31	0.291622	0.86891
O35188	Fractalkine OS=Mus musculus OX=10090 GN=Cx3cl1 PE=1 SV=3	1.24	0.31	0.291094	0.868507
Q8CFX1	GDH/6PGL endoplasmic bifunctional protein OS=Mus musculus OX=10090 GN=H6pd PE=1 SV=2	1.24	0.31	0.261785	0.844916
Q8R2P1	Kelch-like protein 25 OS=Mus musculus OX=10090 GN=Klhl25 PE=2 SV=1	1.24	0.31	0.337527	0.883461
P14115	60S ribosomal protein L27a OS=Mus musculus OX=10090 GN=Rpl27a PE=1 SV=5	1.24	0.31	0.0880253	0.581443
Q8BI84	Transport and Golgi organization protein 1 homolog OS=Mus musculus OX=10090 GN=Mia3 PE=1 SV=2	1.24	0.31	0.0648255	0.503405
Q6ZQ93	Ubiquitin carboxyl-terminal hydrolase 34 OS=Mus musculus OX=10090 GN=Usp34 PE=1 SV=3	1.24	0.31	0.132654	0.688292
P15620	Zinc finger protein 271 OS=Mus musculus OX=10090 GN=Znf271 PE=2 SV=1	1.24	0.31	0.543045	0.952817
Q99LJ1	Tissue alpha-L-fucosidase OS=Mus musculus OX=10090 GN=Fuca1 PE=1 SV=1	1.24	0.31	0.389347	0.904737
P0C090	Roquin-2 OS=Mus musculus OX=10090 GN=Rc3h2 PE=1 SV=1	1.24	0.31	0.349455	0.889487
O08539	Myc box-dependent-interacting protein 1 OS=Mus musculus OX=10090 GN=Bin1 PE=1 SV=1	1.24	0.31	0.0654463	0.505041
Q9D2Z4	Sentrin-specific protease 8 OS=Mus musculus OX=10090 GN=Senp8 PE=1 SV=2	1.24	0.31	0.460119	0.930655
P43406	Integrin alpha-V OS=Mus musculus OX=10090 GN=Itgav PE=1 SV=2	1.24	0.31	0.132323	0.688154
Q9QXT9	Zinc finger protein 354B OS=Mus musculus OX=10090 GN=Znf354b PE=2 SV=1	1.239	0.31	0.404877	0.909858
Q9CWE0	Mitochondrial fission regulator 1-like OS=Mus musculus OX=10090 GN=Mtfr1l PE=1 SV=1	1.239	0.31	0.38838	0.904737
Q8BND3	WD repeat-containing protein 35 OS=Mus musculus OX=10090 GN=Wdr35 PE=1 SV=3	1.239	0.31	0.102349	0.62356
Q059U7	Protein inturned OS=Mus musculus OX=10090 GN=Intu PE=1 SV=1	1.239	0.31	0.546275	0.953614
Q3UHK1	Proton myo-inositol cotransporter OS=Mus musculus OX=10090 GN=Slc2a13 PE=1 SV=2	1.238	0.31	0.152769	0.724944
P59808	SAM and SH3 domain-containing protein 1 OS=Mus musculus OX=10090 GN=Sash1 PE=1 SV=1	1.238	0.31	0.405134	0.909858
Q9Z351	Potassium voltage-gated channel subfamily KQT member 2 OS=Mus musculus OX=10090 GN=Kcnq2 PE=1 SV=1	1.238	0.31	0.449376	0.927289
P15409	Rhodopsin OS=Mus musculus OX=10090 GN=Rho PE=1 SV=2	1.238	0.31	0.068029	0.514523
Q99KS6	Manganese-dependent ADP-ribose/CDP-alcohol diphosphatase OS=Mus musculus OX=10090 GN=Adprm PE=1 SV=1	1.238	0.31	0.449866	0.927289
Q8BFZ2	Phospholipid phosphatase-related protein type 1 OS=Mus musculus OX=10090 GN=Plppr1 PE=1 SV=1	1.238	0.31	0.334913	0.881803
Q9Z0J1	Reversion-inducing cysteine-rich protein with Kazal motifs OS=Mus musculus OX=10090 GN=Reck PE=1 SV=2	1.237	0.31	0.427679	0.920831
P52800	Ephrin-B2 OS=Mus musculus OX=10090 GN=Efnb2 PE=1 SV=1	1.237	0.31	0.350844	0.890697
P59178	Lethal(3)malignant brain tumor-like protein 2 OS=Mus musculus OX=10090 GN=L3mbtl2 PE=1 SV=2	1.237	0.31	0.453637	0.927289
Q8CGN4	BCL-6 corepressor OS=Mus musculus OX=10090 GN=Bcor PE=1 SV=2	1.237	0.31	0.428756	0.920831
Q8BVZ5	Interleukin-33 OS=Mus musculus OX=10090 GN=Il33 PE=1 SV=1	1.237	0.31	0.502221	0.943256
Q9CR86	Calcium-regulated heat stable protein 1 OS=Mus musculus OX=10090 GN=Carhsp1 PE=1 SV=1	1.236	0.31	0.47906	0.936023
Q8BTW3	Exosome complex component MTR3 OS=Mus musculus OX=10090 GN=Exosc6 PE=1 SV=1	1.236	0.31	0.268597	0.850071
Q6ZPZ3	Zinc finger CCCH domain-containing protein 4 OS=Mus musculus OX=10090 GN=Zc3h4 PE=1 SV=2	1.236	0.31	0.139285	0.703009
Q6PGE4	Zinc finger protein 316 OS=Mus musculus OX=10090 GN=Znf316 PE=2 SV=1	1.236	0.31	0.219232	0.802502
P41438	Reduced folate transporter OS=Mus musculus OX=10090 GN=Slc19a1 PE=1 SV=1	1.236	0.31	0.402723	0.909858
P86046	Inward rectifier potassium channel 13 OS=Mus musculus OX=10090 GN=Kcnj13 PE=3 SV=1	1.235	0.3	0.245929	0.828143
Q61037	Tuberin OS=Mus musculus OX=10090 GN=Tsc2 PE=1 SV=1	1.235	0.3	0.123631	0.672002
Q9CZM2	60S ribosomal protein L15 OS=Mus musculus OX=10090 GN=Rpl15 PE=1 SV=4	1.235	0.3	0.0714862	0.525498
P61025	Cyclin-dependent kinases regulatory subunit 1 OS=Mus musculus OX=10090 GN=Cks1b PE=3 SV=1	1.235	0.3	0.464652	0.931869
A2A6A1	G patch domain-containing protein 8 OS=Mus musculus OX=10090 GN=Gpatch8 PE=1 SV=1	1.234	0.3	0.359296	0.891223
B2RX14	Terminal uridylyltransferase 4 OS=Mus musculus OX=10090 GN=Tut4 PE=1 SV=2	1.234	0.3	0.263022	0.844916
P97311	DNA replication licensing factor MCM6 OS=Mus musculus OX=10090 GN=Mcm6 PE=1 SV=1	1.234	0.3	0.432671	0.922158
Q9WU20	Methylenetetrahydrofolate reductase OS=Mus musculus OX=10090 GN=Mthfr PE=1 SV=2	1.234	0.3	0.393398	0.907651
Q9Z1K7	Adenomatous polyposis coli protein 2 OS=Mus musculus OX=10090 GN=Apc2 PE=1 SV=1	1.234	0.3	0.422056	0.918748
Q8C1E7	Transmembrane protein 120A OS=Mus musculus OX=10090 GN=Tmem120a PE=1 SV=1	1.234	0.3	0.246066	0.828143
Q6IRU5	Clathrin light chain B OS=Mus musculus OX=10090 GN=Cltb PE=1 SV=1	1.233	0.3	0.423141	0.919483
Q01279	Epidermal growth factor receptor OS=Mus musculus OX=10090 GN=Egfr PE=1 SV=1	1.233	0.3	0.172772	0.745183
P70459	ETS domain-containing transcription factor ERF OS=Mus musculus OX=10090 GN=Erf PE=1 SV=1	1.233	0.3	0.563029	0.958023
Q6PDG5	SWI/SNF complex subunit SMARCC2 OS=Mus musculus OX=10090 GN=Smarcc2 PE=1 SV=2	1.233	0.3	0.0745292	0.540142
Q6P1B3	PILR alpha-associated neural protein OS=Mus musculus OX=10090 GN=Pianp PE=1 SV=1	1.233	0.3	0.472385	0.932652
P49282	Natural resistance-associated macrophage protein 2 OS=Mus musculus OX=10090 GN=Slc11a2 PE=1 SV=2	1.233	0.3	0.347184	0.889084
Q8BUR4	Dedicator of cytokinesis protein 1 OS=Mus musculus OX=10090 GN=Dock1 PE=1 SV=3	1.233	0.3	0.120042	0.662764
P51791	H(+)/Cl(-) exchange transporter 3 OS=Mus musculus OX=10090 GN=Clcn3 PE=1 SV=2	1.232	0.3	0.152984	0.724944
O88286	Protein Wiz OS=Mus musculus OX=10090 GN=Wiz PE=1 SV=2	1.232	0.3	0.17376	0.746024
Q9JKR6	Hypoxia up-regulated protein 1 OS=Mus musculus OX=10090 GN=Hyou1 PE=1 SV=1	1.232	0.3	0.0749613	0.541255
Q9Z148	Histone-lysine N-methyltransferase EHMT2 OS=Mus musculus OX=10090 GN=Ehmt2 PE=1 SV=2	1.232	0.3	0.216647	0.799739
Q3TKT4	Transcription activator BRG1 OS=Mus musculus OX=10090 GN=Smarca4 PE=1 SV=1	1.232	0.3	0.104802	0.632951
Q3ULJ0	Glycerol-3-phosphate dehydrogenase 1-like protein OS=Mus musculus OX=10090 GN=Gpd1l PE=1 SV=2	1.232	0.3	0.144602	0.708713
Q8BMJ2	Leucine--tRNA ligase, cytoplasmic OS=Mus musculus OX=10090 GN=Lars PE=1 SV=2	1.232	0.3	0.0753133	0.541756
P46061	Ran GTPase-activating protein 1 OS=Mus musculus OX=10090 GN=Rangap1 PE=1 SV=2	1.232	0.3	0.0986539	0.612218
Q99MS8	Tubulin polyglutamylase complex subunit 1 OS=Mus musculus OX=10090 GN=Tpgs1 PE=1 SV=1	1.232	0.3	0.429875	0.921393
P63028	Translationally-controlled tumor protein OS=Mus musculus OX=10090 GN=Tpt1 PE=1 SV=1	1.232	0.3	0.262759	0.844916
Q8R1A4	Dedicator of cytokinesis protein 7 OS=Mus musculus OX=10090 GN=Dock7 PE=1 SV=3	1.232	0.3	0.120095	0.662764
Q3TD49	Signal peptide peptidase-like 2B OS=Mus musculus OX=10090 GN=Sppl2b PE=1 SV=2	1.232	0.3	0.449029	0.927289
Q9WTK2	Chromodomain Y-like protein OS=Mus musculus OX=10090 GN=Cdyl PE=1 SV=1	1.231	0.3	0.546772	0.953614
Q9DBY1	E3 ubiquitin-protein ligase synoviolin OS=Mus musculus OX=10090 GN=Syvn1 PE=1 SV=3	1.231	0.3	0.149353	0.719912
P47962	60S ribosomal protein L5 OS=Mus musculus OX=10090 GN=Rpl5 PE=1 SV=3	1.231	0.3	0.0766797	0.545647
Q9EPL0	Xylosyltransferase 2 OS=Mus musculus OX=10090 GN=Xylt2 PE=2 SV=3	1.231	0.3	0.477609	0.935176
Q3U9G9	Delta(14)-sterol reductase LBR OS=Mus musculus OX=10090 GN=Lbr PE=1 SV=2	1.231	0.3	0.179131	0.754926
Q0P5W1	Vacuolar protein sorting-associated protein 8 homolog OS=Mus musculus OX=10090 GN=Vps8 PE=1 SV=1	1.231	0.3	0.0988715	0.613139
Q6ZWZ2	Ubiquitin-conjugating enzyme E2 R2 OS=Mus musculus OX=10090 GN=Ube2r2 PE=1 SV=1	1.231	0.3	0.429658	0.921293
Q3UIA2	Rho GTPase-activating protein 17 OS=Mus musculus OX=10090 GN=Arhgap17 PE=1 SV=1	1.23	0.3	0.289238	0.867619
Q9QYX7	Protein piccolo OS=Mus musculus OX=10090 GN=Pclo PE=1 SV=4	1.23	0.3	0.107544	0.636285
Q9JJQ0	GPI mannosyltransferase 3 OS=Mus musculus OX=10090 GN=Pigb PE=2 SV=2	1.23	0.3	0.255973	0.840061
Q6PIE5	Sodium/potassium-transporting ATPase subunit alpha-2 OS=Mus musculus OX=10090 GN=Atp1a2 PE=1 SV=1	1.23	0.3	0.128669	0.682527
Q8VHL0	Urea transporter 1 OS=Mus musculus OX=10090 GN=Slc14a1 PE=1 SV=2	1.23	0.3	0.16233	0.733543
O35381	Acidic leucine-rich nuclear phosphoprotein 32 family member A OS=Mus musculus OX=10090 GN=Anp32a PE=1 SV=1	1.23	0.3	0.112734	0.649023
P70704	Phospholipid-transporting ATPase IA OS=Mus musculus OX=10090 GN=Atp8a1 PE=1 SV=2	1.229	0.3	0.168159	0.738108
A2ASQ1	Agrin OS=Mus musculus OX=10090 GN=Agrn PE=1 SV=1	1.229	0.3	0.221716	0.803756
P23116	Eukaryotic translation initiation factor 3 subunit A OS=Mus musculus OX=10090 GN=Eif3a PE=1 SV=5	1.229	0.3	0.0796597	0.553752
P23949	mRNA decay activator protein ZFP36L2 OS=Mus musculus OX=10090 GN=Zfp36l2 PE=1 SV=2	1.229	0.3	0.55919	0.956143
Q8BQM8	Echinoderm microtubule-associated protein-like 5 OS=Mus musculus OX=10090 GN=Eml5 PE=2 SV=2	1.229	0.3	0.369797	0.897398
Q8C633	Calcium-binding and spermatid-specific protein 1 OS=Mus musculus OX=10090 GN=Cabs1 PE=1 SV=1	1.229	0.3	0.453099	0.927289
Q3TWW8	Serine/arginine-rich splicing factor 6 OS=Mus musculus OX=10090 GN=Srsf6 PE=1 SV=1	1.229	0.3	0.259326	0.843206
P42567	Epidermal growth factor receptor substrate 15 OS=Mus musculus OX=10090 GN=Eps15 PE=1 SV=1	1.229	0.3	0.152951	0.724944
Q8BMF5	Glutamate receptor ionotropic, kainate 4 OS=Mus musculus OX=10090 GN=Grik4 PE=2 SV=2	1.228	0.3	0.467116	0.931869
Q3UHE1	Membrane-associated phosphatidylinositol transfer protein 3 OS=Mus musculus OX=10090 GN=Pitpnm3 PE=1 SV=2	1.228	0.3	0.149317	0.719912
P24452	Macrophage-capping protein OS=Mus musculus OX=10090 GN=Capg PE=1 SV=2	1.228	0.3	0.375569	0.897817
Q5SYL3	Protein KIAA0100 OS=Mus musculus OX=10090 GN=Kiaa0100 PE=1 SV=1	1.228	0.3	0.128371	0.681544
Q61510	E3 ubiquitin/ISG15 ligase TRIM25 OS=Mus musculus OX=10090 GN=Trim25 PE=1 SV=2	1.227	0.3	0.127537	0.680925
Q61166	Microtubule-associated protein RP/EB family member 1 OS=Mus musculus OX=10090 GN=Mapre1 PE=1 SV=3	1.227	0.3	0.156102	0.729798
Q78XF5	Oligosaccharyltransferase complex subunit OSTC OS=Mus musculus OX=10090 GN=Ostc PE=1 SV=1	1.227	0.29	0.279328	0.859356
Q8BU88	39S ribosomal protein L22, mitochondrial OS=Mus musculus OX=10090 GN=Mrpl22 PE=1 SV=1	1.227	0.29	0.43122	0.921393
O88572	Low-density lipoprotein receptor-related protein 6 OS=Mus musculus OX=10090 GN=Lrp6 PE=1 SV=1	1.227	0.29	0.442654	0.92692
Q8BH01	Transmembrane and coiled-coil domain-containing protein 3 OS=Mus musculus OX=10090 GN=Tmco3 PE=2 SV=1	1.226	0.29	0.348116	0.889084
Q3UUI3	Acyl-coenzyme A thioesterase THEM4 OS=Mus musculus OX=10090 GN=Them4 PE=1 SV=1	1.226	0.29	0.167587	0.737406
Q9QZM0	Ubiquilin-2 OS=Mus musculus OX=10090 GN=Ubqln2 PE=1 SV=2	1.226	0.29	0.183926	0.759179
Q923D5	WW domain-binding protein 11 OS=Mus musculus OX=10090 GN=Wbp11 PE=1 SV=2	1.226	0.29	0.307089	0.87745
Q8BMK0	Centrosomal protein of 85 kDa OS=Mus musculus OX=10090 GN=Cep85 PE=1 SV=2	1.226	0.29	0.4525	0.927289
Q9JL70	Fanconi anemia group A protein homolog OS=Mus musculus OX=10090 GN=Fanca PE=2 SV=2	1.226	0.29	0.488142	0.939063
Q8VCD6	Receptor expression-enhancing protein 2 OS=Mus musculus OX=10090 GN=Reep2 PE=1 SV=2	1.226	0.29	0.165609	0.736327
Q9JIQ3	Diablo homolog, mitochondrial OS=Mus musculus OX=10090 GN=Diablo PE=1 SV=2	1.226	0.29	0.4705	0.931869
Q9DCX1	MAD2L1-binding protein OS=Mus musculus OX=10090 GN=Mad2l1bp PE=1 SV=2	1.225	0.29	0.467593	0.931869
P70336	Rho-associated protein kinase 2 OS=Mus musculus OX=10090 GN=Rock2 PE=1 SV=1	1.225	0.29	0.0853864	0.572078
P70388	DNA repair protein RAD50 OS=Mus musculus OX=10090 GN=Rad50 PE=1 SV=1	1.225	0.29	0.140691	0.703495
A2AAY5	SH3 and PX domain-containing protein 2B OS=Mus musculus OX=10090 GN=Sh3pxd2b PE=1 SV=1	1.225	0.29	0.12961	0.685101
Q3THG9	Alanyl-tRNA editing protein Aarsd1 OS=Mus musculus OX=10090 GN=Aarsd1 PE=1 SV=2	1.225	0.29	0.139932	0.703009
P51655	Glypican-4 OS=Mus musculus OX=10090 GN=Gpc4 PE=1 SV=2	1.225	0.29	0.524755	0.949958
Q8CHI8	E1A-binding protein p400 OS=Mus musculus OX=10090 GN=Ep400 PE=1 SV=3	1.225	0.29	0.192924	0.772296
Q5SWD9	Pre-rRNA-processing protein TSR1 homolog OS=Mus musculus OX=10090 GN=Tsr1 PE=1 SV=1	1.224	0.29	0.196953	0.776028
Q80W00	Serine/threonine-protein phosphatase 1 regulatory subunit 10 OS=Mus musculus OX=10090 GN=Ppp1r10 PE=1 SV=1	1.224	0.29	0.195788	0.776028
Q80TA9	Ectopic P granules protein 5 homolog OS=Mus musculus OX=10090 GN=Epg5 PE=1 SV=2	1.224	0.29	0.182244	0.758278
Q6ZQB6	Inositol hexakisphosphate and diphosphoinositol-pentakisphosphate kinase 2 OS=Mus musculus OX=10090 GN=Ppip5k2 PE=1 SV=3	1.224	0.29	0.384054	0.90304
Q91VW5	Golgin subfamily A member 4 OS=Mus musculus OX=10090 GN=Golga4 PE=1 SV=2	1.224	0.29	0.138977	0.703009
O35874	Neutral amino acid transporter A OS=Mus musculus OX=10090 GN=Slc1a4 PE=1 SV=1	1.224	0.29	0.168942	0.738878
P97480	Eyes absent homolog 3 OS=Mus musculus OX=10090 GN=Eya3 PE=1 SV=2	1.224	0.29	0.357116	0.891223
Q8CJ67	Double-stranded RNA-binding protein Staufen homolog 2 OS=Mus musculus OX=10090 GN=Stau2 PE=1 SV=1	1.224	0.29	0.55849	0.955538
P31266	Recombining binding protein suppressor of hairless OS=Mus musculus OX=10090 GN=Rbpj PE=1 SV=1	1.224	0.29	0.366003	0.895314
O08917	Flotillin-1 OS=Mus musculus OX=10090 GN=Flot1 PE=1 SV=1	1.224	0.29	0.147844	0.717203
Q8BVG4	Dipeptidyl peptidase 9 OS=Mus musculus OX=10090 GN=Dpp9 PE=1 SV=2	1.224	0.29	0.116362	0.655391
P10107	Annexin A1 OS=Mus musculus OX=10090 GN=Anxa1 PE=1 SV=2	1.224	0.29	0.132065	0.688154
Q8CH77	Neuron navigator 1 OS=Mus musculus OX=10090 GN=Nav1 PE=1 SV=2	1.224	0.29	0.292368	0.869706
Q8BX17	Gem-associated protein 5 OS=Mus musculus OX=10090 GN=Gemin5 PE=1 SV=2	1.224	0.29	0.143448	0.708713
Q921G6	Leucine-rich repeat and calponin homology domain-containing protein 4 OS=Mus musculus OX=10090 GN=Lrch4 PE=1 SV=1	1.224	0.29	0.457852	0.929544
Q8BG95	Protein phosphatase 1 regulatory subunit 12B OS=Mus musculus OX=10090 GN=Ppp1r12b PE=1 SV=2	1.223	0.29	0.513266	0.947122
Q62383	Transcription elongation factor SPT6 OS=Mus musculus OX=10090 GN=Supt6h PE=1 SV=2	1.223	0.29	0.150489	0.721116
Q6P549	Phosphatidylinositol 3,4,5-trisphosphate 5-phosphatase 2 OS=Mus musculus OX=10090 GN=Inppl1 PE=1 SV=1	1.223	0.29	0.213966	0.795801
Q5U4C3	Splicing factor, arginine/serine-rich 19 OS=Mus musculus OX=10090 GN=Scaf1 PE=1 SV=1	1.223	0.29	0.45116	0.927289
Q8C145	Zinc transporter ZIP6 OS=Mus musculus OX=10090 GN=Slc39a6 PE=1 SV=1	1.223	0.29	0.271255	0.852224
A2RSY1	KAT8 regulatory NSL complex subunit 3 OS=Mus musculus OX=10090 GN=Kansl3 PE=1 SV=1	1.223	0.29	0.275939	0.85772
O35599	Medium-wave-sensitive opsin 1 OS=Mus musculus OX=10090 GN=Opn1mw PE=1 SV=1	1.223	0.29	0.0979843	0.610997
E9Q137	Testis-expressed protein 264 homolog OS=Mus musculus OX=10090 GN=Tex264 PE=2 SV=1	1.223	0.29	0.163744	0.734532
Q8BNA6	Protocadherin Fat 3 OS=Mus musculus OX=10090 GN=Fat3 PE=1 SV=2	1.222	0.29	0.267773	0.849622
A3KG59	Peptidase M20 domain-containing protein 2 OS=Mus musculus OX=10090 GN=Pm20d2 PE=1 SV=1	1.222	0.29	0.503146	0.943256
Q9CYA6	Zinc finger CCHC domain-containing protein 8 OS=Mus musculus OX=10090 GN=Zcchc8 PE=1 SV=3	1.221	0.29	0.295438	0.870997
P23708	Nuclear transcription factor Y subunit alpha OS=Mus musculus OX=10090 GN=Nfya PE=1 SV=2	1.221	0.29	0.499295	0.942413
Q8C181	Muscleblind-like protein 2 OS=Mus musculus OX=10090 GN=Mbnl2 PE=2 SV=2	1.221	0.29	0.116905	0.656609
Q9DBD5	Proline-, glutamic acid- and leucine-rich protein 1 OS=Mus musculus OX=10090 GN=Pelp1 PE=1 SV=2	1.221	0.29	0.144178	0.708713
Q8BXN9	Transmembrane protein 87A OS=Mus musculus OX=10090 GN=Tmem87a PE=1 SV=1	1.221	0.29	0.188894	0.768438
Q8R1K1	Ubiquitin-associated domain-containing protein 2 OS=Mus musculus OX=10090 GN=Ubac2 PE=1 SV=1	1.221	0.29	0.119729	0.662259
Q9CWZ7	Gamma-soluble NSF attachment protein OS=Mus musculus OX=10090 GN=Napg PE=1 SV=1	1.221	0.29	0.169966	0.739612
P97434	Myosin phosphatase Rho-interacting protein OS=Mus musculus OX=10090 GN=Mprip PE=1 SV=2	1.22	0.29	0.128029	0.681544
Q3TAA7	Serine/threonine-protein kinase 11-interacting protein OS=Mus musculus OX=10090 GN=Stk11ip PE=1 SV=1	1.22	0.29	0.374387	0.897759
Q01320	DNA topoisomerase 2-alpha OS=Mus musculus OX=10090 GN=Top2a PE=1 SV=2	1.219	0.29	0.478003	0.935176
O70228	Probable phospholipid-transporting ATPase IIA OS=Mus musculus OX=10090 GN=Atp9a PE=1 SV=3	1.219	0.29	0.151416	0.722107
O88307	Sortilin-related receptor OS=Mus musculus OX=10090 GN=Sorl1 PE=1 SV=3	1.219	0.29	0.148721	0.718751
Q8BX32	Structure-specific endonuclease subunit SLX1 OS=Mus musculus OX=10090 GN=Slx1b PE=2 SV=1	1.219	0.29	0.514055	0.947122
O54990	Prominin-1 OS=Mus musculus OX=10090 GN=Prom1 PE=1 SV=1	1.219	0.29	0.135666	0.69631
P42859	Huntingtin OS=Mus musculus OX=10090 GN=Htt PE=1 SV=2	1.219	0.29	0.119457	0.662074
O08581	Potassium channel subfamily K member 1 OS=Mus musculus OX=10090 GN=Kcnk1 PE=1 SV=2	1.219	0.29	0.398481	0.909858
Q8CIG3	Lysine-specific histone demethylase 1B OS=Mus musculus OX=10090 GN=Kdm1b PE=1 SV=1	1.219	0.29	0.277375	0.858577
O88879	Apoptotic protease-activating factor 1 OS=Mus musculus OX=10090 GN=Apaf1 PE=1 SV=3	1.219	0.29	0.165588	0.736327
Q80XK6	Autophagy-related protein 2 homolog B OS=Mus musculus OX=10090 GN=Atg2b PE=1 SV=3	1.219	0.29	0.163088	0.734532
P83510	Traf2 and NCK-interacting protein kinase OS=Mus musculus OX=10090 GN=Tnik PE=1 SV=2	1.219	0.29	0.203839	0.78332
Q8R123	FAD synthase OS=Mus musculus OX=10090 GN=Flad1 PE=1 SV=1	1.218	0.28	0.198531	0.776342
A8C756	Thyroid adenoma-associated protein homolog OS=Mus musculus OX=10090 GN=Thada PE=1 SV=1	1.218	0.28	0.209599	0.790969
Q56A10	Zinc finger protein 608 OS=Mus musculus OX=10090 GN=Znf608 PE=1 SV=1	1.218	0.28	0.44831	0.927289
Q09143	High affinity cationic amino acid transporter 1 OS=Mus musculus OX=10090 GN=Slc7a1 PE=1 SV=1	1.218	0.28	0.392724	0.90744
Q811J3	Iron-responsive element-binding protein 2 OS=Mus musculus OX=10090 GN=Ireb2 PE=1 SV=2	1.218	0.28	0.323442	0.878747
A2AAE1	Transmembrane protein KIAA1109 OS=Mus musculus OX=10090 GN=Kiaa1109 PE=1 SV=4	1.218	0.28	0.180868	0.758278
Q8K284	General transcription factor 3C polypeptide 1 OS=Mus musculus OX=10090 GN=Gtf3c1 PE=1 SV=2	1.218	0.28	0.130184	0.685709
Q6PDH0	Pleckstrin homology-like domain family B member 1 OS=Mus musculus OX=10090 GN=Phldb1 PE=1 SV=1	1.218	0.28	0.281121	0.859416
Q8BLE7	Vesicular glutamate transporter 2 OS=Mus musculus OX=10090 GN=Slc17a6 PE=1 SV=1	1.218	0.28	0.580814	0.965624
F8VPZ5	DNA excision repair protein ERCC-6 OS=Mus musculus OX=10090 GN=Ercc6 PE=1 SV=1	1.218	0.28	0.270718	0.852
Q61699	Heat shock protein 105 kDa OS=Mus musculus OX=10090 GN=Hsph1 PE=1 SV=2	1.218	0.28	0.135106	0.693833
Q91Y74	CMP-N-acetylneuraminate-beta-galactosamide-alpha-2,3-sialyltransferase 4 OS=Mus musculus OX=10090 GN=St3gal4 PE=1 SV=1	1.217	0.28	0.280584	0.859356
Q60680	Inhibitor of nuclear factor kappa-B kinase subunit alpha OS=Mus musculus OX=10090 GN=Chuk PE=1 SV=1	1.217	0.28	0.455434	0.928255
Q60953	Protein PML OS=Mus musculus OX=10090 GN=Pml PE=1 SV=3	1.217	0.28	0.35636	0.891223
Q8BZS9	Putative pre-mRNA-splicing factor ATP-dependent RNA helicase DHX32 OS=Mus musculus OX=10090 GN=Dhx32 PE=1 SV=2	1.216	0.28	0.224017	0.807437
Q8BFY9	Transportin-1 OS=Mus musculus OX=10090 GN=Tnpo1 PE=1 SV=2	1.216	0.28	0.100308	0.618222
O35075	Vacuolar protein sorting-associated protein 26C OS=Mus musculus OX=10090 GN=Vps26c PE=1 SV=1	1.216	0.28	0.288666	0.8671
O88708	Origin recognition complex subunit 4 OS=Mus musculus OX=10090 GN=Orc4 PE=1 SV=2	1.216	0.28	0.507725	0.945749
Q6A0A2	La-related protein 4B OS=Mus musculus OX=10090 GN=Larp4b PE=1 SV=2	1.216	0.28	0.271355	0.852224
P06795	ATP-dependent translocase ABCB1 OS=Mus musculus OX=10090 GN=Abcb1b PE=1 SV=1	1.216	0.28	0.582954	0.965629
Q8BTI7	Serine/threonine-protein phosphatase 6 regulatory ankyrin repeat subunit C OS=Mus musculus OX=10090 GN=Ankrd52 PE=1 SV=1	1.216	0.28	0.407566	0.910239
Q80U72	Protein scribble homolog OS=Mus musculus OX=10090 GN=Scrib PE=1 SV=2	1.216	0.28	0.151071	0.722058
Q8BGC1	UPF0489 protein C5orf22 homolog OS=Mus musculus OX=10090 PE=1 SV=1	1.216	0.28	0.46837	0.931869
O89026	Roundabout homolog 1 OS=Mus musculus OX=10090 GN=Robo1 PE=1 SV=1	1.216	0.28	0.38985	0.904737
Q8VDS8	Syntaxin-18 OS=Mus musculus OX=10090 GN=Stx18 PE=1 SV=2	1.216	0.28	0.396247	0.908646
Q9D7K5	Distal membrane-arm assembly complex protein 2 OS=Mus musculus OX=10090 GN=Dmac2 PE=1 SV=1	1.216	0.28	0.514932	0.94763
Q80W47	WD repeat domain phosphoinositide-interacting protein 2 OS=Mus musculus OX=10090 GN=Wipi2 PE=1 SV=1	1.216	0.28	0.191486	0.771673
Q80ZW0	Serine/threonine-protein kinase 35 OS=Mus musculus OX=10090 GN=Stk35 PE=1 SV=3	1.216	0.28	0.264153	0.846396
Q6NTA4	Ras-related GTP-binding protein B OS=Mus musculus OX=10090 GN=Rragb PE=1 SV=1	1.215	0.28	0.498456	0.942413
Q91W86	Vacuolar protein sorting-associated protein 11 homolog OS=Mus musculus OX=10090 GN=Vps11 PE=1 SV=3	1.215	0.28	0.153569	0.725325
Q8BIG2	Protein LKAAEAR1 OS=Mus musculus OX=10090 GN=Lkaaear1 PE=2 SV=2	1.215	0.28	0.405896	0.909858
Q8BMI0	F-box only protein 38 OS=Mus musculus OX=10090 GN=Fbxo38 PE=1 SV=1	1.215	0.28	0.132617	0.688292
Q6NS59	Protein FAM135A OS=Mus musculus OX=10090 GN=Fam135a PE=1 SV=2	1.215	0.28	0.457587	0.929544
Q61116	Zinc finger protein 235 OS=Mus musculus OX=10090 GN=Znf235 PE=2 SV=1	1.215	0.28	0.399285	0.909858
Q9CZS1	Aldehyde dehydrogenase X, mitochondrial OS=Mus musculus OX=10090 GN=Aldh1b1 PE=1 SV=1	1.215	0.28	0.486387	0.939
Q80U12	Small G protein signaling modulator 2 OS=Mus musculus OX=10090 GN=Sgsm2 PE=1 SV=2	1.215	0.28	0.488421	0.939063
Q9JLV6	Bifunctional polynucleotide phosphatase/kinase OS=Mus musculus OX=10090 GN=Pnkp PE=1 SV=2	1.215	0.28	0.151596	0.722585
Q3TDX8	Cytochrome b5 reductase 4 OS=Mus musculus OX=10090 GN=Cyb5r4 PE=2 SV=3	1.215	0.28	0.304505	0.87641
A2A5K6	Zinc finger protein 335 OS=Mus musculus OX=10090 GN=Znf335 PE=1 SV=1	1.214	0.28	0.480913	0.93713
Q9CR67	Transmembrane protein 33 OS=Mus musculus OX=10090 GN=Tmem33 PE=1 SV=1	1.214	0.28	0.156481	0.730812
Q6ZQK5	Arf-GAP with coiled-coil, ANK repeat and PH domain-containing protein 2 OS=Mus musculus OX=10090 GN=Acap2 PE=1 SV=2	1.214	0.28	0.130004	0.685577
[truncated: 7,033 more rows]

## Sheet: Adjusted p-Value<0.05(395)
Accession	Description	Abundance Ratio: (RH/RH) / (WT/WT)	Abundance Ratio (log2): (RH/RH) / (WT/WT)	Abundance Ratio P-Value: (RH/RH) / (WT/WT)	Abundance Ratio Adj. P-Value: (RH/RH) / (WT/WT)
[truncated: 395 more rows]

[truncated: 2 more sheets: UPs(True205.Missed213), DOWNs(True175. Miss182)]
