# Supplementary material for: Compound heterozygous mutations in a mouse model of Leber congenital amaurosis reveal the role of CCT2 in photoreceptor maintenance
Source: Commun Biol. 2024 Jun 3;7:676. doi: 10.1038/s42003-024-06384-2 (PMC11148128; doi:10.1038/s42003-024-06384-2)
Supplement: Supplementary file 4 — Supplementary Data 2 [file 42003_2024_6384_MOESM4_ESM.xlsx]

## Sheet: Table(1398)
Supplementary Table S2: A list of Mouse WDR protein from WDSPdb (http://www.wdspdb.com/wdsp/)
UniProt AC	Section	UniProt ID	Gene Name	Organism	Confidence Category	Repeats Number	Detail
A0A0A6YXX9	Swiss-Prot	CTSEL_MOUSE	Gm16432	Mus musculus (Mouse)	Low	13	Detail
A2AC93	Swiss-Prot	DNAI2_MOUSE	Dnai2	Mus musculus (Mouse)	High	7	Detail
A2ACJ2	Swiss-Prot	FP100_MOUSE	Faap100	Mus musculus (Mouse)	Low	12	Detail
A2AH22	Swiss-Prot	AMRA1_MOUSE	Ambra1	Mus musculus (Mouse)	Middle	4	Detail
A2AHJ4	Swiss-Prot	BRWD3_MOUSE	Brwd3	Mus musculus (Mouse)	High	8	Detail
A2AKB9	Swiss-Prot	DCA10_MOUSE	Dcaf10	Mus musculus (Mouse)	High	7	Detail
A2AN08	Swiss-Prot	UBR4_MOUSE	Ubr4	Mus musculus (Mouse)	Low	7	Detail
A2AUC9	Swiss-Prot	KLH41_MOUSE	Klhl41	Mus musculus (Mouse)	Low	6	Detail
A2AWP8	Swiss-Prot	ARGAL_MOUSE	Arhgef10l	Mus musculus (Mouse)	Low	6	Detail
A2RT67	Swiss-Prot	DEND3_MOUSE	Dennd3	Mus musculus (Mouse)	High	7	Detail
A6H603	Swiss-Prot	NWD1_MOUSE	Nwd1	Mus musculus (Mouse)	High	14	Detail
A6PWY4	Swiss-Prot	WDR76_MOUSE	Wdr76	Mus musculus (Mouse)	High	7	Detail
D3YWE6	Swiss-Prot	MN1_MOUSE	Mn1	Mus musculus (Mouse)	Low	0	Detail
D3YXG0	Swiss-Prot	HMCN1_MOUSE	Hmcn1	Mus musculus (Mouse)	Low	2	Detail
D3YYM4	Swiss-Prot	WDR72_MOUSE	Wdr72	Mus musculus (Mouse)	High	11	Detail
E0CZ16	Swiss-Prot	KLHL3_MOUSE	Klhl3	Mus musculus (Mouse)	Low	7	Detail
E9PY46	Swiss-Prot	IF140_MOUSE	Ift140	Mus musculus (Mouse)	Middle	13	Detail
E9PYY5	Swiss-Prot	WDR78_MOUSE	Wdr78	Mus musculus (Mouse)	High	7	Detail
E9Q349	Swiss-Prot	WDR25_MOUSE	Wdr25	Mus musculus (Mouse)	High	7	Detail
E9Q4P1	Swiss-Prot	WDFY1_MOUSE	Wdfy1	Mus musculus (Mouse)	High	7	Detail
E9Q743	Swiss-Prot	CF251_MOUSE	Wdr66	Mus musculus (Mouse)	High	14	Detail
O35242	Swiss-Prot	FAN_MOUSE	Nsmaf	Mus musculus (Mouse)	High	7	Detail
O35714	Swiss-Prot	TNR18_MOUSE	Tnfrsf18	Mus musculus (Mouse)	Low	2	Detail
O54927	Swiss-Prot	WSB1_MOUSE	Wsb1	Mus musculus (Mouse)	High	7	Detail
O54929	Swiss-Prot	WSB2_MOUSE	Wsb2	Mus musculus (Mouse)	High	7	Detail
O55029	Swiss-Prot	COPB2_MOUSE	Copb2	Mus musculus (Mouse)	High	7	Detail
O55106	Swiss-Prot	STRN_MOUSE	Strn	Mus musculus (Mouse)	High	7	Detail
O88342	Swiss-Prot	WDR1_MOUSE	Wdr1	Mus musculus (Mouse)	High	13	Detail
O88466	Swiss-Prot	ZN106_MOUSE	Znf106	Mus musculus (Mouse)	High	8	Detail
O88485	Swiss-Prot	DC1I1_MOUSE	Dync1i1	Mus musculus (Mouse)	High	7	Detail
O88487	Swiss-Prot	DC1I2_MOUSE	Dync1i2	Mus musculus (Mouse)	High	7	Detail
O88738	Swiss-Prot	BIRC6_MOUSE	Birc6	Mus musculus (Mouse)	Low	2	Detail
O88874	Swiss-Prot	CCNK_MOUSE	Ccnk	Mus musculus (Mouse)	Low	0	Detail
O88879	Swiss-Prot	APAF_MOUSE	Apaf1	Mus musculus (Mouse)	High	7	Detail
O89053	Swiss-Prot	COR1A_MOUSE	Coro1a	Mus musculus (Mouse)	High	7	Detail
P01132	Swiss-Prot	EGF_MOUSE	Egf	Mus musculus (Mouse)	Low	5	Detail
P01634	Swiss-Prot	KV5A2_MOUSE		Mus musculus (Mouse)	Low	2	Detail
P0C191	Swiss-Prot	GPVI_MOUSE	Gp6	Mus musculus (Mouse)	Low	3	Detail
P10493	Swiss-Prot	NID1_MOUSE	Nid1	Mus musculus (Mouse)	Low	6	Detail
P17563	Swiss-Prot	SBP1_MOUSE	Selenbp1	Mus musculus (Mouse)	Low	7	Detail
P26041	Swiss-Prot	MOES_MOUSE	Msn	Mus musculus (Mouse)	Low	2	Detail
P26043	Swiss-Prot	RADI_MOUSE	Rdx	Mus musculus (Mouse)	Low	2	Detail
P26516	Swiss-Prot	PSMD7_MOUSE	Psmd7	Mus musculus (Mouse)	Low	0	Detail
P27612	Swiss-Prot	PLAP_MOUSE	Plaa	Mus musculus (Mouse)	High	7	Detail
P28843	Swiss-Prot	DPP4_MOUSE	Dpp4	Mus musculus (Mouse)	Low	11	Detail
P29387	Swiss-Prot	GBB4_MOUSE	Gnb4	Mus musculus (Mouse)	High	7	Detail
P33215	Swiss-Prot	NEDD1_MOUSE	Nedd1	Mus musculus (Mouse)	High	7	Detail
P35710	Swiss-Prot	SOX5_MOUSE	Sox5	Mus musculus (Mouse)	Low	0	Detail
P40645	Swiss-Prot	SOX6_MOUSE	Sox6	Mus musculus (Mouse)	Low	0	Detail
P46662	Swiss-Prot	MERL_MOUSE	Nf2	Mus musculus (Mouse)	Low	1	Detail
P52430	Swiss-Prot	PON1_MOUSE	Pon1	Mus musculus (Mouse)	High	6	Detail
P58404	Swiss-Prot	STRN4_MOUSE	Strn4	Mus musculus (Mouse)	High	7	Detail
P58742	Swiss-Prot	AAAS_MOUSE	Aaas	Mus musculus (Mouse)	High	8	Detail
P59235	Swiss-Prot	NUP43_MOUSE	Nup43	Mus musculus (Mouse)	High	7	Detail
P59280	Swiss-Prot	KLHL8_MOUSE	Klhl8	Mus musculus (Mouse)	Middle	7	Detail
P59328	Swiss-Prot	WDHD1_MOUSE	Wdhd1	Mus musculus (Mouse)	High	7	Detail
P59438	Swiss-Prot	HPS5_MOUSE	Hps5	Mus musculus (Mouse)	Low	7	Detail
P61622	Swiss-Prot	ITA11_MOUSE	Itga11	Mus musculus (Mouse)	Low	14	Detail
P61963	Swiss-Prot	DCAF7_MOUSE	Dcaf7	Mus musculus (Mouse)	High	7	Detail
P61965	Swiss-Prot	WDR5_MOUSE	Wdr5	Mus musculus (Mouse)	High	7	Detail
P62874	Swiss-Prot	GBB1_MOUSE	Gnb1	Mus musculus (Mouse)	High	7	Detail
P62880	Swiss-Prot	GBB2_MOUSE	Gnb2	Mus musculus (Mouse)	High	7	Detail
P62881	Swiss-Prot	GNB5_MOUSE	Gnb5	Mus musculus (Mouse)	High	7	Detail
P63002	Swiss-Prot	AES_MOUSE	Aes	Mus musculus (Mouse)	Low	0	Detail
P63005	Swiss-Prot	LIS1_MOUSE	Pafah1b1	Mus musculus (Mouse)	High	7	Detail
P68040	Swiss-Prot	RACK1_MOUSE	Rack1	Mus musculus (Mouse)	High	7	Detail
P70207	Swiss-Prot	PLXA2_MOUSE	Plxna2	Mus musculus (Mouse)	Low	2	Detail
P70208	Swiss-Prot	PLXA3_MOUSE	Plxna3	Mus musculus (Mouse)	Low	2	Detail
P97321	Swiss-Prot	SEPR_MOUSE	Fap	Mus musculus (Mouse)	Low	10	Detail
P97412	Swiss-Prot	LYST_MOUSE	Lyst	Mus musculus (Mouse)	High	6	Detail
P97452	Swiss-Prot	BOP1_MOUSE	Bop1	Mus musculus (Mouse)	High	7	Detail
P97467	Swiss-Prot	AMD_MOUSE	Pam	Mus musculus (Mouse)	Middle	6	Detail
P97499	Swiss-Prot	TEP1_MOUSE	Tep1	Mus musculus (Mouse)	High	19	Detail
P97865	Swiss-Prot	PEX7_MOUSE	Pex7	Mus musculus (Mouse)	High	7	Detail
Q05BC3	Swiss-Prot	EMAL1_MOUSE	Eml1	Mus musculus (Mouse)	High	12	Detail
Q08122	Swiss-Prot	TLE3_MOUSE	Tle3	Mus musculus (Mouse)	High	7	Detail
Q08274	Swiss-Prot	DMWD_MOUSE	Dmwd	Mus musculus (Mouse)	Low	6	Detail
Q08775	Swiss-Prot	RUNX2_MOUSE	Runx2	Mus musculus (Mouse)	Low	2	Detail
Q0P557	Swiss-Prot	MIEAP_MOUSE	Spata18	Mus musculus (Mouse)	Low	2	Detail
Q0P5W1	Swiss-Prot	VPS8_MOUSE	Vps8	Mus musculus (Mouse)	Low	7	Detail
Q0VEJ0	Swiss-Prot	CEP76_MOUSE	Cep76	Mus musculus (Mouse)	Low	2	Detail
Q1PSW8	Swiss-Prot	LIN41_MOUSE	Trim71	Mus musculus (Mouse)	Low	7	Detail
Q3TEW6	Swiss-Prot	MPZL1_MOUSE	Mpzl1	Mus musculus (Mouse)	Low	3	Detail
Q3TJ91	Swiss-Prot	L2GL2_MOUSE	Llgl2	Mus musculus (Mouse)	Middle	15	Detail
Q3TLR7	Swiss-Prot	DTL_MOUSE	Dtl	Mus musculus (Mouse)	High	7	Detail
Q3TWF6	Swiss-Prot	WDR70_MOUSE	Wdr70	Mus musculus (Mouse)	High	7	Detail
Q3TZ89	Swiss-Prot	SC31B_MOUSE	Sec31b	Mus musculus (Mouse)	High	7	Detail
Q3U0P1	Swiss-Prot	PALB2_MOUSE	Palb2	Mus musculus (Mouse)	High	7	Detail
Q3U1J4	Swiss-Prot	DDB1_MOUSE	Ddb1	Mus musculus (Mouse)	Low	20	Detail
Q3U3T8	Swiss-Prot	WDR62_MOUSE	Wdr62	Mus musculus (Mouse)	High	14	Detail
Q3U410	Swiss-Prot	KLH21_MOUSE	Klhl21	Mus musculus (Mouse)	Middle	7	Detail
Q3U821	Swiss-Prot	WDR75_MOUSE	Wdr75	Mus musculus (Mouse)	High	13	Detail
Q3UDP0	Swiss-Prot	WDR41_MOUSE	Wdr41	Mus musculus (Mouse)	High	8	Detail
Q3UGF1	Swiss-Prot	WDR19_MOUSE	Wdr19	Mus musculus (Mouse)	Low	13	Detail
Q3UHA3	Swiss-Prot	SPTCS_MOUSE	Spg11	Mus musculus (Mouse)	Low	2	Detail
Q3UHC2	Swiss-Prot	LRRK1_MOUSE	Lrrk1	Mus musculus (Mouse)	Low	2	Detail
Q3UHI0	Swiss-Prot	CCSE2_MOUSE	Ccser2	Mus musculus (Mouse)	Low	0	Detail
Q3UHK6	Swiss-Prot	TEN4_MOUSE	Tenm4	Mus musculus (Mouse)	Low	2	Detail
Q3UJB9	Swiss-Prot	EDC4_MOUSE	Edc4	Mus musculus (Mouse)	Middle	7	Detail
Q3UKJ7	Swiss-Prot	SMU1_MOUSE	Smu1	Mus musculus (Mouse)	High	7	Detail
Q3ULA2	Swiss-Prot	FBW1A_MOUSE	Btrc	Mus musculus (Mouse)	High	7	Detail
Q3UMY5	Swiss-Prot	EMAL4_MOUSE	Eml4	Mus musculus (Mouse)	High	13	Detail
Q3UP44	Swiss-Prot	NHLC4_MOUSE	Nhlrc4	Mus musculus (Mouse)	Low	3	Detail
Q3UPL0	Swiss-Prot	SC31A_MOUSE	Sec31a	Mus musculus (Mouse)	High	7	Detail
Q3UR70	Swiss-Prot	TGFA1_MOUSE	Tgfbrap1	Mus musculus (Mouse)	Low	6	Detail
Q3USL1	Swiss-Prot	KLDC9_MOUSE	Klhdc9	Mus musculus (Mouse)	Low	6	Detail
Q3UU96	Swiss-Prot	MRCKA_MOUSE	Cdc42bpa	Mus musculus (Mouse)	Low	10	Detail
Q3V3N7	Swiss-Prot	BBS1_MOUSE	Bbs1	Mus musculus (Mouse)	Low	7	Detail
Q402B2	Swiss-Prot	WDR93_MOUSE	Wdr93	Mus musculus (Mouse)	Low	8	Detail
Q4FJU9	Swiss-Prot	TMM40_MOUSE	Tmem40	Mus musculus (Mouse)	Low	0	Detail
Q4U2R1	Swiss-Prot	HERC2_MOUSE	Herc2	Mus musculus (Mouse)	Low	14	Detail
Q4VBE8	Swiss-Prot	WDR18_MOUSE	Wdr18	Mus musculus (Mouse)	High	6	Detail
Q52KE7	Swiss-Prot	CCNL1_MOUSE	Ccnl1	Mus musculus (Mouse)	Low	0	Detail
Q58A65	Swiss-Prot	JIP4_MOUSE	Spag9	Mus musculus (Mouse)	Low	6	Detail
Q5DQR4	Swiss-Prot	STB5L_MOUSE	Stxbp5l	Mus musculus (Mouse)	Middle	14	Detail
Q5F201	Swiss-Prot	CFA52_MOUSE	Cfap52	Mus musculus (Mouse)	High	13	Detail
Q5HZK1	Swiss-Prot	CEP44_MOUSE	Cep44	Mus musculus (Mouse)	Low	0	Detail
Q5KU39	Swiss-Prot	VPS41_MOUSE	Vps41	Mus musculus (Mouse)	Low	7	Detail
Q5ND34	Swiss-Prot	WDR81_MOUSE	Wdr81	Mus musculus (Mouse)	High	7	Detail
Q5RJG1	Swiss-Prot	NOL10_MOUSE	Nol10	Mus musculus (Mouse)	High	7	Detail
Q5S006	Swiss-Prot	LRRK2_MOUSE	Lrrk2	Mus musculus (Mouse)	Middle	7	Detail
Q5SQM0	Swiss-Prot	EMAL6_MOUSE	Eml6	Mus musculus (Mouse)	High	34	Detail
Q5SRY7	Swiss-Prot	FBW1B_MOUSE	Fbxw11	Mus musculus (Mouse)	High	7	Detail
Q5SSI6	Swiss-Prot	UTP18_MOUSE	Utp18	Mus musculus (Mouse)	High	7	Detail
Q5STE3	Swiss-Prot	FSTL4_MOUSE	Fstl4	Mus musculus (Mouse)	Low	14	Detail
Q5SUS0	Swiss-Prot	FBW10_MOUSE	Fbxw10	Mus musculus (Mouse)	High	7	Detail
Q5U4D9	Swiss-Prot	THOC6_MOUSE	Thoc6	Mus musculus (Mouse)	High	7	Detail
Q5U4F6	Swiss-Prot	WDR34_MOUSE	Wdr34	Mus musculus (Mouse)	High	7	Detail
Q60584	Swiss-Prot	FBXW2_MOUSE	Fbxw2	Mus musculus (Mouse)	High	7	Detail
Q60867	Swiss-Prot	NDF1_MOUSE	Neurod1	Mus musculus (Mouse)	Low	0	Detail
Q60972	Swiss-Prot	RBBP4_MOUSE	Rbbp4	Mus musculus (Mouse)	High	7	Detail
Q60973	Swiss-Prot	RBBP7_MOUSE	Rbbp7	Mus musculus (Mouse)	High	7	Detail
Q61011	Swiss-Prot	GBB3_MOUSE	Gnb3	Mus musculus (Mouse)	High	7	Detail
Q61471	Swiss-Prot	TOB1_MOUSE	Tob1	Mus musculus (Mouse)	Low	0	Detail
Q61666	Swiss-Prot	HIRA_MOUSE	Hira	Mus musculus (Mouse)	High	7	Detail
Q62086	Swiss-Prot	PON2_MOUSE	Pon2	Mus musculus (Mouse)	Middle	6	Detail
Q62087	Swiss-Prot	PON3_MOUSE	Pon3	Mus musculus (Mouse)	Low	6	Detail
Q62179	Swiss-Prot	SEM4B_MOUSE	Sema4b	Mus musculus (Mouse)	Low	2	Detail
Q62440	Swiss-Prot	TLE1_MOUSE	Tle1	Mus musculus (Mouse)	High	7	Detail
Q62441	Swiss-Prot	TLE4_MOUSE	Tle4	Mus musculus (Mouse)	High	7	Detail
Q63836	Swiss-Prot	SBP2_MOUSE	Selenbp2	Mus musculus (Mouse)	Low	7	Detail
Q64331	Swiss-Prot	MYO6_MOUSE	Myo6	Mus musculus (Mouse)	Low	2	Detail
Q64374	Swiss-Prot	RGN_MOUSE	Rgn	Mus musculus (Mouse)	Low	2	Detail
Q68FD5	Swiss-Prot	CLH1_MOUSE	Cltc	Mus musculus (Mouse)	Low	7	Detail
Q69ZJ7	Swiss-Prot	RIC1_MOUSE	Ric1	Mus musculus (Mouse)	Middle	13	Detail
Q69ZK5	Swiss-Prot	KLH14_MOUSE	Klhl14	Mus musculus (Mouse)	Low	6	Detail
Q6GQT6	Swiss-Prot	SCAP_MOUSE	Scap	Mus musculus (Mouse)	High	7	Detail
Q6GQU2	Swiss-Prot	KLH23_MOUSE	Klhl23	Mus musculus (Mouse)	Low	7	Detail
Q6KAU8	Swiss-Prot	A16L2_MOUSE	Atg16l2	Mus musculus (Mouse)	High	7	Detail
Q6NS57	Swiss-Prot	MABP1_MOUSE	Mapkbp1	Mus musculus (Mouse)	High	14	Detail
Q6NV72	Swiss-Prot	WDCP_MOUSE	Wdcp	Mus musculus (Mouse)	Low	7	Detail
Q6NVE8	Swiss-Prot	WDR44_MOUSE	Wdr44	Mus musculus (Mouse)	High	8	Detail
Q6NWV3	Swiss-Prot	IF122_MOUSE	Ift122	Mus musculus (Mouse)	High	12	Detail
Q6NXK7	Swiss-Prot	DPP10_MOUSE	Dpp10	Mus musculus (Mouse)	Low	7	Detail
Q6NXM2	Swiss-Prot	RCBT1_MOUSE	Rcbtb1	Mus musculus (Mouse)	Low	7	Detail
Q6NXY1	Swiss-Prot	TBC31_MOUSE	Tbc1d31	Mus musculus (Mouse)	High	7	Detail
Q6P1F6	Swiss-Prot	2ABA_MOUSE	Ppp2r2a	Mus musculus (Mouse)	High	7	Detail
Q6P5U7	Swiss-Prot	NWD2_MOUSE	Nwd2	Mus musculus (Mouse)	Middle	16	Detail
Q6P7W2	Swiss-Prot	SHKB1_MOUSE	Shkbp1	Mus musculus (Mouse)	Middle	8	Detail
Q6PAC3	Swiss-Prot	DCA13_MOUSE	Dcaf13	Mus musculus (Mouse)	High	7	Detail
Q6PAR0	Swiss-Prot	KLD10_MOUSE	Klhdc10	Mus musculus (Mouse)	Middle	6	Detail
Q6PDZ2	Swiss-Prot	TAF1C_MOUSE	Taf1c	Mus musculus (Mouse)	Low	7	Detail
Q6PE01	Swiss-Prot	SNR40_MOUSE	Snrnp40	Mus musculus (Mouse)	High	7	Detail
Q6PFH3	Swiss-Prot	DCA15_MOUSE	Dcaf15	Mus musculus (Mouse)	Low	7	Detail
Q6PGF3	Swiss-Prot	MED16_MOUSE	Med16	Mus musculus (Mouse)	Middle	8	Detail
Q6PNC0	Swiss-Prot	DMXL1_MOUSE	Dmxl1	Mus musculus (Mouse)	High	7	Detail
Q6TDP3	Swiss-Prot	KLH17_MOUSE	Klhl17	Mus musculus (Mouse)	Low	7	Detail
Q6V595	Swiss-Prot	KLHL6_MOUSE	Klhl6	Mus musculus (Mouse)	Middle	7	Detail
Q6VH22	Swiss-Prot	IF172_MOUSE	Ift172	Mus musculus (Mouse)	Middle	12	Detail
Q6VNB8	Swiss-Prot	WDFY3_MOUSE	Wdfy3	Mus musculus (Mouse)	Middle	5	Detail
Q6ZPG2	Swiss-Prot	WDR90_MOUSE	Wdr90	Mus musculus (Mouse)	High	28	Detail
Q6ZPR6	Swiss-Prot	IBTK_MOUSE	Ibtk	Mus musculus (Mouse)	Low	7	Detail
Q6ZQA0	Swiss-Prot	NBEL2_MOUSE	Nbeal2	Mus musculus (Mouse)	High	7	Detail
Q6ZQL4	Swiss-Prot	WDR43_MOUSE	Wdr43	Mus musculus (Mouse)	High	6	Detail
Q6ZWR4	Swiss-Prot	2ABB_MOUSE	Ppp2r2b	Mus musculus (Mouse)	High	7	Detail
Q78DX7	Swiss-Prot	ROS1_MOUSE	Ros1	Mus musculus (Mouse)	Low	28	Detail
Q7TMQ7	Swiss-Prot	WDR91_MOUSE	Wdr91	Mus musculus (Mouse)	High	7	Detail
Q7TNG5	Swiss-Prot	EMAL2_MOUSE	Eml2	Mus musculus (Mouse)	High	13	Detail
Q7TT37	Swiss-Prot	ELP1_MOUSE	Ikbkap	Mus musculus (Mouse)	Low	13	Detail
Q7TT50	Swiss-Prot	MRCKB_MOUSE	Cdc42bpb	Mus musculus (Mouse)	Middle	7	Detail
Q80T74	Swiss-Prot	KLH29_MOUSE	Klhl29	Mus musculus (Mouse)	Middle	7	Detail
Q80T85	Swiss-Prot	DCAF5_MOUSE	Dcaf5	Mus musculus (Mouse)	High	7	Detail
Q80TF4	Swiss-Prot	KLH13_MOUSE	Klhl13	Mus musculus (Mouse)	Low	10	Detail
Q80TR8	Swiss-Prot	DCAF1_MOUSE	Dcaf1	Mus musculus (Mouse)	Middle	6	Detail
Q80U35	Swiss-Prot	ARHGH_MOUSE	Arhgef17	Mus musculus (Mouse)	Middle	6	Detail
Q80U93	Swiss-Prot	NU214_MOUSE	Nup214	Mus musculus (Mouse)	Middle	7	Detail
Q80UG2	Swiss-Prot	PLXA4_MOUSE	Plxna4	Mus musculus (Mouse)	Low	18	Detail
Q80UU1	Swiss-Prot	ANKZ1_MOUSE	Ankzf1	Mus musculus (Mouse)	Low	0	Detail
Q80VI1	Swiss-Prot	TRI56_MOUSE	Trim56	Mus musculus (Mouse)	Low	6	Detail
Q80W47	Swiss-Prot	WIPI2_MOUSE	Wipi2	Mus musculus (Mouse)	Low	9	Detail
Q80WC9	Swiss-Prot	ACSF4_MOUSE	Aasdh	Mus musculus (Mouse)	Low	7	Detail
Q80XQ2	Swiss-Prot	TBCD5_MOUSE	Tbc1d5	Mus musculus (Mouse)	Low	0	Detail
Q80Y17	Swiss-Prot	L2GL1_MOUSE	Llgl1	Mus musculus (Mouse)	Middle	14	Detail
Q80YG3	Swiss-Prot	KLDC1_MOUSE	Klhdc1	Mus musculus (Mouse)	Low	2	Detail
Q80ZK9	Swiss-Prot	WDTC1_MOUSE	Wdtc1	Mus musculus (Mouse)	High	9	Detail
Q810D6	Swiss-Prot	GRWD1_MOUSE	Grwd1	Mus musculus (Mouse)	High	7	Detail
Q811G0	Swiss-Prot	PTHB1_MOUSE	Bbs9	Mus musculus (Mouse)	Middle	7	Detail
Q8BFQ4	Swiss-Prot	WDR82_MOUSE	Wdr82	Mus musculus (Mouse)	High	7	Detail
Q8BFR2	Swiss-Prot	FSTL5_MOUSE	Fstl5	Mus musculus (Mouse)	Low	13	Detail
Q8BFX3	Swiss-Prot	KCTD3_MOUSE	Kctd3	Mus musculus (Mouse)	Middle	8	Detail
Q8BG02	Swiss-Prot	2ABG_MOUSE	Ppp2r2c	Mus musculus (Mouse)	High	7	Detail
Q8BG40	Swiss-Prot	KTNB1_MOUSE	Katnb1	Mus musculus (Mouse)	High	7	Detail
Q8BGF3	Swiss-Prot	WDR92_MOUSE	Wdr92	Mus musculus (Mouse)	High	7	Detail
Q8BGF7	Swiss-Prot	PAN2_MOUSE	Pan2	Mus musculus (Mouse)	Low	7	Detail
Q8BGW4	Swiss-Prot	DC122_MOUSE	Dcaf12l2	Mus musculus (Mouse)	High	7	Detail
Q8BGZ3	Swiss-Prot	DCA12_MOUSE	Dcaf12	Mus musculus (Mouse)	High	7	Detail
Q8BH34	Swiss-Prot	SEM3D_MOUSE	Sema3d	Mus musculus (Mouse)	Low	7	Detail
Q8BH44	Swiss-Prot	COR2B_MOUSE	Coro2b	Mus musculus (Mouse)	High	7	Detail
Q8BH57	Swiss-Prot	WDR48_MOUSE	Wdr48	Mus musculus (Mouse)	High	9	Detail
Q8BHB4	Swiss-Prot	WDR3_MOUSE	Wdr3	Mus musculus (Mouse)	High	14	Detail
Q8BHD1	Swiss-Prot	POC1B_MOUSE	Poc1b	Mus musculus (Mouse)	High	7	Detail
Q8BHJ5	Swiss-Prot	TBL1R_MOUSE	Tbl1xr1	Mus musculus (Mouse)	High	8	Detail
Q8BIA4	Swiss-Prot	FBXW8_MOUSE	Fbxw8	Mus musculus (Mouse)	High	9	Detail
Q8BJW5	Swiss-Prot	NOL11_MOUSE	Nol11	Mus musculus (Mouse)	Low	7	Detail
Q8BJW6	Swiss-Prot	EIF2A_MOUSE	Eif2a	Mus musculus (Mouse)	Low	8	Detail
Q8BL74	Swiss-Prot	TF3C2_MOUSE	Gtf3c2	Mus musculus (Mouse)	High	8	Detail
Q8BM39	Swiss-Prot	PRP18_MOUSE	Prpf18	Mus musculus (Mouse)	Low	0	Detail
Q8BMG7	Swiss-Prot	RBGPR_MOUSE	Rab3gap2	Mus musculus (Mouse)	Low	8	Detail
Q8BMQ2	Swiss-Prot	TF3C4_MOUSE	Gtf3c4	Mus musculus (Mouse)	Middle	7	Detail
Q8BND3	Swiss-Prot	WDR35_MOUSE	Wdr35	Mus musculus (Mouse)	Middle	12	Detail
Q8BPM2	Swiss-Prot	M4K5_MOUSE	Map4k5	Mus musculus (Mouse)	Low	7	Detail
Q8BPN8	Swiss-Prot	DMXL2_MOUSE	Dmxl2	Mus musculus (Mouse)	High	7	Detail
Q8BQM8	Swiss-Prot	EMAL5_MOUSE	Eml5	Mus musculus (Mouse)	High	35	Detail
Q8BR37	Swiss-Prot	NHLC1_MOUSE	Nhlrc1	Mus musculus (Mouse)	Middle	6	Detail
Q8BR76	Swiss-Prot	MKS3_MOUSE	Tmem67	Mus musculus (Mouse)	Low	2	Detail
Q8BRG6	Swiss-Prot	KLH24_MOUSE	Klhl24	Mus musculus (Mouse)	Low	5	Detail
Q8BSF5	Swiss-Prot	KLH38_MOUSE	Klhl38	Mus musculus (Mouse)	Middle	6	Detail
Q8BTP3	Swiss-Prot	MO2R5_MOUSE	Cd200r5	Mus musculus (Mouse)	Low	2	Detail
Q8BU03	Swiss-Prot	PWP2_MOUSE	Pwp2	Mus musculus (Mouse)	High	14	Detail
Q8BUB4	Swiss-Prot	WDFY2_MOUSE	Wdfy2	Mus musculus (Mouse)	High	7	Detail
Q8BUG2	Swiss-Prot	CNDP1_MOUSE	Cndp1	Mus musculus (Mouse)	Low	0	Detail
Q8BUI3	Swiss-Prot	LRWD1_MOUSE	LRWD1	Mus musculus (Mouse)	High	7	Detail
Q8BUL5	Swiss-Prot	KLHL7_MOUSE	Klhl7	Mus musculus (Mouse)	Low	5	Detail
Q8BWA5	Swiss-Prot	KLH31_MOUSE	Klhl31	Mus musculus (Mouse)	Low	7	Detail
Q8BX09	Swiss-Prot	RBBP5_MOUSE	Rbbp5	Mus musculus (Mouse)	High	7	Detail
Q8BX17	Swiss-Prot	GEMI5_MOUSE	Gemin5	Mus musculus (Mouse)	High	14	Detail
Q8BX35	Swiss-Prot	TNR27_MOUSE	Eda2r	Mus musculus (Mouse)	Low	0	Detail
Q8BZM0	Swiss-Prot	KLH12_MOUSE	Klhl12	Mus musculus (Mouse)	Low	6	Detail
Q8BZW8	Swiss-Prot	NHLC2_MOUSE	Nhlrc2	Mus musculus (Mouse)	Low	8	Detail
Q8C033	Swiss-Prot	ARHGA_MOUSE	Arhgef10	Mus musculus (Mouse)	Low	7	Detail
Q8C092	Swiss-Prot	TAF5_MOUSE	Taf5	Mus musculus (Mouse)	High	7	Detail
Q8C0J2	Swiss-Prot	A16L1_MOUSE	Atg16l1	Mus musculus (Mouse)	High	7	Detail
Q8C0M0	Swiss-Prot	WDR59_MOUSE	Wdr59	Mus musculus (Mouse)	High	7	Detail
Q8C0M8	Swiss-Prot	DNAI1_MOUSE	Dnai1	Mus musculus (Mouse)	High	7	Detail
Q8C0P5	Swiss-Prot	COR2A_MOUSE	Coro2a	Mus musculus (Mouse)	High	7	Detail
Q8C165	Swiss-Prot	P20D1_MOUSE	Pm20d1	Mus musculus (Mouse)	Low	2	Detail
Q8C3F7	Swiss-Prot	KLH30_MOUSE	Klhl30	Mus musculus (Mouse)	Low	5	Detail
Q8C3Y4	Swiss-Prot	KNTC1_MOUSE	Kntc1	Mus musculus (Mouse)	Low	7	Detail
Q8C456	Swiss-Prot	FRITZ_MOUSE	Wdpcp	Mus musculus (Mouse)	Low	7	Detail
Q8C4J7	Swiss-Prot	TBL3_MOUSE	Tbl3	Mus musculus (Mouse)	High	14	Detail
Q8C570	Swiss-Prot	RAE1L_MOUSE	Rae1	Mus musculus (Mouse)	High	7	Detail
Q8C5V5	Swiss-Prot	WDR27_MOUSE	Wdr27	Mus musculus (Mouse)	High	12	Detail
Q8C6D4	Swiss-Prot	BEND5_MOUSE	Bend5	Mus musculus (Mouse)	Low	0	Detail
Q8C6G8	Swiss-Prot	WDR26_MOUSE	Wdr26	Mus musculus (Mouse)	High	7	Detail
Q8C761	Swiss-Prot	WDR60_MOUSE	Wdr60	Mus musculus (Mouse)	Low	8	Detail
Q8C7V3	Swiss-Prot	UTP15_MOUSE	Utp15	Mus musculus (Mouse)	High	7	Detail
Q8C7X2	Swiss-Prot	EMC1_MOUSE	Emc1	Mus musculus (Mouse)	Low	16	Detail
Q8CBE3	Swiss-Prot	WDR37_MOUSE	Wdr37	Mus musculus (Mouse)	High	7	Detail
Q8CBW4	Swiss-Prot	DC121_MOUSE	Dcaf12l1	Mus musculus (Mouse)	High	8	Detail
Q8CCH2	Swiss-Prot	NHLC3_MOUSE	Nhlrc3	Mus musculus (Mouse)	Low	2	Detail
Q8CCN5	Swiss-Prot	BCAS3_MOUSE	Bcas3	Mus musculus (Mouse)	Low	2	Detail
Q8CCS2	Swiss-Prot	F155A_MOUSE	Fam155a	Mus musculus (Mouse)	Low	0	Detail
Q8CE72	Swiss-Prot	CE042_MOUSE	Jbts17	Mus musculus (Mouse)	Low	7	Detail
Q8CEC0	Swiss-Prot	NUP88_MOUSE	Nup88	Mus musculus (Mouse)	Low	7	Detail
Q8CEC6	Swiss-Prot	PPWD1_MOUSE	Ppwd1	Mus musculus (Mouse)	Middle	10	Detail
Q8CFD5	Swiss-Prot	ERCC8_MOUSE	Ercc8	Mus musculus (Mouse)	High	7	Detail
Q8CFJ9	Swiss-Prot	WDR24_MOUSE	Wdr24	Mus musculus (Mouse)	High	7	Detail
Q8CGF6	Swiss-Prot	WDR47_MOUSE	Wdr47	Mus musculus (Mouse)	High	7	Detail
Q8CH72	Swiss-Prot	TRI32_MOUSE	Trim32	Mus musculus (Mouse)	Low	6	Detail
Q8CIE6	Swiss-Prot	COPA_MOUSE	Copa	Mus musculus (Mouse)	High	7	Detail
Q8CIK8	Swiss-Prot	RFWD3_MOUSE	Rfwd3	Mus musculus (Mouse)	High	6	Detail
Q8CJF7	Swiss-Prot	ELYS_MOUSE	Ahctf1	Mus musculus (Mouse)	Low	9	Detail
Q8JZP3	Swiss-Prot	KLHL2_MOUSE	Klhl2	Mus musculus (Mouse)	Middle	7	Detail
Q8JZQ9	Swiss-Prot	EIF3B_MOUSE	Eif3b	Mus musculus (Mouse)	Middle	11	Detail
Q8JZX3	Swiss-Prot	POC1A_MOUSE	Poc1a	Mus musculus (Mouse)	High	7	Detail
Q8K057	Swiss-Prot	IFT80_MOUSE	Ift80	Mus musculus (Mouse)	High	12	Detail
Q8K0G5	Swiss-Prot	TSSC1_MOUSE	Eipr1	Mus musculus (Mouse)	High	7	Detail
Q8K1R7	Swiss-Prot	NEK9_MOUSE	Nek9	Mus musculus (Mouse)	Middle	8	Detail
Q8K1X1	Swiss-Prot	WDR11_MOUSE	Wdr11	Mus musculus (Mouse)	Middle	15	Detail
Q8K2G4	Swiss-Prot	BBS7_MOUSE	Bbs7	Mus musculus (Mouse)	Low	2	Detail
Q8K3E5	Swiss-Prot	AHI1_MOUSE	Ahi1	Mus musculus (Mouse)	High	7	Detail
Q8K400	Swiss-Prot	STXB5_MOUSE	Stxbp5	Mus musculus (Mouse)	Middle	14	Detail
Q8K406	Swiss-Prot	LGI3_MOUSE	Lgi3	Mus musculus (Mouse)	Middle	10	Detail
Q8K450	Swiss-Prot	SPG16_MOUSE	Spag16	Mus musculus (Mouse)	High	7	Detail
Q8K4P0	Swiss-Prot	WDR33_MOUSE	Wdr33	Mus musculus (Mouse)	High	7	Detail
Q8K4Q0	Swiss-Prot	RPTOR_MOUSE	Rptor	Mus musculus (Mouse)	High	7	Detail
Q8K4Z0	Swiss-Prot	LGI2_MOUSE	Lgi2	Mus musculus (Mouse)	High	7	Detail
Q8N7N5	Swiss-Prot	DCAF8_MOUSE	Dcaf8	Mus musculus (Mouse)	High	7	Detail
Q8R0F5	Swiss-Prot	RBMX2_MOUSE	Rbmx2	Mus musculus (Mouse)	Low	1	Detail
Q8R2N2	Swiss-Prot	UTP4_MOUSE	Utp4	Mus musculus (Mouse)	High	14	Detail
Q8R2U0	Swiss-Prot	SEH1_MOUSE	Seh1l	Mus musculus (Mouse)	High	6	Detail
Q8R326	Swiss-Prot	PSPC1_MOUSE	Pspc1	Mus musculus (Mouse)	Low	0	Detail
Q8R3E3	Swiss-Prot	WIPI1_MOUSE	Wipi1	Mus musculus (Mouse)	High	7	Detail
Q8R5L3	Swiss-Prot	VPS39_MOUSE	Vps39	Mus musculus (Mouse)	Middle	6	Detail
Q8VBV4	Swiss-Prot	FBXW7_MOUSE	Fbxw7	Mus musculus (Mouse)	High	7	Detail
Q8VC03	Swiss-Prot	EMAL3_MOUSE	Eml3	Mus musculus (Mouse)	High	12	Detail
Q8VC42	Swiss-Prot	MIC1_MOUSE	Mic1	Mus musculus (Mouse)	Middle	6	Detail
Q8VC51	Swiss-Prot	WAP53_MOUSE	Wrap53	Mus musculus (Mouse)	High	7	Detail
Q8VCG3	Swiss-Prot	WDR74_MOUSE	Wdr74	Mus musculus (Mouse)	High	6	Detail
Q8VCK5	Swiss-Prot	KLH20_MOUSE	Klhl20	Mus musculus (Mouse)	Low	6	Detail
Q8VCX6	Swiss-Prot	KPTN_MOUSE	Kptn	Mus musculus (Mouse)	Low	7	Detail
Q8VD65	Swiss-Prot	PI3R4_MOUSE	Pik3r4	Mus musculus (Mouse)	High	7	Detail
Q8VDD9	Swiss-Prot	PHIP_MOUSE	Phip	Mus musculus (Mouse)	High	8	Detail
Q8VE19	Swiss-Prot	MIO_MOUSE	Mios	Mus musculus (Mouse)	High	7	Detail
Q8VE37	Swiss-Prot	RCC1_MOUSE	Rcc1	Mus musculus (Mouse)	Low	8	Detail
Q8VE80	Swiss-Prot	THOC3_MOUSE	Thoc3	Mus musculus (Mouse)	High	7	Detail
Q8VEJ4	Swiss-Prot	NLE1_MOUSE	Nle1	Mus musculus (Mouse)	High	9	Detail
Q8VH31	Swiss-Prot	RFPLA_MOUSE	Rfpl4a	Mus musculus (Mouse)	Low	4	Detail
Q8VH51	Swiss-Prot	RBM39_MOUSE	Rbm39	Mus musculus (Mouse)	Low	0	Detail
Q8VIJ6	Swiss-Prot	SFPQ_MOUSE	Sfpq	Mus musculus (Mouse)	Low	0	Detail
Q91V09	Swiss-Prot	WDR13_MOUSE	Wdr13	Mus musculus (Mouse)	High	7	Detail
Q91VM3	Swiss-Prot	WIPI4_MOUSE	Wdr45	Mus musculus (Mouse)	Low	7	Detail
Q91VN0	Swiss-Prot	LRP5_MOUSE	Lrp5	Mus musculus (Mouse)	Low	21	Detail
Q91VU6	Swiss-Prot	DCA11_MOUSE	Dcaf11	Mus musculus (Mouse)	High	7	Detail
Q91W86	Swiss-Prot	VPS11_MOUSE	Vps11	Mus musculus (Mouse)	Low	7	Detail
Q91W96	Swiss-Prot	APC4_MOUSE	Anapc4	Mus musculus (Mouse)	Middle	4	Detail
Q91WG4	Swiss-Prot	ELP2_MOUSE	Elp2	Mus musculus (Mouse)	High	14	Detail
Q91WI7	Swiss-Prot	ITFG2_MOUSE	Itfg2	Mus musculus (Mouse)	Low	7	Detail
Q91WM3	Swiss-Prot	U3IP2_MOUSE	Rrp9	Mus musculus (Mouse)	High	7	Detail
Q91WQ5	Swiss-Prot	TAF5L_MOUSE	Taf5l	Mus musculus (Mouse)	High	7	Detail
Q91ZP3	Swiss-Prot	LPIN1_MOUSE	Lpin1	Mus musculus (Mouse)	Low	2	Detail
Q920I9	Swiss-Prot	WDR7_MOUSE	Wdr7	Mus musculus (Mouse)	High	11	Detail
Q920M5	Swiss-Prot	CORO6_MOUSE	Coro6	Mus musculus (Mouse)	High	6	Detail
Q920Q4	Swiss-Prot	VPS16_MOUSE	Vps16	Mus musculus (Mouse)	Low	6	Detail
Q920Q8	Swiss-Prot	NS1BP_MOUSE	Ivns1abp	Mus musculus (Mouse)	Low	7	Detail
Q921C3	Swiss-Prot	BRWD1_MOUSE	Brwd1	Mus musculus (Mouse)	High	8	Detail
Q921E6	Swiss-Prot	EED_MOUSE	Eed	Mus musculus (Mouse)	High	7	Detail
Q921M3	Swiss-Prot	SF3B3_MOUSE	Sf3b3	Mus musculus (Mouse)	Low	18	Detail
Q922B6	Swiss-Prot	TRAF7_MOUSE	Traf7	Mus musculus (Mouse)	High	7	Detail
Q922Q8	Swiss-Prot	LRC59_MOUSE	Lrrc59	Mus musculus (Mouse)	Low	0	Detail
Q922V4	Swiss-Prot	PLRG1_MOUSE	Plrg1	Mus musculus (Mouse)	High	7	Detail
Q925E7	Swiss-Prot	2ABD_MOUSE	Ppp2r2d	Mus musculus (Mouse)	High	7	Detail
Q99J09	Swiss-Prot	MEP50_MOUSE	Wdr77	Mus musculus (Mouse)	High	7	Detail
Q99J79	Swiss-Prot	DDB2_MOUSE	Ddb2	Mus musculus (Mouse)	High	7	Detail
Q99JN2	Swiss-Prot	KLH22_MOUSE	Klhl22	Mus musculus (Mouse)	Low	6	Detail
Q99JW2	Swiss-Prot	ACY1_MOUSE	Acy1	Mus musculus (Mouse)	Low	2	Detail
Q99KN2	Swiss-Prot	CIAO1_MOUSE	Ciao1	Mus musculus (Mouse)	High	7	Detail
Q99KP6	Swiss-Prot	PRP19_MOUSE	Prpf19	Mus musculus (Mouse)	High	7	Detail
Q99LC2	Swiss-Prot	CSTF1_MOUSE	Cstf1	Mus musculus (Mouse)	High	6	Detail
Q99LJ7	Swiss-Prot	RCBT2_MOUSE	Rcbtb2	Mus musculus (Mouse)	High	7	Detail
Q99LL5	Swiss-Prot	PWP1_MOUSE	Pwp1	Mus musculus (Mouse)	High	7	Detail
Q99M28	Swiss-Prot	RNPS1_MOUSE	Rnps1	Mus musculus (Mouse)	Low	0	Detail
Q99ME2	Swiss-Prot	WDR6_MOUSE	Wdr6	Mus musculus (Mouse)	High	20	Detail
Q99MR6	Swiss-Prot	SRRT_MOUSE	Srrt	Mus musculus (Mouse)	Low	0	Detail
Q99P88	Swiss-Prot	NU155_MOUSE	Nup155	Mus musculus (Mouse)	Low	8	Detail
Q99PH1	Swiss-Prot	LRRC4_MOUSE	Lrrc4	Mus musculus (Mouse)	Low	2	Detail
Q99PI5	Swiss-Prot	LPIN2_MOUSE	Lpin2	Mus musculus (Mouse)	Low	2	Detail
Q9CQL4	Swiss-Prot	RM20_MOUSE	Mrpl20	Mus musculus (Mouse)	Low	0	Detail
Q9CR39	Swiss-Prot	WIPI3_MOUSE	Wdr45b	Mus musculus (Mouse)	High	7	Detail
Q9CR40	Swiss-Prot	KLH28_MOUSE	Klhl28	Mus musculus (Mouse)	Low	6	Detail
Q9CWF6	Swiss-Prot	BBS2_MOUSE	Bbs2	Mus musculus (Mouse)	Middle	10	Detail
Q9CWJ3	Swiss-Prot	KTBL1_MOUSE	Katnbl1	Mus musculus (Mouse)	Low	0	Detail
Q9CWR1	Swiss-Prot	WDR73_MOUSE	Wdr73	Mus musculus (Mouse)	High	7	Detail
Q9CWU9	Swiss-Prot	NUP37_MOUSE	Nup37	Mus musculus (Mouse)	High	7	Detail
Q9CX97	Swiss-Prot	WDR55_MOUSE	Wdr55	Mus musculus (Mouse)	High	7	Detail
Q9CYF5	Swiss-Prot	RCC1L_MOUSE	Rcc1l	Mus musculus (Mouse)	Middle	7	Detail
Q9CYU6	Swiss-Prot	DPH7_MOUSE	Dph7	Mus musculus (Mouse)	High	7	Detail
Q9CZ49	Swiss-Prot	KLH35_MOUSE	Klhl35	Mus musculus (Mouse)	Low	5	Detail
Q9D0A0	Swiss-Prot	DET1_MOUSE	Det1	Mus musculus (Mouse)	Low	2	Detail
Q9D0I6	Swiss-Prot	WSDU1_MOUSE	Wdsub1	Mus musculus (Mouse)	High	7	Detail
Q9D0N7	Swiss-Prot	CAF1B_MOUSE	Chaf1b	Mus musculus (Mouse)	Low	2	Detail
Q9D0R9	Swiss-Prot	WDR89_MOUSE	Wdr89	Mus musculus (Mouse)	High	7	Detail
Q9D180	Swiss-Prot	CFA57_MOUSE	Cfap57	Mus musculus (Mouse)	High	14	Detail
Q9D1A2	Swiss-Prot	CNDP2_MOUSE	Cndp2	Mus musculus (Mouse)	Low	2	Detail
Q9D1M0	Swiss-Prot	SEC13_MOUSE	Sec13	Mus musculus (Mouse)	High	6	Detail
Q9D275	Swiss-Prot	BATF3_MOUSE	Batf3	Mus musculus (Mouse)	Low	0	Detail
Q9D2V7	Swiss-Prot	CORO7_MOUSE	Coro7	Mus musculus (Mouse)	High	13	Detail
Q9D565	Swiss-Prot	WDR64_MOUSE	Wdr64	Mus musculus (Mouse)	High	14	Detail
Q9D5R2	Swiss-Prot	WDR20_MOUSE	Wdr20	Mus musculus (Mouse)	High	7	Detail
Q9D5V2	Swiss-Prot	KLH10_MOUSE	Klhl10	Mus musculus (Mouse)	Low	7	Detail
Q9D6Z1	Swiss-Prot	NOP56_MOUSE	Nop56	Mus musculus (Mouse)	Low	0	Detail
Q9D7H2	Swiss-Prot	WDR5B_MOUSE	Wdr5b	Mus musculus (Mouse)	High	7	Detail
Q9D7N9	Swiss-Prot	APMAP_MOUSE	Apmap	Mus musculus (Mouse)	Low	5	Detail
Q9D994	Swiss-Prot	WDR38_MOUSE	Wdr38	Mus musculus (Mouse)	High	6	Detail
Q9DAJ4	Swiss-Prot	WDR83_MOUSE	Wdr83	Mus musculus (Mouse)	High	7	Detail
Q9DAW6	Swiss-Prot	PRP4_MOUSE	Prpf4	Mus musculus (Mouse)	High	7	Detail
Q9DB94	Swiss-Prot	WDR53_MOUSE	Wdr53	Mus musculus (Mouse)	High	7	Detail
Q9DC22	Swiss-Prot	DCAF6_MOUSE	Dcaf6	Mus musculus (Mouse)	High	7	Detail
Q9DC48	Swiss-Prot	PRP17_MOUSE	Cdc40	Mus musculus (Mouse)	High	7	Detail
Q9DCE5	Swiss-Prot	PK1IP_MOUSE	Pak1ip1	Mus musculus (Mouse)	High	6	Detail
Q9DCJ1	Swiss-Prot	LST8_MOUSE	Mlst8	Mus musculus (Mouse)	High	6	Detail
Q9EP82	Swiss-Prot	WDR4_MOUSE	Wdr4	Mus musculus (Mouse)	High	7	Detail
Q9EPN1	Swiss-Prot	NBEA_MOUSE	Nbea	Mus musculus (Mouse)	High	7	Detail
Q9EPU4	Swiss-Prot	CPSF1_MOUSE	Cpsf1	Mus musculus (Mouse)	Low	7	Detail
Q9EQ15	Swiss-Prot	GNB1L_MOUSE	Gnb1l	Mus musculus (Mouse)	High	7	Detail
Q9EQY0	Swiss-Prot	ERN1_MOUSE	Ern1	Mus musculus (Mouse)	Low	7	Detail
Q9ERF3	Swiss-Prot	WDR61_MOUSE	Wdr61	Mus musculus (Mouse)	High	7	Detail
Q9ERG2	Swiss-Prot	STRN3_MOUSE	Strn3	Mus musculus (Mouse)	High	7	Detail
Q9ERP3	Swiss-Prot	TRI54_MOUSE	Trim54	Mus musculus (Mouse)	Low	0	Detail
Q9ESE1	Swiss-Prot	LRBA_MOUSE	Lrba	Mus musculus (Mouse)	High	7	Detail
Q9ESN6	Swiss-Prot	TRIM2_MOUSE	Trim2	Mus musculus (Mouse)	Low	9	Detail
Q9ESN9	Swiss-Prot	JIP3_MOUSE	Mapk8ip3	Mus musculus (Mouse)	Low	6	Detail
Q9JHB4	Swiss-Prot	WDR31_MOUSE	Wdr31	Mus musculus (Mouse)	High	7	Detail
Q9JI18	Swiss-Prot	LRP1B_MOUSE	Lrp1b	Mus musculus (Mouse)	Low	13	Detail
Q9JI74	Swiss-Prot	KLHL1_MOUSE	Klhl1	Mus musculus (Mouse)	Low	5	Detail
Q9JIA1	Swiss-Prot	LGI1_MOUSE	Lgi1	Mus musculus (Mouse)	Low	7	Detail
Q9JIL5	Swiss-Prot	TULP4_MOUSE	Tulp4	Mus musculus (Mouse)	Middle	7	Detail
Q9JJ66	Swiss-Prot	CDC20_MOUSE	Cdc20	Mus musculus (Mouse)	High	7	Detail
Q9JJA4	Swiss-Prot	WDR12_MOUSE	Wdr12	Mus musculus (Mouse)	High	7	Detail
Q9JJA7	Swiss-Prot	CCNL2_MOUSE	Ccnl2	Mus musculus (Mouse)	Low	0	Detail
Q9JM98	Swiss-Prot	WRP73_MOUSE	Wrap73	Mus musculus (Mouse)	High	10	Detail
Q9JMJ2	Swiss-Prot	FBXW4_MOUSE	Fbxw4	Mus musculus (Mouse)	High	7	Detail
Q9QUR6	Swiss-Prot	PPCE_MOUSE	Prep	Mus musculus (Mouse)	Low	11	Detail
Q9QUR8	Swiss-Prot	SEM7A_MOUSE	Sema7a	Mus musculus (Mouse)	Low	7	Detail
Q9QWF0	Swiss-Prot	CAF1A_MOUSE	Chaf1a	Mus musculus (Mouse)	Low	0	Detail
Q9QX47	Swiss-Prot	SON_MOUSE	Son	Mus musculus (Mouse)	Low	0	Detail
Q9QXE7	Swiss-Prot	TBL1X_MOUSE	Tbl1x	Mus musculus (Mouse)	High	8	Detail
Q9QXL1	Swiss-Prot	KI21B_MOUSE	Kif21b	Mus musculus (Mouse)	High	7	Detail
Q9QXL2	Swiss-Prot	KI21A_MOUSE	Kif21a	Mus musculus (Mouse)	High	7	Detail
Q9QXW2	Swiss-Prot	FBXW5_MOUSE	Fbxw5	Mus musculus (Mouse)	High	8	Detail
Q9QZD9	Swiss-Prot	EIF3I_MOUSE	Eif3i	Mus musculus (Mouse)	High	7	Detail
Q9R099	Swiss-Prot	TBL2_MOUSE	Tbl2	Mus musculus (Mouse)	High	7	Detail
Q9R0D8	Swiss-Prot	WDR54_MOUSE	Wdr54	Mus musculus (Mouse)	High	7	Detail
Q9R0Q6	Swiss-Prot	ARC1A_MOUSE	Arpc1a	Mus musculus (Mouse)	High	7	Detail
Q9R0X5	Swiss-Prot	RPGR_MOUSE	Rpgr	Mus musculus (Mouse)	Low	7	Detail
Q9R1A8	Swiss-Prot	RFWD2_MOUSE	Rfwd2	Mus musculus (Mouse)	High	7	Detail
Q9R1K5	Swiss-Prot	FZR1_MOUSE	Fzr1	Mus musculus (Mouse)	High	7	Detail
Q9R1R2	Swiss-Prot	TRIM3_MOUSE	Trim3	Mus musculus (Mouse)	Low	10	Detail
Q9WTS4	Swiss-Prot	TEN1_MOUSE	Tenm1	Mus musculus (Mouse)	Low	27	Detail
Q9WTS5	Swiss-Prot	TEN2_MOUSE	Tenm2	Mus musculus (Mouse)	Low	23	Detail
Q9WTS6	Swiss-Prot	TEN3_MOUSE	Tenm3	Mus musculus (Mouse)	Low	28	Detail
Q9WUM3	Swiss-Prot	COR1B_MOUSE	Coro1b	Mus musculus (Mouse)	High	6	Detail
Q9WUM4	Swiss-Prot	COR1C_MOUSE	Coro1c	Mus musculus (Mouse)	High	6	Detail
Q9WUQ2	Swiss-Prot	PREB_MOUSE	Preb	Mus musculus (Mouse)	High	7	Detail
Q9WV32	Swiss-Prot	ARC1B_MOUSE	Arpc1b	Mus musculus (Mouse)	High	7	Detail
Q9WVA3	Swiss-Prot	BUB3_MOUSE	Bub3	Mus musculus (Mouse)	High	7	Detail
Q9WVB2	Swiss-Prot	TLE2_MOUSE	Tle2	Mus musculus (Mouse)	High	7	Detail
Q9WVB3	Swiss-Prot	TLE6_MOUSE	Tle6	Mus musculus (Mouse)	High	8	Detail
Q9Z0H1	Swiss-Prot	WDR46_MOUSE	Wdr46	Mus musculus (Mouse)	High	8	Detail
Q9Z0W3	Swiss-Prot	NU160_MOUSE	Nup160	Mus musculus (Mouse)	Middle	6	Detail
Q9Z1T1	Swiss-Prot	AP3B1_MOUSE	Ap3b1	Mus musculus (Mouse)	Low	4	Detail
Q9Z1Z2	Swiss-Prot	STRAP_MOUSE	Strap	Mus musculus (Mouse)	High	6	Detail
Q9Z218	Swiss-Prot	DPP6_MOUSE	Dpp6	Mus musculus (Mouse)	Low	7	Detail
Q9Z2B5	Swiss-Prot	E2AK3_MOUSE	Eif2ak3	Mus musculus (Mouse)	Low	7	Detail
Q9Z2E3	Swiss-Prot	ERN2_MOUSE	Ern2	Mus musculus (Mouse)	Low	7	Detail
Q9Z2X8	Swiss-Prot	KEAP1_MOUSE	Keap1	Mus musculus (Mouse)	Low	7	Detail
A0A024A2Q0	TrEMBL	A0A024A2Q0_MOUSE	Eml1	Mus musculus (Mouse)	Low	1	Detail
A0A024A3D6	TrEMBL	A0A024A3D6_MOUSE	Eml1	Mus musculus (Mouse)	Low	0	Detail
A0A068BFS0	TrEMBL	A0A068BFS0_MOUSE	Wdr46	Mus musculus (Mouse)	High	7	Detail
A0A068BIU7	TrEMBL	A0A068BIU7_MOUSE	Wdr46	Mus musculus (Mouse)	Middle	7	Detail
A0A087WNM5	TrEMBL	A0A087WNM5_MOUSE	Aamp	Mus musculus (Mouse)	Middle	3	Detail
A0A087WP89	TrEMBL	A0A087WP89_MOUSE	Phip	Mus musculus (Mouse)	Low	1	Detail
A0A087WPP7	TrEMBL	A0A087WPP7_MOUSE	Phip	Mus musculus (Mouse)	Low	1	Detail
A0A087WPX1	TrEMBL	A0A087WPX1_MOUSE	Acy1	Mus musculus (Mouse)	Low	2	Detail
A0A087WPX9	TrEMBL	A0A087WPX9_MOUSE	Wdfy1	Mus musculus (Mouse)	Middle	2	Detail
A0A087WQU2	TrEMBL	A0A087WQU2_MOUSE	Rbbp5	Mus musculus (Mouse)	Middle	2	Detail
A0A087WR26	TrEMBL	A0A087WR26_MOUSE	Phip	Mus musculus (Mouse)	Middle	5	Detail
A0A087WRV7	TrEMBL	A0A087WRV7_MOUSE	Rbbp5	Mus musculus (Mouse)	Middle	2	Detail
A0A087WST2	TrEMBL	A0A087WST2_MOUSE	Rbbp5	Mus musculus (Mouse)	Middle	4	Detail
A0A0A0MQ92	TrEMBL	A0A0A0MQ92_MOUSE	Tenm2	Mus musculus (Mouse)	Low	21	Detail
A0A0A0MQA2	TrEMBL	A0A0A0MQA2_MOUSE	Mapkbp1	Mus musculus (Mouse)	High	14	Detail
A0A0A0MQB7	TrEMBL	A0A0A0MQB7_MOUSE	Tenm2	Mus musculus (Mouse)	Low	25	Detail
A0A0A0MQH0	TrEMBL	A0A0A0MQH0_MOUSE	Wdr45	Mus musculus (Mouse)	Low	1	Detail
A0A0A0MQH6	TrEMBL	A0A0A0MQH6_MOUSE	Fbxw5	Mus musculus (Mouse)	Low	3	Detail
A0A0A6YVN9	TrEMBL	A0A0A6YVN9_MOUSE	Gnb4	Mus musculus (Mouse)	Low	0	Detail
A0A0A6YVP2	TrEMBL	A0A0A6YVP2_MOUSE	Rfwd2	Mus musculus (Mouse)	Middle	2	Detail
A0A0A6YVQ5	TrEMBL	A0A0A6YVQ5_MOUSE	Dtl	Mus musculus (Mouse)	Middle	3	Detail
A0A0A6YW40	TrEMBL	A0A0A6YW40_MOUSE	Wdr64	Mus musculus (Mouse)	High	7	Detail
A0A0A6YW97	TrEMBL	A0A0A6YW97_MOUSE	Prpf18	Mus musculus (Mouse)	Low	0	Detail
A0A0A6YWC5	TrEMBL	A0A0A6YWC5_MOUSE	Rfwd2	Mus musculus (Mouse)	Middle	3	Detail
A0A0A6YWX3	TrEMBL	A0A0A6YWX3_MOUSE	Wdr64	Mus musculus (Mouse)	High	14	Detail
A0A0A6YWY2	TrEMBL	A0A0A6YWY2_MOUSE	Dcaf8	Mus musculus (Mouse)	Middle	2	Detail
A0A0A6YX55	TrEMBL	A0A0A6YX55_MOUSE	Dcaf8	Mus musculus (Mouse)	Low	2	Detail
A0A0A6YX67	TrEMBL	A0A0A6YX67_MOUSE	Kctd3	Mus musculus (Mouse)	Middle	7	Detail
A0A0A6YXL6	TrEMBL	A0A0A6YXL6_MOUSE	Lrba	Mus musculus (Mouse)	Middle	5	Detail
A0A0A6YXS0	TrEMBL	A0A0A6YXS0_MOUSE	Dtl	Mus musculus (Mouse)	Low	1	Detail
A0A0G2JDF9	TrEMBL	A0A0G2JDF9_MOUSE	Fbxw13	Mus musculus (Mouse)	Low	5	Detail
A0A0G2JEQ1	TrEMBL	A0A0G2JEQ1_MOUSE	Klhl5	Mus musculus (Mouse)	Low	5	Detail
A0A0G2JET0	TrEMBL	A0A0G2JET0_MOUSE	Fbxw15	Mus musculus (Mouse)	Low	3	Detail
A0A0G2JF52	TrEMBL	A0A0G2JF52_MOUSE	Arpc1a	Mus musculus (Mouse)	Middle	5	Detail
A0A0G2JFD3	TrEMBL	A0A0G2JFD3_MOUSE	Fbxw14	Mus musculus (Mouse)	Low	2	Detail
A0A0G2JFQ4	TrEMBL	A0A0G2JFQ4_MOUSE	Nbeal2	Mus musculus (Mouse)	High	7	Detail
A0A0G2JFY8	TrEMBL	A0A0G2JFY8_MOUSE	Fbxw28	Mus musculus (Mouse)	Low	2	Detail
A0A0G2JFZ2	TrEMBL	A0A0G2JFZ2_MOUSE	Fbxw28	Mus musculus (Mouse)	Low	5	Detail
A0A0G2JG13	TrEMBL	A0A0G2JG13_MOUSE	Klhl18	Mus musculus (Mouse)	Middle	6	Detail
A0A0G2JGB7	TrEMBL	A0A0G2JGB7_MOUSE	Lgi1	Mus musculus (Mouse)	Low	7	Detail
A0A0G2JGE8	TrEMBL	A0A0G2JGE8_MOUSE	Lgi1	Mus musculus (Mouse)	Low	7	Detail
A0A0G2JGN5	TrEMBL	A0A0G2JGN5_MOUSE	Klhl18	Mus musculus (Mouse)	Middle	6	Detail
A0A0J9YTT4	TrEMBL	A0A0J9YTT4_MOUSE	Klhdc10	Mus musculus (Mouse)	Low	6	Detail
A0A0J9YU05	TrEMBL	A0A0J9YU05_MOUSE	Wdr1	Mus musculus (Mouse)	High	8	Detail
A0A0J9YU39	TrEMBL	A0A0J9YU39_MOUSE	Preb	Mus musculus (Mouse)	Low	3	Detail
A0A0J9YU41	TrEMBL	A0A0J9YU41_MOUSE	Ift172	Mus musculus (Mouse)	Low	4	Detail
A0A0J9YUT9	TrEMBL	A0A0J9YUT9_MOUSE	Tbl1xr1	Mus musculus (Mouse)	Middle	1	Detail
A0A0J9YUU0	TrEMBL	A0A0J9YUU0_MOUSE	Ppp2r2c	Mus musculus (Mouse)	Low	1	Detail
A0A0J9YV04	TrEMBL	A0A0J9YV04_MOUSE	Ift172	Mus musculus (Mouse)	Middle	1	Detail
A0A0J9YV90	TrEMBL	A0A0J9YV90_MOUSE	Tbl1xr1	Mus musculus (Mouse)	High	7	Detail
A0A0N4SUK7	TrEMBL	A0A0N4SUK7_MOUSE	Wdr49	Mus musculus (Mouse)	High	10	Detail
A0A0N4SUR4	TrEMBL	A0A0N4SUR4_MOUSE	Wdr49	Mus musculus (Mouse)	High	7	Detail
A0A0N4SW06	TrEMBL	A0A0N4SW06_MOUSE	Itfg2	Mus musculus (Mouse)	Low	6	Detail
A0A0N4SW55	TrEMBL	A0A0N4SW55_MOUSE	Wdr49	Mus musculus (Mouse)	High	7	Detail
A0A0N4SW62	TrEMBL	A0A0N4SW62_MOUSE	Itfg2	Mus musculus (Mouse)	Middle	2	Detail
A0A0R4J025	TrEMBL	A0A0R4J025_MOUSE	Rcbtb1	Mus musculus (Mouse)	Low	7	Detail
A0A0R4J050	TrEMBL	A0A0R4J050_MOUSE	Acy1	Mus musculus (Mouse)	Low	2	Detail
A0A0R4J0H0	TrEMBL	A0A0R4J0H0_MOUSE	Eml4	Mus musculus (Mouse)	High	13	Detail
A0A0R4J0Q6	TrEMBL	A0A0R4J0Q6_MOUSE	Trim56	Mus musculus (Mouse)	Low	6	Detail
A0A0R4J0S4	TrEMBL	A0A0R4J0S4_MOUSE	Llgl1	Mus musculus (Mouse)	High	7	Detail
A0A0R4J0V0	TrEMBL	A0A0R4J0V0_MOUSE	Cndp1	Mus musculus (Mouse)	Low	0	Detail
A0A0R4J135	TrEMBL	A0A0R4J135_MOUSE	Selenbp2	Mus musculus (Mouse)	Low	7	Detail
A0A0R4J196	TrEMBL	A0A0R4J196_MOUSE	Spag9	Mus musculus (Mouse)	Low	6	Detail
A0A0R4J1F8	TrEMBL	A0A0R4J1F8_MOUSE	Wdhd1	Mus musculus (Mouse)	High	7	Detail
A0A0R4J1G7	TrEMBL	A0A0R4J1G7_MOUSE	Eml4	Mus musculus (Mouse)	High	13	Detail
A0A0R4J1Q0	TrEMBL	A0A0R4J1Q0_MOUSE	Edc4	Mus musculus (Mouse)	Middle	7	Detail
A0A0R4J2B6	TrEMBL	A0A0R4J2B6_MOUSE	Rbbp5	Mus musculus (Mouse)	High	7	Detail
A0A0U1RPY8	TrEMBL	A0A0U1RPY8_MOUSE	Coro1a	Mus musculus (Mouse)	Middle	4	Detail
A0A0U1RQ34	TrEMBL	A0A0U1RQ34_MOUSE	Wdr11	Mus musculus (Mouse)	Low	2	Detail
A0A0U1RQ40	TrEMBL	A0A0U1RQ40_MOUSE	Wdr11	Mus musculus (Mouse)	Low	6	Detail
A0A0U1RQ42	TrEMBL	A0A0U1RQ42_MOUSE	Eml2	Mus musculus (Mouse)	Middle	2	Detail
A0A140LHA2	TrEMBL	A0A140LHA2_MOUSE	Bub3	Mus musculus (Mouse)	High	7	Detail
A0A140LHC1	TrEMBL	A0A140LHC1_MOUSE	Wdr45	Mus musculus (Mouse)	Low	6	Detail
A0A140LHH9	TrEMBL	A0A140LHH9_MOUSE	Gm35339	Mus musculus (Mouse)	High	12	Detail
A0A140LHK6	TrEMBL	A0A140LHK6_MOUSE	Wdr45	Mus musculus (Mouse)	Low	2	Detail
A0A140LHM4	TrEMBL	A0A140LHM4_MOUSE	Wdr45	Mus musculus (Mouse)	Middle	2	Detail
A0A140LHQ5	TrEMBL	A0A140LHQ5_MOUSE	Wdr45	Mus musculus (Mouse)	Low	1	Detail
A0A140LHY0	TrEMBL	A0A140LHY0_MOUSE	Gm45208	Mus musculus (Mouse)	Low	2	Detail
A0A140LHZ1	TrEMBL	A0A140LHZ1_MOUSE	Wdr45	Mus musculus (Mouse)	Middle	3	Detail
A0A140LI37	TrEMBL	A0A140LI37_MOUSE	Wdr45	Mus musculus (Mouse)	Low	1	Detail
A0A140LI47	TrEMBL	A0A140LI47_MOUSE	Bub3	Mus musculus (Mouse)	Middle	2	Detail
A0A140LI75	TrEMBL	A0A140LI75_MOUSE	Wdr45	Mus musculus (Mouse)	Middle	3	Detail
A0A140LIG5	TrEMBL	A0A140LIG5_MOUSE	Eed	Mus musculus (Mouse)	Middle	4	Detail
A0A140LIM5	TrEMBL	A0A140LIM5_MOUSE	Bub3	Mus musculus (Mouse)	Middle	3	Detail
A0A140LIN0	TrEMBL	A0A140LIN0_MOUSE	Wdr45	Mus musculus (Mouse)	Low	5	Detail
A0A140LIN6	TrEMBL	A0A140LIN6_MOUSE	Eed	Mus musculus (Mouse)	Low	0	Detail
A0A140LIQ0	TrEMBL	A0A140LIQ0_MOUSE	Arhgef17	Mus musculus (Mouse)	Low	4	Detail
A0A140LJ16	TrEMBL	A0A140LJ16_MOUSE	Wdr45	Mus musculus (Mouse)	Low	4	Detail
A0A140LJ21	TrEMBL	A0A140LJ21_MOUSE	Bub3	Mus musculus (Mouse)	Middle	4	Detail
A0A140LJ36	TrEMBL	A0A140LJ36_MOUSE	Gm45208	Mus musculus (Mouse)	Low	5	Detail
A0A140LJ78	TrEMBL	A0A140LJ78_MOUSE	Wdr45	Mus musculus (Mouse)	Low	6	Detail
A0A140LJC7	TrEMBL	A0A140LJC7_MOUSE	Gm19410	Mus musculus (Mouse)	Low	14	Detail
A0A140LJC8	TrEMBL	A0A140LJC8_MOUSE	Wdr45	Mus musculus (Mouse)	Low	5	Detail
A0A140LJJ0	TrEMBL	A0A140LJJ0_MOUSE	Wdr45	Mus musculus (Mouse)	High	6	Detail
A0A140LJK9	TrEMBL	A0A140LJK9_MOUSE	Wdr45	Mus musculus (Mouse)	Middle	2	Detail
A0A172Q394	TrEMBL	A0A172Q394_MOUSE	Fap	Mus musculus (Mouse)	Low	7	Detail
A0A173M1J6	TrEMBL	A0A173M1J6_MOUSE	Hps5	Mus musculus (Mouse)	Middle	2	Detail
A0A1B0GQV2	TrEMBL	A0A1B0GQV2_MOUSE	Klhl2	Mus musculus (Mouse)	Middle	7	Detail
A0A1B0GRB1	TrEMBL	A0A1B0GRB1_MOUSE	Hps5	Mus musculus (Mouse)	Middle	4	Detail
A0A1B0GS18	TrEMBL	A0A1B0GS18_MOUSE	Gm45736	Mus musculus (Mouse)	High	6	Detail
A0A1B0GSK6	TrEMBL	A0A1B0GSK6_MOUSE	Hps5	Mus musculus (Mouse)	Middle	2	Detail
A0A1D5RLF0	TrEMBL	A0A1D5RLF0_MOUSE	Fbxw27	Mus musculus (Mouse)	Low	7	Detail
A0A1D5RLI0	TrEMBL	A0A1D5RLI0_MOUSE	Fbxw27	Mus musculus (Mouse)	Middle	2	Detail
A0A1D5RLJ8	TrEMBL	A0A1D5RLJ8_MOUSE	Wdr59	Mus musculus (Mouse)	High	7	Detail
A0A1D5RLQ9	TrEMBL	A0A1D5RLQ9_MOUSE	Cdc42bpa	Mus musculus (Mouse)	Low	7	Detail
A0A1D5RLV7	TrEMBL	A0A1D5RLV7_MOUSE	Wdfy3	Mus musculus (Mouse)	Middle	5	Detail
A0A1D5RMD3	TrEMBL	A0A1D5RMD3_MOUSE	Fbxw27	Mus musculus (Mouse)	Low	4	Detail
A0A1D5RMH5	TrEMBL	A0A1D5RMH5_MOUSE	Katnb1	Mus musculus (Mouse)	Middle	2	Detail
A0A1L1SQ32	TrEMBL	A0A1L1SQ32_MOUSE	Poc1a	Mus musculus (Mouse)	High	8	Detail
A0A1L1SQE2	TrEMBL	A0A1L1SQE2_MOUSE	Ahi1	Mus musculus (Mouse)	High	7	Detail
A0A1L1SR04	TrEMBL	A0A1L1SR04_MOUSE	Poc1a	Mus musculus (Mouse)	High	7	Detail
A0A1L1SR15	TrEMBL	A0A1L1SR15_MOUSE	Poc1a	Mus musculus (Mouse)	High	6	Detail
A0A1L1SR16	TrEMBL	A0A1L1SR16_MOUSE	Gm21964	Mus musculus (Mouse)	High	7	Detail
A0A1L1SR77	TrEMBL	A0A1L1SR77_MOUSE	Wdr72	Mus musculus (Mouse)	High	11	Detail
A0A1L1SRC1	TrEMBL	A0A1L1SRC1_MOUSE	Acy1	Mus musculus (Mouse)	Low	2	Detail
A0A1L1SRG3	TrEMBL	A0A1L1SRG3_MOUSE	Poc1a	Mus musculus (Mouse)	High	7	Detail
A0A1L1SRH3	TrEMBL	A0A1L1SRH3_MOUSE	Vps11	Mus musculus (Mouse)	Low	7	Detail
A0A1L1SS10	TrEMBL	A0A1L1SS10_MOUSE	Keap1	Mus musculus (Mouse)	Low	7	Detail
A0A1L1SS76	TrEMBL	A0A1L1SS76_MOUSE	Wdr48	Mus musculus (Mouse)	Middle	4	Detail
A0A1L1SS90	TrEMBL	A0A1L1SS90_MOUSE	Acy1	Mus musculus (Mouse)	Low	0	Detail
A0A1L1SSU4	TrEMBL	A0A1L1SSU4_MOUSE	Acy1	Mus musculus (Mouse)	Low	2	Detail
A0A1L1SUM9	TrEMBL	A0A1L1SUM9_MOUSE	Nedd1	Mus musculus (Mouse)	Low	0	Detail
A0A1L1SUQ2	TrEMBL	A0A1L1SUQ2_MOUSE	Poc1a	Mus musculus (Mouse)	High	7	Detail
A0A1L1SUX7	TrEMBL	A0A1L1SUX7_MOUSE	Wdr82	Mus musculus (Mouse)	Low	1	Detail
A0A1L1SV27	TrEMBL	A0A1L1SV27_MOUSE	Vps11	Mus musculus (Mouse)	Low	4	Detail
A0A1L1SV91	TrEMBL	A0A1L1SV91_MOUSE	Wdr82	Mus musculus (Mouse)	Low	1	Detail
A0A1S6GWH3	TrEMBL	A0A1S6GWH3_MOUSE		Mus musculus (Mouse)	Low	2	Detail
A0A1S6GWH6	TrEMBL	A0A1S6GWH6_MOUSE		Mus musculus (Mouse)	Low	2	Detail
A0A1W2P6E5	TrEMBL	A0A1W2P6E5_MOUSE	Poc1b	Mus musculus (Mouse)	High	7	Detail
A0A1W2P757	TrEMBL	A0A1W2P757_MOUSE	Aes	Mus musculus (Mouse)	Low	0	Detail
A0A1W2P7C6	TrEMBL	A0A1W2P7C6_MOUSE	Ros1	Mus musculus (Mouse)	Low	28	Detail
A0A1W2P7L6	TrEMBL	A0A1W2P7L6_MOUSE	Ros1	Mus musculus (Mouse)	Low	28	Detail
A0A1W2P7S4	TrEMBL	A0A1W2P7S4_MOUSE	Gm21964	Mus musculus (Mouse)	High	7	Detail
A0A1W2P880	TrEMBL	A0A1W2P880_MOUSE	Wdcp	Mus musculus (Mouse)	Low	2	Detail
A0JLN6	TrEMBL	A0JLN6_MOUSE	Tbl3	Mus musculus (Mouse)	High	8	Detail
A0JP62	TrEMBL	A0JP62_MOUSE	Fbxw13	Mus musculus (Mouse)	Low	2	Detail
A0MNP4	TrEMBL	A0MNP4_MOUSE	Wdr61	Mus musculus (Mouse)	High	7	Detail
A1A596	TrEMBL	A1A596_MOUSE	Pwp2	Mus musculus (Mouse)	High	13	Detail
A1ILN2	TrEMBL	A1ILN2_MOUSE	Coro6	Mus musculus (Mouse)	Low	0	Detail
A1L2Z3	TrEMBL	A1L2Z3_MOUSE	Emc1	Mus musculus (Mouse)	Low	16	Detail
A1L3B8	TrEMBL	A1L3B8_MOUSE	Psmd7	Mus musculus (Mouse)	Low	0	Detail
A2ACM0	TrEMBL	A2ACM0_MOUSE	Rptor	Mus musculus (Mouse)	High	7	Detail
A2AE03	TrEMBL	A2AE03_MOUSE	Eif3i	Mus musculus (Mouse)	Middle	3	Detail
A2AE98	TrEMBL	A2AE98_MOUSE	Wdtc1	Mus musculus (Mouse)	High	6	Detail
A2AEV2	TrEMBL	A2AEV2_MOUSE	Wdr45	Mus musculus (Mouse)	Middle	4	Detail
A2AEV5	TrEMBL	A2AEV5_MOUSE	Wdr45	Mus musculus (Mouse)	Low	6	Detail
A2AFI9	TrEMBL	A2AFI9_MOUSE	Rbbp7	Mus musculus (Mouse)	High	6	Detail
A2AFJ1	TrEMBL	A2AFJ1_MOUSE	Rbbp7	Mus musculus (Mouse)	High	7	Detail
A2AFQ9	TrEMBL	A2AFQ9_MOUSE	Gemin5	Mus musculus (Mouse)	High	14	Detail
A2AGR6	TrEMBL	A2AGR6_MOUSE	Ddb2	Mus musculus (Mouse)	High	6	Detail
A2AH59	TrEMBL	A2AH59_MOUSE	Klhl8	Mus musculus (Mouse)	Middle	7	Detail
A2AH60	TrEMBL	A2AH60_MOUSE	Klhl8	Mus musculus (Mouse)	Low	7	Detail
A2AHY8	TrEMBL	A2AHY8_MOUSE	Pet2	Mus musculus (Mouse)	High	9	Detail
A2ANL9	TrEMBL	A2ANL9_MOUSE	Tenm1	Mus musculus (Mouse)	Low	28	Detail
A2ANM0	TrEMBL	A2ANM0_MOUSE	Tenm1	Mus musculus (Mouse)	Low	2	Detail
A2ANP4	TrEMBL	A2ANP4_MOUSE	Dnaic1	Mus musculus (Mouse)	High	7	Detail
A2APA3	TrEMBL	A2APA3_MOUSE	Cstf1	Mus musculus (Mouse)	Low	1	Detail
A2API5	TrEMBL	A2API5_MOUSE	Lrp1b	Mus musculus (Mouse)	Low	13	Detail
A2ARV5	TrEMBL	A2ARV5_MOUSE	Lrp2	Mus musculus (Mouse)	Low	12	Detail
A2ASC6	TrEMBL	A2ASC6_MOUSE	Rae1	Mus musculus (Mouse)	Middle	4	Detail
A2AUF9	TrEMBL	A2AUF9_MOUSE	Fbxw2	Mus musculus (Mouse)	High	7	Detail
A2AUG1	TrEMBL	A2AUG1_MOUSE	Fbxw2	Mus musculus (Mouse)	Middle	5	Detail
A2AUX8	TrEMBL	A2AUX8_MOUSE	Wdsub1	Mus musculus (Mouse)	High	7	Detail
A2AUX9	TrEMBL	A2AUX9_MOUSE	Wdsub1	Mus musculus (Mouse)	Middle	3	Detail
A2AUY0	TrEMBL	A2AUY0_MOUSE	Wdsub1	Mus musculus (Mouse)	Middle	4	Detail
A2AWP6	TrEMBL	A2AWP6_MOUSE	Arhgef10l	Mus musculus (Mouse)	Low	7	Detail
A2BE91	TrEMBL	A2BE91_MOUSE	Wdr34	Mus musculus (Mouse)	High	7	Detail
A2BFF5	TrEMBL	A2BFF5_MOUSE	Dync1i2	Mus musculus (Mouse)	High	7	Detail
A2BFF7	TrEMBL	A2BFF7_MOUSE	Dync1i2	Mus musculus (Mouse)	High	7	Detail
A2BFF8	TrEMBL	A2BFF8_MOUSE	Dync1i2	Mus musculus (Mouse)	High	7	Detail
A2BFF9	TrEMBL	A2BFF9_MOUSE	Dync1i2	Mus musculus (Mouse)	High	7	Detail
A2RS22	TrEMBL	A2RS22_MOUSE	Coro1b	Mus musculus (Mouse)	High	7	Detail
A4FUW1	TrEMBL	A4FUW1_MOUSE	Rptor	Mus musculus (Mouse)	High	7	Detail
A6H699	TrEMBL	A6H699_MOUSE	Poc1b	Mus musculus (Mouse)	High	7	Detail
A6H6Q0	TrEMBL	A6H6Q0_MOUSE	Wdr72	Mus musculus (Mouse)	Middle	3	Detail
A6H6T7	TrEMBL	A6H6T7_MOUSE	Daw1	Mus musculus (Mouse)	High	6	Detail
A7ISP9	TrEMBL	A7ISP9_MOUSE	Eml4	Mus musculus (Mouse)	High	13	Detail
B0V2P5	TrEMBL	B0V2P5_MOUSE	Dmxl2	Mus musculus (Mouse)	High	7	Detail
B0V2P6	TrEMBL	B0V2P6_MOUSE	Dmxl2	Mus musculus (Mouse)	Middle	13	Detail
B1AR74	TrEMBL	B1AR74_MOUSE	Bcas3	Mus musculus (Mouse)	Low	2	Detail
B1AT64	TrEMBL	B1AT64_MOUSE	Wipi1	Mus musculus (Mouse)	High	6	Detail
B1ATA7	TrEMBL	B1ATA7_MOUSE	Llgl2	Mus musculus (Mouse)	Middle	2	Detail
B1ATA8	TrEMBL	B1ATA8_MOUSE	Llgl2	Mus musculus (Mouse)	Middle	2	Detail
B1ATA9	TrEMBL	B1ATA9_MOUSE	Llgl2	Mus musculus (Mouse)	Middle	3	Detail
B1ATJ7	TrEMBL	B1ATJ7_MOUSE	Wdpcp	Mus musculus (Mouse)	Low	7	Detail
B1ATV4	TrEMBL	B1ATV4_MOUSE	Bbs7	Mus musculus (Mouse)	Low	2	Detail
B1ATV5	TrEMBL	B1ATV5_MOUSE	Bbs7	Mus musculus (Mouse)	Low	2	Detail
B1ATV6	TrEMBL	B1ATV6_MOUSE	Bbs7	Mus musculus (Mouse)	Low	11	Detail
B1AVH4	TrEMBL	B1AVH4_MOUSE	Coro2a	Mus musculus (Mouse)	High	7	Detail
B1AVH5	TrEMBL	B1AVH5_MOUSE	Coro2a	Mus musculus (Mouse)	High	7	Detail
B1AZQ9	TrEMBL	B1AZQ9_MOUSE	Klhl4	Mus musculus (Mouse)	Low	5	Detail
B1AZR0	TrEMBL	B1AZR0_MOUSE	Klhl4	Mus musculus (Mouse)	Low	5	Detail
B2RQ83	TrEMBL	B2RQ83_MOUSE	Gemin5	Mus musculus (Mouse)	High	14	Detail
B2RQE5	TrEMBL	B2RQE5_MOUSE	Stxbp5l	Mus musculus (Mouse)	High	13	Detail
B2RQS1	TrEMBL	B2RQS1_MOUSE	Strn3	Mus musculus (Mouse)	High	7	Detail
B2RQV3	TrEMBL	B2RQV3_MOUSE	Wdr41	Mus musculus (Mouse)	High	6	Detail
B2RR19	TrEMBL	B2RR19_MOUSE	Wdr66	Mus musculus (Mouse)	High	10	Detail
B2RR26	TrEMBL	B2RR26_MOUSE	Nhlrc2	Mus musculus (Mouse)	Low	7	Detail
B2RSV4	TrEMBL	B2RSV4_MOUSE	Sf3b3	Mus musculus (Mouse)	Low	16	Detail
B2RTD7	TrEMBL	B2RTD7_MOUSE	Klhl10	Mus musculus (Mouse)	Low	7	Detail
B2RTE7	TrEMBL	B2RTE7_MOUSE	Klhl17	Mus musculus (Mouse)	Low	7	Detail
B2RTG7	TrEMBL	B2RTG7_MOUSE	Wdr26	Mus musculus (Mouse)	High	7	Detail
B2RUC7	TrEMBL	B2RUC7_MOUSE	Strap	Mus musculus (Mouse)	High	6	Detail
B2RUM0	TrEMBL	B2RUM0_MOUSE	Fbxw10	Mus musculus (Mouse)	High	7	Detail
B2RXQ8	TrEMBL	B2RXQ8_MOUSE	Wdr82	Mus musculus (Mouse)	High	7	Detail
B2RXR2	TrEMBL	B2RXR2_MOUSE	Pik3r4	Mus musculus (Mouse)	High	7	Detail
B2RXS1	TrEMBL	B2RXS1_MOUSE	Nbeal2	Mus musculus (Mouse)	High	7	Detail
B2RXW4	TrEMBL	B2RXW4_MOUSE	Rfwd2	Mus musculus (Mouse)	High	7	Detail
B2RXX8	TrEMBL	B2RXX8_MOUSE	Cdc42bpa	Mus musculus (Mouse)	Low	7	Detail
B2RY05	TrEMBL	B2RY05_MOUSE	Pik3r4	Mus musculus (Mouse)	Middle	5	Detail
B2RY71	TrEMBL	B2RY71_MOUSE	Wdr63	Mus musculus (Mouse)	High	8	Detail
B2RY88	TrEMBL	B2RY88_MOUSE	Eml5	Mus musculus (Mouse)	High	33	Detail
B7NZ86	TrEMBL	B7NZ86_MOUSE	Wdfy3	Mus musculus (Mouse)	Middle	3	Detail
B7ZC91	TrEMBL	B7ZC91_MOUSE	Fbxw10	Mus musculus (Mouse)	High	7	Detail
B7ZCH4	TrEMBL	B7ZCH4_MOUSE	Wdr31	Mus musculus (Mouse)	Middle	2	Detail
B7ZMT4	TrEMBL	B7ZMT4_MOUSE	Nwd1	Mus musculus (Mouse)	High	12	Detail
B7ZN04	TrEMBL	B7ZN04_MOUSE	Gemin5	Mus musculus (Mouse)	High	14	Detail
B7ZN47	TrEMBL	B7ZN47_MOUSE	Spag16	Mus musculus (Mouse)	Low	1	Detail
B7ZN48	TrEMBL	B7ZN48_MOUSE	Stxbp5l	Mus musculus (Mouse)	High	8	Detail
B7ZN49	TrEMBL	B7ZN49_MOUSE	Stxbp5l	Mus musculus (Mouse)	High	9	Detail
B7ZN50	TrEMBL	B7ZN50_MOUSE	Stxbp5l	Mus musculus (Mouse)	High	9	Detail
B7ZN94	TrEMBL	B7ZN94_MOUSE	Fbxw14	Mus musculus (Mouse)	Low	5	Detail
B7ZNJ5	TrEMBL	B7ZNJ5_MOUSE	Tenm3	Mus musculus (Mouse)	Low	2	Detail
B7ZNK7	TrEMBL	B7ZNK7_MOUSE	Aes	Mus musculus (Mouse)	Low	0	Detail
B7ZNK8	TrEMBL	B7ZNK8_MOUSE	Pex7	Mus musculus (Mouse)	High	6	Detail
B7ZWL5	TrEMBL	B7ZWL5_MOUSE	Nbeal2	Mus musculus (Mouse)	High	7	Detail
B8X349	TrEMBL	B8X349_MOUSE	Spag9	Mus musculus (Mouse)	Low	2	Detail
B9EHJ2	TrEMBL	B9EHJ2_MOUSE	Fbxw14	Mus musculus (Mouse)	High	7	Detail
B9EHS4	TrEMBL	B9EHS4_MOUSE	Tecpr2	Mus musculus (Mouse)	Low	7	Detail
B9EIZ7	TrEMBL	B9EIZ7_MOUSE	Coro6	Mus musculus (Mouse)	Middle	5	Detail
B9EJ72	TrEMBL	B9EJ72_MOUSE	Tenm2	Mus musculus (Mouse)	Low	2	Detail
B9EKL9	TrEMBL	B9EKL9_MOUSE	Eml1	Mus musculus (Mouse)	High	12	Detail
C0LZ42	TrEMBL	C0LZ42_MOUSE	Fzr1	Mus musculus (Mouse)	High	6	Detail
C6EQH2	TrEMBL	C6EQH2_MOUSE		Mus musculus (Mouse)	Middle	7	Detail
D3YTP6	TrEMBL	D3YTP6_MOUSE	Chaf1b	Mus musculus (Mouse)	Low	1	Detail
D3YTV2	TrEMBL	D3YTV2_MOUSE	Fzr1	Mus musculus (Mouse)	High	6	Detail
D3YU16	TrEMBL	D3YU16_MOUSE	Ercc8	Mus musculus (Mouse)	Middle	3	Detail
D3YU67	TrEMBL	D3YU67_MOUSE	Vps8	Mus musculus (Mouse)	Middle	2	Detail
D3YUA5	TrEMBL	D3YUA5_MOUSE	Fbxw7	Mus musculus (Mouse)	High	7	Detail
D3YUA8	TrEMBL	D3YUA8_MOUSE	Fbxw7	Mus musculus (Mouse)	High	8	Detail
D3YUG6	TrEMBL	D3YUG6_MOUSE	Coro1b	Mus musculus (Mouse)	Middle	3	Detail
D3YUL7	TrEMBL	D3YUL7_MOUSE	Thoc6	Mus musculus (Mouse)	Middle	2	Detail
D3YUP0	TrEMBL	D3YUP0_MOUSE	Vps8	Mus musculus (Mouse)	Low	7	Detail
D3YUY7	TrEMBL	D3YUY7_MOUSE	Trim3	Mus musculus (Mouse)	Low	9	Detail
D3YVI5	TrEMBL	D3YVI5_MOUSE	Arpc1a	Mus musculus (Mouse)	Middle	3	Detail
D3YVU6	TrEMBL	D3YVU6_MOUSE	Palb2	Mus musculus (Mouse)	Low	5	Detail
D3YW57	TrEMBL	D3YW57_MOUSE	Coro1a	Mus musculus (Mouse)	Middle	4	Detail
D3YWG9	TrEMBL	D3YWG9_MOUSE	Wdfy1	Mus musculus (Mouse)	Low	1	Detail
D3YWI8	TrEMBL	D3YWI8_MOUSE	Ift80	Mus musculus (Mouse)	Middle	4	Detail
D3YWK1	TrEMBL	D3YWK1_MOUSE	Wipi2	Mus musculus (Mouse)	Low	9	Detail
D3YX80	TrEMBL	D3YX80_MOUSE	Wdr33	Mus musculus (Mouse)	Middle	3	Detail
D3YXM2	TrEMBL	D3YXM2_MOUSE	Coro1a	Mus musculus (Mouse)	Middle	2	Detail
D3YYJ4	TrEMBL	D3YYJ4_MOUSE	Hps5	Mus musculus (Mouse)	Middle	4	Detail
D3YYN8	TrEMBL	D3YYN8_MOUSE	Cdc42bpa	Mus musculus (Mouse)	Low	7	Detail
D3YZH8	TrEMBL	D3YZH8_MOUSE	Tbl2	Mus musculus (Mouse)	Middle	3	Detail
D3YZQ8	TrEMBL	D3YZQ8_MOUSE	Daw1	Mus musculus (Mouse)	High	6	Detail
D3YZX3	TrEMBL	D3YZX3_MOUSE	Gnb2	Mus musculus (Mouse)	High	7	Detail
D3YZZ6	TrEMBL	D3YZZ6_MOUSE	Eif2a	Mus musculus (Mouse)	Low	2	Detail
D3Z057	TrEMBL	D3Z057_MOUSE	Wdfy1	Mus musculus (Mouse)	Middle	3	Detail
D3Z079	TrEMBL	D3Z079_MOUSE	Stxbp5	Mus musculus (Mouse)	High	13	Detail
D3Z0M5	TrEMBL	D3Z0M5_MOUSE	Gnb1l	Mus musculus (Mouse)	Middle	2	Detail
D3Z0M6	TrEMBL	D3Z0M6_MOUSE	Dync1i1	Mus musculus (Mouse)	High	7	Detail
D3Z131	TrEMBL	D3Z131_MOUSE	Thoc6	Mus musculus (Mouse)	High	6	Detail
D3Z132	TrEMBL	D3Z132_MOUSE	Thoc6	Mus musculus (Mouse)	High	7	Detail
D3Z157	TrEMBL	D3Z157_MOUSE	Ift80	Mus musculus (Mouse)	Middle	3	Detail
D3Z1A4	TrEMBL	D3Z1A4_MOUSE	Tle2	Mus musculus (Mouse)	Low	0	Detail
D3Z1F9	TrEMBL	D3Z1F9_MOUSE	Wdr59	Mus musculus (Mouse)	High	7	Detail
D3Z1M1	TrEMBL	D3Z1M1_MOUSE	Gnb2	Mus musculus (Mouse)	Middle	4	Detail
D3Z1T4	TrEMBL	D3Z1T4_MOUSE	Gnb2	Mus musculus (Mouse)	Middle	3	Detail
D3Z2J7	TrEMBL	D3Z2J7_MOUSE	Tle2	Mus musculus (Mouse)	Low	0	Detail
D3Z2Q2	TrEMBL	D3Z2Q2_MOUSE	Stxbp5	Mus musculus (Mouse)	High	13	Detail
D3Z2V1	TrEMBL	D3Z2V1_MOUSE	Dcaf11	Mus musculus (Mouse)	Low	1	Detail
D3Z369	TrEMBL	D3Z369_MOUSE	Wdr12	Mus musculus (Mouse)	Middle	2	Detail
D3Z3I0	TrEMBL	D3Z3I0_MOUSE	Cdc20b	Mus musculus (Mouse)	High	7	Detail
D3Z3L4	TrEMBL	D3Z3L4_MOUSE	Hps5	Mus musculus (Mouse)	Middle	2	Detail
D3Z3S1	TrEMBL	D3Z3S1_MOUSE	Preb	Mus musculus (Mouse)	High	6	Detail
D3Z4J9	TrEMBL	D3Z4J9_MOUSE	Eml1	Mus musculus (Mouse)	High	12	Detail
D3Z4U8	TrEMBL	D3Z4U8_MOUSE	Dcaf11	Mus musculus (Mouse)	High	7	Detail
D3Z4V1	TrEMBL	D3Z4V1_MOUSE	Plrg1	Mus musculus (Mouse)	High	7	Detail
D3Z504	TrEMBL	D3Z504_MOUSE	Wdr75	Mus musculus (Mouse)	Middle	3	Detail
D3Z5E1	TrEMBL	D3Z5E1_MOUSE	Tle6	Mus musculus (Mouse)	High	8	Detail
D3Z5I7	TrEMBL	D3Z5I7_MOUSE	Dpp10	Mus musculus (Mouse)	Low	11	Detail
D3Z616	TrEMBL	D3Z616_MOUSE	Chaf1b	Mus musculus (Mouse)	Middle	2	Detail
D3Z653	TrEMBL	D3Z653_MOUSE	Atg16l2	Mus musculus (Mouse)	High	7	Detail
D3Z6S0	TrEMBL	D3Z6S0_MOUSE	Arpc1b	Mus musculus (Mouse)	Low	0	Detail
D3Z757	TrEMBL	D3Z757_MOUSE	Wdr86	Mus musculus (Mouse)	High	8	Detail
D3Z7A5	TrEMBL	D3Z7A5_MOUSE	Daw1	Mus musculus (Mouse)	High	9	Detail
D3Z7A8	TrEMBL	D3Z7A8_MOUSE	Wdr95	Mus musculus (Mouse)	High	11	Detail
D3Z7I0	TrEMBL	D3Z7I0_MOUSE	Gtf3c2	Mus musculus (Mouse)	Middle	8	Detail
D6Q0F3	TrEMBL	D6Q0F3_MOUSE	Dync1i1	Mus musculus (Mouse)	High	7	Detail
D6Q0F4	TrEMBL	D6Q0F4_MOUSE	Dync1i1	Mus musculus (Mouse)	High	7	Detail
D6Q0F5	TrEMBL	D6Q0F5_MOUSE	Dync1i2	Mus musculus (Mouse)	High	7	Detail
D6Q0F6	TrEMBL	D6Q0F6_MOUSE	Dync1i2	Mus musculus (Mouse)	High	7	Detail
D6Q0F7	TrEMBL	D6Q0F7_MOUSE	Dync1i2	Mus musculus (Mouse)	High	7	Detail
D6RDC7	TrEMBL	D6RDC7_MOUSE	Wdr61	Mus musculus (Mouse)	Middle	5	Detail
D6RDT6	TrEMBL	D6RDT6_MOUSE	Anapc4	Mus musculus (Mouse)	Low	1	Detail
D6RE33	TrEMBL	D6RE33_MOUSE	Edc4	Mus musculus (Mouse)	Middle	7	Detail
D6RE52	TrEMBL	D6RE52_MOUSE	Hira	Mus musculus (Mouse)	Low	0	Detail
D6RGM3	TrEMBL	D6RGM3_MOUSE	Eml2	Mus musculus (Mouse)	High	7	Detail
D6RGR4	TrEMBL	D6RGR4_MOUSE	Wdr83	Mus musculus (Mouse)	High	6	Detail
D6RH55	TrEMBL	D6RH55_MOUSE	Copa	Mus musculus (Mouse)	Low	1	Detail
D6RII3	TrEMBL	D6RII3_MOUSE	Eml1	Mus musculus (Mouse)	High	9	Detail
D6RIJ3	TrEMBL	D6RIJ3_MOUSE	Wdr95	Mus musculus (Mouse)	Middle	4	Detail
D6RIM0	TrEMBL	D6RIM0_MOUSE	Ercc8	Mus musculus (Mouse)	Middle	3	Detail
D6RJ72	TrEMBL	D6RJ72_MOUSE	Wdr61	Mus musculus (Mouse)	Middle	2	Detail
E0CX21	TrEMBL	E0CX21_MOUSE	Fbxw4	Mus musculus (Mouse)	Middle	2	Detail
E0CX99	TrEMBL	E0CX99_MOUSE	Nwd1	Mus musculus (Mouse)	High	14	Detail
E0CXP5	TrEMBL	E0CXP5_MOUSE	Fbxw4	Mus musculus (Mouse)	Middle	2	Detail
E0CXS2	TrEMBL	E0CXS2_MOUSE	Tle3	Mus musculus (Mouse)	High	7	Detail
E0CXS9	TrEMBL	E0CXS9_MOUSE	Tle3	Mus musculus (Mouse)	High	7	Detail
E0CXU1	TrEMBL	E0CXU1_MOUSE	Tle3	Mus musculus (Mouse)	High	7	Detail
E0CXV9	TrEMBL	E0CXV9_MOUSE	Fbxw4	Mus musculus (Mouse)	Low	1	Detail
E0CXZ3	TrEMBL	E0CXZ3_MOUSE	Fbxw4	Mus musculus (Mouse)	Low	2	Detail
E0CY14	TrEMBL	E0CY14_MOUSE	Tle3	Mus musculus (Mouse)	High	7	Detail
E0CY76	TrEMBL	E0CY76_MOUSE	Tle3	Mus musculus (Mouse)	Low	0	Detail
E0CYD5	TrEMBL	E0CYD5_MOUSE	Wdr35	Mus musculus (Mouse)	Middle	3	Detail
E0CYH4	TrEMBL	E0CYH4_MOUSE	Wdr26	Mus musculus (Mouse)	High	7	Detail
E0CYI6	TrEMBL	E0CYI6_MOUSE	Tle3	Mus musculus (Mouse)	Low	0	Detail
E0CYL5	TrEMBL	E0CYL5_MOUSE	Fbxw4	Mus musculus (Mouse)	Middle	3	Detail
E0CYM5	TrEMBL	E0CYM5_MOUSE	Tle3	Mus musculus (Mouse)	Low	0	Detail
E0CZ74	TrEMBL	E0CZ74_MOUSE	Fbxw4	Mus musculus (Mouse)	Low	0	Detail
E0CZB4	TrEMBL	E0CZB4_MOUSE	Tle3	Mus musculus (Mouse)	Low	0	Detail
E9PUB4	TrEMBL	E9PUB4_MOUSE	Wdr95	Mus musculus (Mouse)	High	9	Detail
E9PUD1	TrEMBL	E9PUD1_MOUSE	Spag9	Mus musculus (Mouse)	Low	6	Detail
E9PUI7	TrEMBL	E9PUI7_MOUSE	Wdr62	Mus musculus (Mouse)	High	14	Detail
E9PUU4	TrEMBL	E9PUU4_MOUSE	Gemin5	Mus musculus (Mouse)	High	14	Detail
E9PV03	TrEMBL	E9PV03_MOUSE	Nbeal1	Mus musculus (Mouse)	Middle	3	Detail
E9PV07	TrEMBL	E9PV07_MOUSE	Tle2	Mus musculus (Mouse)	High	6	Detail
E9PV60	TrEMBL	E9PV60_MOUSE	Wdfy4	Mus musculus (Mouse)	High	6	Detail
E9PVE7	TrEMBL	E9PVE7_MOUSE	Wdr66	Mus musculus (Mouse)	High	8	Detail
E9PVJ1	TrEMBL	E9PVJ1_MOUSE	Coro1c	Mus musculus (Mouse)	Low	0	Detail
E9PVY0	TrEMBL	E9PVY0_MOUSE	Cdc42bpa	Mus musculus (Mouse)	Low	7	Detail
E9PWM7	TrEMBL	E9PWM7_MOUSE	Gnb2	Mus musculus (Mouse)	Middle	5	Detail
E9PWX0	TrEMBL	E9PWX0_MOUSE	Med16	Mus musculus (Mouse)	Middle	2	Detail
E9PWX1	TrEMBL	E9PWX1_MOUSE	Dpp6	Mus musculus (Mouse)	Low	7	Detail
E9PX03	TrEMBL	E9PX03_MOUSE	Coro1c	Mus musculus (Mouse)	Middle	2	Detail
E9PXM9	TrEMBL	E9PXM9_MOUSE	Fbxw24	Mus musculus (Mouse)	Low	7	Detail
E9PYP2	TrEMBL	E9PYP2_MOUSE	Nbeal1	Mus musculus (Mouse)	High	7	Detail
E9PYU1	TrEMBL	E9PYU1_MOUSE	Coro7	Mus musculus (Mouse)	Middle	5	Detail
E9PZJ0	TrEMBL	E9PZJ0_MOUSE	Coro1c	Mus musculus (Mouse)	Low	0	Detail
E9PZP8	TrEMBL	E9PZP8_MOUSE	Herc1	Mus musculus (Mouse)	High	8	Detail
E9PZW4	TrEMBL	E9PZW4_MOUSE	Med16	Mus musculus (Mouse)	Middle	3	Detail
E9Q0A4	TrEMBL	E9Q0A4_MOUSE	Kif21b	Mus musculus (Mouse)	High	7	Detail
E9Q0J5	TrEMBL	E9Q0J5_MOUSE	Kif21a	Mus musculus (Mouse)	High	7	Detail
E9Q0R0	TrEMBL	E9Q0R0_MOUSE	Bbs7	Mus musculus (Mouse)	Low	10	Detail
E9Q156	TrEMBL	E9Q156_MOUSE	Wdr4	Mus musculus (Mouse)	High	7	Detail
E9Q1H7	TrEMBL	E9Q1H7_MOUSE	Wdr4	Mus musculus (Mouse)	Low	2	Detail
E9Q1L2	TrEMBL	E9Q1L2_MOUSE	Klhl5	Mus musculus (Mouse)	Middle	7	Detail
E9Q202	TrEMBL	E9Q202_MOUSE	Lrp1b	Mus musculus (Mouse)	Low	13	Detail
E9Q271	TrEMBL	E9Q271_MOUSE	Wdr17	Mus musculus (Mouse)	High	14	Detail
E9Q2B0	TrEMBL	E9Q2B0_MOUSE	Gtf3c4	Mus musculus (Mouse)	Low	6	Detail
E9Q2M9	TrEMBL	E9Q2M9_MOUSE	Wdfy4	Mus musculus (Mouse)	High	6	Detail
E9Q2N1	TrEMBL	E9Q2N1_MOUSE	Brwd1	Mus musculus (Mouse)	High	8	Detail
E9Q2Q6	TrEMBL	E9Q2Q6_MOUSE	Tle1	Mus musculus (Mouse)	High	7	Detail
E9Q3B1	TrEMBL	E9Q3B1_MOUSE	Rcbtb2	Mus musculus (Mouse)	Low	7	Detail
E9Q3W8	TrEMBL	E9Q3W8_MOUSE	Rcbtb2	Mus musculus (Mouse)	Low	3	Detail
E9Q3X4	TrEMBL	E9Q3X4_MOUSE	Hps5	Mus musculus (Mouse)	Low	7	Detail
E9Q3Y4	TrEMBL	E9Q3Y4_MOUSE	Lrba	Mus musculus (Mouse)	High	7	Detail
E9Q411	TrEMBL	E9Q411_MOUSE	Nbas	Mus musculus (Mouse)	Low	6	Detail
E9Q4F2	TrEMBL	E9Q4F2_MOUSE	Klhl18	Mus musculus (Mouse)	Middle	7	Detail
E9Q5M6	TrEMBL	E9Q5M6_MOUSE	Cfap44	Mus musculus (Mouse)	High	14	Detail
E9Q682	TrEMBL	E9Q682_MOUSE	Ift140	Mus musculus (Mouse)	Middle	13	Detail
E9Q6B6	TrEMBL	E9Q6B6_MOUSE	Mapk8ip3	Mus musculus (Mouse)	Low	6	Detail
E9Q6E0	TrEMBL	E9Q6E0_MOUSE	Mapk8ip3	Mus musculus (Mouse)	Low	2	Detail
E9Q6E5	TrEMBL	E9Q6E5_MOUSE	Srsf11	Mus musculus (Mouse)	Low	0	Detail
E9Q6J8	TrEMBL	E9Q6J8_MOUSE	Dmwd	Mus musculus (Mouse)	Low	6	Detail
E9Q704	TrEMBL	E9Q704_MOUSE	Pam	Mus musculus (Mouse)	Low	11	Detail
E9Q7R9	TrEMBL	E9Q7R9_MOUSE	Cfap43	Mus musculus (Mouse)	Low	13	Detail
E9Q7S1	TrEMBL	E9Q7S1_MOUSE	Zfp106	Mus musculus (Mouse)	High	8	Detail
E9Q8A4	TrEMBL	E9Q8A4_MOUSE	Fbxw28	Mus musculus (Mouse)	Middle	8	Detail
E9Q8J9	TrEMBL	E9Q8J9_MOUSE	Wsb2	Mus musculus (Mouse)	High	7	Detail
E9Q925	TrEMBL	E9Q925_MOUSE	Ift140	Mus musculus (Mouse)	Low	4	Detail
E9Q9G8	TrEMBL	E9Q9G8_MOUSE	Ift122	Mus musculus (Mouse)	Low	2	Detail
E9Q9L6	TrEMBL	E9Q9L6_MOUSE	Nbeal2	Mus musculus (Mouse)	High	7	Detail
E9QA66	TrEMBL	E9QA66_MOUSE	Klhl5	Mus musculus (Mouse)	Low	5	Detail
E9QAH8	TrEMBL	E9QAH8_MOUSE	Med16	Mus musculus (Mouse)	Middle	3	Detail
E9QK36	TrEMBL	E9QK36_MOUSE	Wdr62	Mus musculus (Mouse)	High	14	Detail
E9QK48	TrEMBL	E9QK48_MOUSE	Eml2	Mus musculus (Mouse)	High	13	Detail
E9QKC6	TrEMBL	E9QKC6_MOUSE	Trim2	Mus musculus (Mouse)	Low	7	Detail
E9QKR0	TrEMBL	E9QKR0_MOUSE	Gnb2	Mus musculus (Mouse)	High	7	Detail
E9QM22	TrEMBL	E9QM22_MOUSE	Wdr64	Mus musculus (Mouse)	High	14	Detail
E9QN98	TrEMBL	E9QN98_MOUSE	Dpp10	Mus musculus (Mouse)	Low	7	Detail
E9QP54	TrEMBL	E9QP54_MOUSE	Ahi1	Mus musculus (Mouse)	High	7	Detail
E9QP84	TrEMBL	E9QP84_MOUSE	Med16	Mus musculus (Mouse)	Middle	9	Detail
E9QPA1	TrEMBL	E9QPA1_MOUSE	Ric1	Mus musculus (Mouse)	Middle	13	Detail
E9QPB3	TrEMBL	E9QPB3_MOUSE	Wdhd1	Mus musculus (Mouse)	High	7	Detail
F6Q3W0	TrEMBL	F6Q3W0_MOUSE	Wdr5	Mus musculus (Mouse)	High	6	Detail
F6Q5A5	TrEMBL	F6Q5A5_MOUSE	Cdc42bpa	Mus musculus (Mouse)	Low	7	Detail
F6Q8K5	TrEMBL	F6Q8K5_MOUSE	Wdr45	Mus musculus (Mouse)	Middle	3	Detail
F6QAD9	TrEMBL	F6QAD9_MOUSE	Nle1	Mus musculus (Mouse)	Low	0	Detail
F6QP00	TrEMBL	F6QP00_MOUSE	Wdr45	Mus musculus (Mouse)	Low	1	Detail
F6QY72	TrEMBL	F6QY72_MOUSE	Eml6	Mus musculus (Mouse)	Low	1	Detail
F6R860	TrEMBL	F6R860_MOUSE	Wdsub1	Mus musculus (Mouse)	Middle	5	Detail
F6R9F0	TrEMBL	F6R9F0_MOUSE	Wdr62	Mus musculus (Mouse)	High	6	Detail
F6RAR9	TrEMBL	F6RAR9_MOUSE	Wdr86	Mus musculus (Mouse)	Middle	2	Detail
F6RDI8	TrEMBL	F6RDI8_MOUSE	Srsf11	Mus musculus (Mouse)	Low	0	Detail
F6RIG8	TrEMBL	F6RIG8_MOUSE	Wdr45b	Mus musculus (Mouse)	Low	3	Detail
F6RV17	TrEMBL	F6RV17_MOUSE	Ppp2r2d	Mus musculus (Mouse)	Middle	5	Detail
F6RXX6	TrEMBL	F6RXX6_MOUSE	Wdr73	Mus musculus (Mouse)	Low	4	Detail
F6RYL8	TrEMBL	F6RYL8_MOUSE	Dmxl2	Mus musculus (Mouse)	High	7	Detail
F6S2T7	TrEMBL	F6S2T7_MOUSE	Thoc6	Mus musculus (Mouse)	Middle	4	Detail
F6S3V7	TrEMBL	F6S3V7_MOUSE	Arhgef10l	Mus musculus (Mouse)	Low	9	Detail
F6S5Z6	TrEMBL	F6S5Z6_MOUSE	Cdc42bpa	Mus musculus (Mouse)	Low	7	Detail
F6S7U1	TrEMBL	F6S7U1_MOUSE	Ric1	Mus musculus (Mouse)	Middle	10	Detail
F6SSP6	TrEMBL	F6SSP6_MOUSE	Ubr4	Mus musculus (Mouse)	Low	10	Detail
F6TDU4	TrEMBL	F6TDU4_MOUSE	Brwd1	Mus musculus (Mouse)	Middle	5	Detail
F6TGI4	TrEMBL	F6TGI4_MOUSE	Pam	Mus musculus (Mouse)	Low	3	Detail
F6THG2	TrEMBL	F6THG2_MOUSE	Arpc1b	Mus musculus (Mouse)	Low	1	Detail
F6TS96	TrEMBL	F6TS96_MOUSE	Tle3	Mus musculus (Mouse)	High	7	Detail
F6U539	TrEMBL	F6U539_MOUSE	Rbbp7	Mus musculus (Mouse)	Low	1	Detail
F6UT94	TrEMBL	F6UT94_MOUSE	Wdr26	Mus musculus (Mouse)	Middle	2	Detail
F6VAH7	TrEMBL	F6VAH7_MOUSE	Poc1b	Mus musculus (Mouse)	Low	1	Detail
F6VLT8	TrEMBL	F6VLT8_MOUSE	Wdr4	Mus musculus (Mouse)	Low	2	Detail
F6VR19	TrEMBL	F6VR19_MOUSE	Wrap73	Mus musculus (Mouse)	Low	1	Detail
F6VTL9	TrEMBL	F6VTL9_MOUSE	Nbeal2	Mus musculus (Mouse)	High	7	Detail
F6VVE6	TrEMBL	F6VVE6_MOUSE	Arpc1b	Mus musculus (Mouse)	Middle	4	Detail
F6WJH7	TrEMBL	F6WJH7_MOUSE	Brwd1	Mus musculus (Mouse)	Middle	5	Detail
F6WME2	TrEMBL	F6WME2_MOUSE	Coro6	Mus musculus (Mouse)	Low	0	Detail
F6X5U5	TrEMBL	F6X5U5_MOUSE	Tle2	Mus musculus (Mouse)	Middle	3	Detail
F6XD87	TrEMBL	F6XD87_MOUSE	Wdr81	Mus musculus (Mouse)	Middle	5	Detail
F6XJN3	TrEMBL	F6XJN3_MOUSE	Copa	Mus musculus (Mouse)	Middle	3	Detail
F6XLZ3	TrEMBL	F6XLZ3_MOUSE	Preb	Mus musculus (Mouse)	Middle	1	Detail
F6YAR3	TrEMBL	F6YAR3_MOUSE	Tbl3	Mus musculus (Mouse)	Middle	5	Detail
F6YHS5	TrEMBL	F6YHS5_MOUSE	Wdr45	Mus musculus (Mouse)	Middle	3	Detail
F6YM15	TrEMBL	F6YM15_MOUSE	Tle2	Mus musculus (Mouse)	Middle	3	Detail
F6YZJ7	TrEMBL	F6YZJ7_MOUSE	Cdc42bpa	Mus musculus (Mouse)	Low	7	Detail
F6ZBY9	TrEMBL	F6ZBY9_MOUSE	Tle4	Mus musculus (Mouse)	High	7	Detail
F6ZLC6	TrEMBL	F6ZLC6_MOUSE	Rbbp7	Mus musculus (Mouse)	Middle	3	Detail
F6ZTZ2	TrEMBL	F6ZTZ2_MOUSE	Rcbtb2	Mus musculus (Mouse)	Low	5	Detail
F6ZUJ8	TrEMBL	F6ZUJ8_MOUSE	Wsb1	Mus musculus (Mouse)	Middle	3	Detail
F6ZZB1	TrEMBL	F6ZZB1_MOUSE	Nbeal2	Mus musculus (Mouse)	High	7	Detail
F7A4F9	TrEMBL	F7A4F9_MOUSE	Aasdh	Mus musculus (Mouse)	Low	4	Detail
F7AZP7	TrEMBL	F7AZP7_MOUSE	Wdr45b	Mus musculus (Mouse)	Low	5	Detail
F7B6S5	TrEMBL	F7B6S5_MOUSE	Dennd3	Mus musculus (Mouse)	High	7	Detail
F7BQE4	TrEMBL	F7BQE4_MOUSE	Arhgef10	Mus musculus (Mouse)	Low	6	Detail
F7C0F2	TrEMBL	F7C0F2_MOUSE	Bcas3	Mus musculus (Mouse)	Low	7	Detail
F7C9P2	TrEMBL	F7C9P2_MOUSE	Fbxw25	Mus musculus (Mouse)	Low	7	Detail
F7CAT9	TrEMBL	F7CAT9_MOUSE	Wdr45	Mus musculus (Mouse)	Middle	3	Detail
F7CKD6	TrEMBL	F7CKD6_MOUSE	Gemin5	Mus musculus (Mouse)	Middle	3	Detail
F7D4K4	TrEMBL	F7D4K4_MOUSE	Pam	Mus musculus (Mouse)	Low	2	Detail
F7D5L2	TrEMBL	F7D5L2_MOUSE	Wdr77	Mus musculus (Mouse)	Middle	3	Detail
F7DFQ2	TrEMBL	F7DFQ2_MOUSE	Wdr26	Mus musculus (Mouse)	Middle	3	Detail
F8VPX2	TrEMBL	F8VPX2_MOUSE	Fbxw9	Mus musculus (Mouse)	High	7	Detail
F8VPY2	TrEMBL	F8VPY2_MOUSE	Taf5	Mus musculus (Mouse)	High	7	Detail
F8VQ93	TrEMBL	F8VQ93_MOUSE	Phip	Mus musculus (Mouse)	High	8	Detail
F8VQA4	TrEMBL	F8VQA4_MOUSE	Pam	Mus musculus (Mouse)	Low	2	Detail
F8VQE2	TrEMBL	F8VQE2_MOUSE	Kif21b	Mus musculus (Mouse)	High	7	Detail
F8WGN6	TrEMBL	F8WGN6_MOUSE	Kif21a	Mus musculus (Mouse)	High	7	Detail
F8WGX5	TrEMBL	F8WGX5_MOUSE	Dmxl1	Mus musculus (Mouse)	High	7	Detail
F8WH31	TrEMBL	F8WH31_MOUSE	Spag9	Mus musculus (Mouse)	Low	6	Detail
F8WH35	TrEMBL	F8WH35_MOUSE	Gnb1l	Mus musculus (Mouse)	Middle	2	Detail
F8WH41	TrEMBL	F8WH41_MOUSE	Strn	Mus musculus (Mouse)	High	7	Detail
F8WHL2	TrEMBL	F8WHL2_MOUSE	Copa	Mus musculus (Mouse)	High	12	Detail
F8WI31	TrEMBL	F8WI31_MOUSE	Plrg1	Mus musculus (Mouse)	Middle	4	Detail
F8WI46	TrEMBL	F8WI46_MOUSE	Tbl2	Mus musculus (Mouse)	Low	1	Detail
F8WI64	TrEMBL	F8WI64_MOUSE	Vps8	Mus musculus (Mouse)	Middle	7	Detail
F8WIE2	TrEMBL	F8WIE2_MOUSE	Tle3	Mus musculus (Mouse)	High	7	Detail
F8WJ80	TrEMBL	F8WJ80_MOUSE	Fzr1	Mus musculus (Mouse)	Middle	4	Detail
F8WJ93	TrEMBL	F8WJ93_MOUSE	Eml4	Mus musculus (Mouse)	High	13	Detail
F8WJF7	TrEMBL	F8WJF7_MOUSE	Traf7	Mus musculus (Mouse)	High	7	Detail
G1EE51	TrEMBL	G1EE51_MOUSE	Rcbtb2	Mus musculus (Mouse)	Low	7	Detail
G3UVU7	TrEMBL	G3UVU7_MOUSE	Wdr17	Mus musculus (Mouse)	High	13	Detail
G3UW48	TrEMBL	G3UW48_MOUSE	Coro2b	Mus musculus (Mouse)	High	6	Detail
G3UW74	TrEMBL	G3UW74_MOUSE	Med16	Mus musculus (Mouse)	Middle	9	Detail
G3UWQ1	TrEMBL	G3UWQ1_MOUSE	Ppp2r2d	Mus musculus (Mouse)	Low	1	Detail
G3UWZ2	TrEMBL	G3UWZ2_MOUSE	Coro2b	Mus musculus (Mouse)	Low	0	Detail
G3UX53	TrEMBL	G3UX53_MOUSE	Coro1a	Mus musculus (Mouse)	Middle	2	Detail
G3UXR0	TrEMBL	G3UXR0_MOUSE	Llgl2	Mus musculus (Mouse)	Middle	2	Detail
G3UXR2	TrEMBL	G3UXR2_MOUSE	Fap	Mus musculus (Mouse)	Low	2	Detail
G3UXS2	TrEMBL	G3UXS2_MOUSE	Llgl2	Mus musculus (Mouse)	Middle	1	Detail
G3UXS9	TrEMBL	G3UXS9_MOUSE	Ppp2r2d	Mus musculus (Mouse)	Low	2	Detail
G3UYA1	TrEMBL	G3UYA1_MOUSE	Dennd3	Mus musculus (Mouse)	Middle	3	Detail
G3UYG8	TrEMBL	G3UYG8_MOUSE	Coro2b	Mus musculus (Mouse)	Middle	2	Detail
G3UYK8	TrEMBL	G3UYK8_MOUSE	Coro1a	Mus musculus (Mouse)	High	6	Detail
G3UYN9	TrEMBL	G3UYN9_MOUSE	Ciao1	Mus musculus (Mouse)	Middle	4	Detail
G3UYR5	TrEMBL	G3UYR5_MOUSE	Ciao1	Mus musculus (Mouse)	Middle	5	Detail
G3UYS4	TrEMBL	G3UYS4_MOUSE	Ciao1	Mus musculus (Mouse)	Low	0	Detail
G3UYW1	TrEMBL	G3UYW1_MOUSE	Wdfy3	Mus musculus (Mouse)	Middle	5	Detail
G3UYY2	TrEMBL	G3UYY2_MOUSE	Selenbp2	Mus musculus (Mouse)	Low	7	Detail
G3UZ62	TrEMBL	G3UZ62_MOUSE	Rcbtb1	Mus musculus (Mouse)	Low	4	Detail
G3V005	TrEMBL	G3V005_MOUSE	Coro2b	Mus musculus (Mouse)	Low	1	Detail
G3X907	TrEMBL	G3X907_MOUSE	Tenm3	Mus musculus (Mouse)	Low	2	Detail
G3X934	TrEMBL	G3X934_MOUSE	Wdr70	Mus musculus (Mouse)	High	7	Detail
G3X9E9	TrEMBL	G3X9E9_MOUSE	Wdr66	Mus musculus (Mouse)	Middle	2	Detail
G3X9L5	TrEMBL	G3X9L5_MOUSE	Coro7	Mus musculus (Mouse)	Middle	5	Detail
G3XA09	TrEMBL	G3XA09_MOUSE	Apaf1	Mus musculus (Mouse)	High	14	Detail
G5E896	TrEMBL	G5E896_MOUSE	Edc4	Mus musculus (Mouse)	Middle	7	Detail
G5E8J3	TrEMBL	G5E8J3_MOUSE	Wdr11	Mus musculus (Mouse)	Middle	14	Detail
G5E8Q0	TrEMBL	G5E8Q0_MOUSE	Lyst	Mus musculus (Mouse)	High	7	Detail
G9M4M6	TrEMBL	G9M4M6_MOUSE	Atg16l1	Mus musculus (Mouse)	High	7	Detail
G9M4M8	TrEMBL	G9M4M8_MOUSE	Atg16l2	Mus musculus (Mouse)	High	7	Detail
H3BJB3	TrEMBL	H3BJB3_MOUSE	Wdr37	Mus musculus (Mouse)	Middle	3	Detail
H3BJE2	TrEMBL	H3BJE2_MOUSE	Wdr17	Mus musculus (Mouse)	Middle	5	Detail
H3BJR4	TrEMBL	H3BJR4_MOUSE	Wdr37	Mus musculus (Mouse)	Low	1	Detail
H3BJS1	TrEMBL	H3BJS1_MOUSE	Wdr37	Mus musculus (Mouse)	Middle	2	Detail
H3BK87	TrEMBL	H3BK87_MOUSE	Fbxw10	Mus musculus (Mouse)	High	6	Detail
H3BKR2	TrEMBL	H3BKR2_MOUSE	Gnb1	Mus musculus (Mouse)	Middle	5	Detail
H3BKS4	TrEMBL	H3BKS4_MOUSE	Wdr90	Mus musculus (Mouse)	Middle	3	Detail
H3BKY3	TrEMBL	H3BKY3_MOUSE	Wdr37	Mus musculus (Mouse)	Low	1	Detail
H3BL58	TrEMBL	H3BL58_MOUSE	Efcab8	Mus musculus (Mouse)	High	7	Detail
H3BLF7	TrEMBL	H3BLF7_MOUSE	Gnb1	Mus musculus (Mouse)	Middle	1	Detail
H3BLI8	TrEMBL	H3BLI8_MOUSE	Wdr17	Mus musculus (Mouse)	High	14	Detail
H3BLP9	TrEMBL	H3BLP9_MOUSE	Fbxw10	Mus musculus (Mouse)	High	7	Detail
H7BX44	TrEMBL	H7BX44_MOUSE	Cdc42bpa	Mus musculus (Mouse)	Low	7	Detail
H7BX49	TrEMBL	H7BX49_MOUSE	Wdr90	Mus musculus (Mouse)	High	27	Detail
H9KV00	TrEMBL	H9KV00_MOUSE	Son	Mus musculus (Mouse)	Low	0	Detail
H9KV01	TrEMBL	H9KV01_MOUSE	Son	Mus musculus (Mouse)	Low	0	Detail
H9KV15	TrEMBL	H9KV15_MOUSE	Son	Mus musculus (Mouse)	Low	0	Detail
J3KMI2	TrEMBL	J3KMI2_MOUSE	Klhl3	Mus musculus (Mouse)	Middle	7	Detail
J3KMT7	TrEMBL	J3KMT7_MOUSE	Tle3	Mus musculus (Mouse)	High	7	Detail
J3QJU5	TrEMBL	J3QJU5_MOUSE	Llgl2	Mus musculus (Mouse)	Middle	14	Detail
J3QN89	TrEMBL	J3QN89_MOUSE	Aamp	Mus musculus (Mouse)	High	8	Detail
J3QNR6	TrEMBL	J3QNR6_MOUSE	Mapk8ip3	Mus musculus (Mouse)	Low	6	Detail
J3QNV0	TrEMBL	J3QNV0_MOUSE	Gm21964	Mus musculus (Mouse)	High	7	Detail
K3W4S4	TrEMBL	K3W4S4_MOUSE	Mapk8ip3	Mus musculus (Mouse)	Low	6	Detail
K4DI77	TrEMBL	K4DI77_MOUSE	Wdr81	Mus musculus (Mouse)	High	7	Detail
L7N1X6	TrEMBL	L7N1X6_MOUSE	Fbxw15	Mus musculus (Mouse)	Low	7	Detail
M0QWI6	TrEMBL	M0QWI6_MOUSE	Cdc20b	Mus musculus (Mouse)	High	6	Detail
M0QWN1	TrEMBL	M0QWN1_MOUSE	Cdc20b	Mus musculus (Mouse)	High	6	Detail
Q01078	TrEMBL	Q01078_MOUSE	Pet2	Mus musculus (Mouse)	High	9	Detail
Q059T9	TrEMBL	Q059T9_MOUSE	Prpf4	Mus musculus (Mouse)	High	7	Detail
Q05BL7	TrEMBL	Q05BL7_MOUSE	Phip	Mus musculus (Mouse)	High	8	Detail
Q05CF1	TrEMBL	Q05CF1_MOUSE	Wdr7	Mus musculus (Mouse)	High	12	Detail
Q05CQ5	TrEMBL	Q05CQ5_MOUSE	Phip	Mus musculus (Mouse)	High	8	Detail
Q05DV7	TrEMBL	Q05DV7_MOUSE	Fbxw4	Mus musculus (Mouse)	Middle	2	Detail
Q06BK5	TrEMBL	Q06BK5_MOUSE	Ivns1abp	Mus musculus (Mouse)	Low	7	Detail
Q0D2G5	TrEMBL	Q0D2G5_MOUSE	Wdr90	Mus musculus (Mouse)	Middle	3	Detail
Q0VF62	TrEMBL	Q0VF62_MOUSE	Bcas3	Mus musculus (Mouse)	Low	2	Detail
Q0VF71	TrEMBL	Q0VF71_MOUSE	Nhlrc1	Mus musculus (Mouse)	Middle	6	Detail
Q147Z1	TrEMBL	Q147Z1_MOUSE	Cfap52	Mus musculus (Mouse)	High	13	Detail
Q2M1K2	TrEMBL	Q2M1K2_MOUSE	Pwp2	Mus musculus (Mouse)	High	14	Detail
Q32MS5	TrEMBL	Q32MS5_MOUSE	Ern2	Mus musculus (Mouse)	Low	6	Detail
Q32P16	TrEMBL	Q32P16_MOUSE	Wdr13	Mus musculus (Mouse)	High	7	Detail
Q3T993	TrEMBL	Q3T993_MOUSE	Wrap73	Mus musculus (Mouse)	High	9	Detail
Q3T9L1	TrEMBL	Q3T9L1_MOUSE	Coro1a	Mus musculus (Mouse)	High	6	Detail
Q3T9Y8	TrEMBL	Q3T9Y8_MOUSE	Eif3i	Mus musculus (Mouse)	High	7	Detail
Q3TA68	TrEMBL	Q3TA68_MOUSE	Wdr36	Mus musculus (Mouse)	High	14	Detail
Q3TAC0	TrEMBL	Q3TAC0_MOUSE	Bcas3	Mus musculus (Mouse)	Middle	7	Detail
Q3TAN1	TrEMBL	Q3TAN1_MOUSE	Cltc	Mus musculus (Mouse)	Low	7	Detail
Q3TAQ9	TrEMBL	Q3TAQ9_MOUSE	Wdr36	Mus musculus (Mouse)	High	14	Detail
Q3TAU7	TrEMBL	Q3TAU7_MOUSE	Copa	Mus musculus (Mouse)	Middle	3	Detail
Q3TBA2	TrEMBL	Q3TBA2_MOUSE	Arpc1b	Mus musculus (Mouse)	High	7	Detail
Q3TBG5	TrEMBL	Q3TBG5_MOUSE	Gnb1l	Mus musculus (Mouse)	High	7	Detail
Q3TBZ5	TrEMBL	Q3TBZ5_MOUSE	Ern1	Mus musculus (Mouse)	Low	7	Detail
Q3TC83	TrEMBL	Q3TC83_MOUSE	Nle1	Mus musculus (Mouse)	High	9	Detail
Q3TCA1	TrEMBL	Q3TCA1_MOUSE	Klhl17	Mus musculus (Mouse)	Low	7	Detail
Q3TCE7	TrEMBL	Q3TCE7_MOUSE	Arpc1b	Mus musculus (Mouse)	High	7	Detail
Q3TCS0	TrEMBL	Q3TCS0_MOUSE	Prep	Mus musculus (Mouse)	Low	2	Detail
Q3TDQ5	TrEMBL	Q3TDQ5_MOUSE	Atg16l1	Mus musculus (Mouse)	High	7	Detail
Q3TDR2	TrEMBL	Q3TDR2_MOUSE	Wdr11	Mus musculus (Mouse)	Middle	7	Detail
Q3TDT0	TrEMBL	Q3TDT0_MOUSE	Trim3	Mus musculus (Mouse)	Low	7	Detail
Q3TE06	TrEMBL	Q3TE06_MOUSE	Wdr1	Mus musculus (Mouse)	High	12	Detail
Q3TEP0	TrEMBL	Q3TEP0_MOUSE	Aaas	Mus musculus (Mouse)	High	9	Detail
Q3TEU8	TrEMBL	Q3TEU8_MOUSE	Coro1c	Mus musculus (Mouse)	High	6	Detail
Q3TEZ2	TrEMBL	Q3TEZ2_MOUSE	Wdr6	Mus musculus (Mouse)	High	20	Detail
Q3TF74	TrEMBL	Q3TF74_MOUSE	Coro1c	Mus musculus (Mouse)	High	6	Detail
Q3TFQ2	TrEMBL	Q3TFQ2_MOUSE	Wsb1	Mus musculus (Mouse)	High	7	Detail
Q3TG71	TrEMBL	Q3TG71_MOUSE	Cndp2	Mus musculus (Mouse)	Low	3	Detail
Q3TGL8	TrEMBL	Q3TGL8_MOUSE	Eml4	Mus musculus (Mouse)	Low	1	Detail
Q3THF3	TrEMBL	Q3THF3_MOUSE	Gnb4	Mus musculus (Mouse)	High	7	Detail
Q3THS2	TrEMBL	Q3THS2_MOUSE	Wdr75	Mus musculus (Mouse)	High	13	Detail
Q3THV0	TrEMBL	Q3THV0_MOUSE	Bop1	Mus musculus (Mouse)	High	7	Detail
Q3TI30	TrEMBL	Q3TI30_MOUSE	Wdr75	Mus musculus (Mouse)	High	13	Detail
Q3TI31	TrEMBL	Q3TI31_MOUSE	Anapc4	Mus musculus (Mouse)	Low	6	Detail
Q3TIA1	TrEMBL	Q3TIA1_MOUSE	Wsb1	Mus musculus (Mouse)	High	7	Detail
Q3TIJ5	TrEMBL	Q3TIJ5_MOUSE	Bop1	Mus musculus (Mouse)	High	7	Detail
Q3TIK0	TrEMBL	Q3TIK0_MOUSE	Pafah1b1	Mus musculus (Mouse)	High	7	Detail
Q3TJ22	TrEMBL	Q3TJ22_MOUSE	Aamp	Mus musculus (Mouse)	High	8	Detail
Q3TJG1	TrEMBL	Q3TJG1_MOUSE	Pafah1b1	Mus musculus (Mouse)	High	7	Detail
Q3TJX6	TrEMBL	Q3TJX6_MOUSE	Utp18	Mus musculus (Mouse)	Middle	4	Detail
Q3TJY2	TrEMBL	Q3TJY2_MOUSE	Wdr1	Mus musculus (Mouse)	High	13	Detail
Q3TJZ5	TrEMBL	Q3TJZ5_MOUSE	Bop1	Mus musculus (Mouse)	High	7	Detail
Q3TLG4	TrEMBL	Q3TLG4_MOUSE	Nup214	Mus musculus (Mouse)	Low	5	Detail
Q3TLR3	TrEMBL	Q3TLR3_MOUSE	Trim32	Mus musculus (Mouse)	Low	6	Detail
Q3TM20	TrEMBL	Q3TM20_MOUSE	Gnb1l	Mus musculus (Mouse)	High	6	Detail
Q3TM92	TrEMBL	Q3TM92_MOUSE	Anapc4	Mus musculus (Mouse)	Low	6	Detail
Q3TMH3	TrEMBL	Q3TMH3_MOUSE	Wdr6	Mus musculus (Mouse)	High	20	Detail
Q3TMU4	TrEMBL	Q3TMU4_MOUSE	Cndp1	Mus musculus (Mouse)	Low	4	Detail
Q3TN42	TrEMBL	Q3TN42_MOUSE	Utp15	Mus musculus (Mouse)	High	7	Detail
Q3TNK2	TrEMBL	Q3TNK2_MOUSE	Wdr1	Mus musculus (Mouse)	High	13	Detail
Q3TPC5	TrEMBL	Q3TPC5_MOUSE	Ppp2r2a	Mus musculus (Mouse)	High	6	Detail
Q3TPG4	TrEMBL	Q3TPG4_MOUSE	Nol10	Mus musculus (Mouse)	High	7	Detail
Q3TPI3	TrEMBL	Q3TPI3_MOUSE	Trim2	Mus musculus (Mouse)	Low	7	Detail
Q3TPJ8	TrEMBL	Q3TPJ8_MOUSE	Dync1i2	Mus musculus (Mouse)	High	7	Detail
Q3TQ22	TrEMBL	Q3TQ22_MOUSE	Fbxw8	Mus musculus (Mouse)	Middle	3	Detail
Q3TQ38	TrEMBL	Q3TQ38_MOUSE	Fzr1	Mus musculus (Mouse)	High	7	Detail
Q3TQ70	TrEMBL	Q3TQ70_MOUSE	Gnb1	Mus musculus (Mouse)	High	7	Detail
Q3TQ94	TrEMBL	Q3TQ94_MOUSE	Ift140	Mus musculus (Mouse)	Middle	13	Detail
Q3TQX8	TrEMBL	Q3TQX8_MOUSE	Atg16l1	Mus musculus (Mouse)	Middle	3	Detail
Q3TQZ0	TrEMBL	Q3TQZ0_MOUSE	Wdr75	Mus musculus (Mouse)	High	13	Detail
Q3TR43	TrEMBL	Q3TR43_MOUSE	Dpp4	Mus musculus (Mouse)	Low	12	Detail
Q3TR97	TrEMBL	Q3TR97_MOUSE	Gemin5	Mus musculus (Mouse)	Low	1	Detail
Q3TS95	TrEMBL	Q3TS95_MOUSE	Fbxw28	Mus musculus (Mouse)	Middle	4	Detail
Q3TSA9	TrEMBL	Q3TSA9_MOUSE	Fbxw18	Mus musculus (Mouse)	Low	7	Detail
Q3TSE8	TrEMBL	Q3TSE8_MOUSE	Gnb5	Mus musculus (Mouse)	Low	1	Detail
Q3TSF8	TrEMBL	Q3TSF8_MOUSE	Cndp1	Mus musculus (Mouse)	Low	0	Detail
Q3TSG7	TrEMBL	Q3TSG7_MOUSE	Fbxw22	Mus musculus (Mouse)	Low	6	Detail
Q3TSL0	TrEMBL	Q3TSL0_MOUSE	Wdr33	Mus musculus (Mouse)	Middle	4	Detail
Q3TSV2	TrEMBL	Q3TSV2_MOUSE	Klhl4	Mus musculus (Mouse)	Low	5	Detail
Q3TT86	TrEMBL	Q3TT86_MOUSE	Strn	Mus musculus (Mouse)	Low	0	Detail
Q3TT94	TrEMBL	Q3TT94_MOUSE	Ppp2r2a	Mus musculus (Mouse)	High	7	Detail
Q3TU50	TrEMBL	Q3TU50_MOUSE	Coro7	Mus musculus (Mouse)	Middle	4	Detail
Q3TUB5	TrEMBL	Q3TUB5_MOUSE	Nol10	Mus musculus (Mouse)	High	7	Detail
Q3TWH4	TrEMBL	Q3TWH4_MOUSE	3110002H16Rik	Mus musculus (Mouse)	Low	7	Detail
Q3TWL5	TrEMBL	Q3TWL5_MOUSE	Itfg2	Mus musculus (Mouse)	Middle	6	Detail
Q3TY18	TrEMBL	Q3TY18_MOUSE	Gnb4	Mus musculus (Mouse)	High	7	Detail
Q3TY19	TrEMBL	Q3TY19_MOUSE	Dpp6	Mus musculus (Mouse)	Low	7	Detail
Q3TY99	TrEMBL	Q3TY99_MOUSE	Tle3	Mus musculus (Mouse)	High	7	Detail
Q3TYA0	TrEMBL	Q3TYA0_MOUSE	Dcaf11	Mus musculus (Mouse)	High	7	Detail
Q3TYD9	TrEMBL	Q3TYD9_MOUSE	Aes	Mus musculus (Mouse)	Low	0	Detail
Q3TYJ3	TrEMBL	Q3TYJ3_MOUSE	Dync1i1	Mus musculus (Mouse)	High	7	Detail
Q3TYQ2	TrEMBL	Q3TYQ2_MOUSE	Cltc	Mus musculus (Mouse)	Low	7	Detail
Q3TZ04	TrEMBL	Q3TZ04_MOUSE	Gnb1l	Mus musculus (Mouse)	High	7	Detail
Q3TZV2	TrEMBL	Q3TZV2_MOUSE	Ercc8	Mus musculus (Mouse)	Middle	5	Detail
Q3U094	TrEMBL	Q3U094_MOUSE	Arpc1b	Mus musculus (Mouse)	High	7	Detail
Q3U0H2	TrEMBL	Q3U0H2_MOUSE	Cltc	Mus musculus (Mouse)	Low	7	Detail
Q3U0N4	TrEMBL	Q3U0N4_MOUSE	Taf1c	Mus musculus (Mouse)	Low	3	Detail
Q3U136	TrEMBL	Q3U136_MOUSE	Wdr1	Mus musculus (Mouse)	High	13	Detail
Q3U152	TrEMBL	Q3U152_MOUSE	Ercc8	Mus musculus (Mouse)	High	7	Detail
Q3U1B1	TrEMBL	Q3U1B1_MOUSE	Gnb1	Mus musculus (Mouse)	High	7	Detail
Q3U1N0	TrEMBL	Q3U1N0_MOUSE	Coro1a	Mus musculus (Mouse)	High	6	Detail
Q3U1X8	TrEMBL	Q3U1X8_MOUSE	Cpsf1	Mus musculus (Mouse)	Low	11	Detail
Q3U232	TrEMBL	Q3U232_MOUSE	Coro1a	Mus musculus (Mouse)	High	6	Detail
Q3U2B8	TrEMBL	Q3U2B8_MOUSE	Fzr1	Mus musculus (Mouse)	High	7	Detail
Q3U2F9	TrEMBL	Q3U2F9_MOUSE	Gnb4	Mus musculus (Mouse)	High	7	Detail
Q3U2N8	TrEMBL	Q3U2N8_MOUSE	Wdfy4	Mus musculus (Mouse)	High	6	Detail
Q3U3C7	TrEMBL	Q3U3C7_MOUSE	Taf5l	Mus musculus (Mouse)	High	6	Detail
Q3U3D4	TrEMBL	Q3U3D4_MOUSE	Fzr1	Mus musculus (Mouse)	High	7	Detail
Q3U3H9	TrEMBL	Q3U3H9_MOUSE	Dcaf7	Mus musculus (Mouse)	High	7	Detail
Q3U3Q3	TrEMBL	Q3U3Q3_MOUSE	Utp18	Mus musculus (Mouse)	High	7	Detail
Q3U3S0	TrEMBL	Q3U3S0_MOUSE	Strn4	Mus musculus (Mouse)	High	7	Detail
Q3U454	TrEMBL	Q3U454_MOUSE	Lrp1	Mus musculus (Mouse)	Low	21	Detail
Q3U4C2	TrEMBL	Q3U4C2_MOUSE	Lyst	Mus musculus (Mouse)	High	7	Detail
Q3U4G8	TrEMBL	Q3U4G8_MOUSE	Coro2a	Mus musculus (Mouse)	High	7	Detail
Q3U4H5	TrEMBL	Q3U4H5_MOUSE	3110002H16Rik	Mus musculus (Mouse)	Low	7	Detail
Q3U5K4	TrEMBL	Q3U5K4_MOUSE	Dph7	Mus musculus (Mouse)	Middle	3	Detail
Q3U7R9	TrEMBL	Q3U7R9_MOUSE	Wsb1	Mus musculus (Mouse)	High	7	Detail
Q3U8F0	TrEMBL	Q3U8F0_MOUSE	Coro1c	Mus musculus (Mouse)	Low	0	Detail
Q3U8R5	TrEMBL	Q3U8R5_MOUSE	Coro2a	Mus musculus (Mouse)	Low	0	Detail
Q3U9F0	TrEMBL	Q3U9F0_MOUSE	Aamp	Mus musculus (Mouse)	High	8	Detail
Q3U9K3	TrEMBL	Q3U9K3_MOUSE	Coro1a	Mus musculus (Mouse)	High	6	Detail
Q3U9V4	TrEMBL	Q3U9V4_MOUSE	Gnb2	Mus musculus (Mouse)	High	7	Detail
Q3UAP1	TrEMBL	Q3UAP1_MOUSE	Preb	Mus musculus (Mouse)	High	7	Detail
Q3UAY3	TrEMBL	Q3UAY3_MOUSE	Gtf3c4	Mus musculus (Mouse)	Low	7	Detail
Q3UBL1	TrEMBL	Q3UBL1_MOUSE	Nup214	Mus musculus (Mouse)	Low	5	Detail
Q3UC26	TrEMBL	Q3UC26_MOUSE	Wsb2	Mus musculus (Mouse)	High	6	Detail
Q3UD98	TrEMBL	Q3UD98_MOUSE	Dcaf11	Mus musculus (Mouse)	High	7	Detail
Q3UDA2	TrEMBL	Q3UDA2_MOUSE	Dync1i2	Mus musculus (Mouse)	High	7	Detail
Q3UET8	TrEMBL	Q3UET8_MOUSE	Med16	Mus musculus (Mouse)	Middle	7	Detail
Q3UF38	TrEMBL	Q3UF38_MOUSE	Herc1	Mus musculus (Mouse)	Middle	4	Detail
Q3UFK4	TrEMBL	Q3UFK4_MOUSE	Snrnp40	Mus musculus (Mouse)	Middle	3	Detail
Q3UFZ4	TrEMBL	Q3UFZ4_MOUSE	Nol10	Mus musculus (Mouse)	High	7	Detail
Q3UG14	TrEMBL	Q3UG14_MOUSE	Gnb5	Mus musculus (Mouse)	High	7	Detail
Q3UGR6	TrEMBL	Q3UGR6_MOUSE	Pafah1b1	Mus musculus (Mouse)	High	7	Detail
Q3UGZ6	TrEMBL	Q3UGZ6_MOUSE	Arhgef10	Mus musculus (Mouse)	Low	7	Detail
Q3UH45	TrEMBL	Q3UH45_MOUSE	Tecpr2	Mus musculus (Mouse)	Low	7	Detail
Q3UH92	TrEMBL	Q3UH92_MOUSE	Pafah1b1	Mus musculus (Mouse)	High	7	Detail
Q3UHB5	TrEMBL	Q3UHB5_MOUSE	Mapk8ip3	Mus musculus (Mouse)	Low	6	Detail
Q3UHE7	TrEMBL	Q3UHE7_MOUSE	Kif21a	Mus musculus (Mouse)	High	7	Detail
Q3UHH4	TrEMBL	Q3UHH4_MOUSE	Trim2	Mus musculus (Mouse)	Low	7	Detail
Q3UHM0	TrEMBL	Q3UHM0_MOUSE	Pafah1b1	Mus musculus (Mouse)	High	6	Detail
Q3UI55	TrEMBL	Q3UI55_MOUSE	Lrp5	Mus musculus (Mouse)	Low	22	Detail
Q3UIX4	TrEMBL	Q3UIX4_MOUSE	Srsf11	Mus musculus (Mouse)	Low	0	Detail
Q3UJF9	TrEMBL	Q3UJF9_MOUSE	Aamp	Mus musculus (Mouse)	High	8	Detail
Q3UJI2	TrEMBL	Q3UJI2_MOUSE	Rbbp7	Mus musculus (Mouse)	High	7	Detail
Q3UJL1	TrEMBL	Q3UJL1_MOUSE	Gtf3c4	Mus musculus (Mouse)	Middle	6	Detail
Q3UJY3	TrEMBL	Q3UJY3_MOUSE	Utp4	Mus musculus (Mouse)	High	14	Detail
Q3UJY4	TrEMBL	Q3UJY4_MOUSE	Nup43	Mus musculus (Mouse)	High	7	Detail
Q3UK24	TrEMBL	Q3UK24_MOUSE	Wdr37	Mus musculus (Mouse)	High	7	Detail
Q3UL43	TrEMBL	Q3UL43_MOUSE	Nup155	Mus musculus (Mouse)	Low	7	Detail
Q3UL50	TrEMBL	Q3UL50_MOUSE	Wdr74	Mus musculus (Mouse)	Middle	5	Detail
Q3ULP2	TrEMBL	Q3ULP2_MOUSE	Wdr20	Mus musculus (Mouse)	High	7	Detail
Q3ULS8	TrEMBL	Q3ULS8_MOUSE	Ddb1	Mus musculus (Mouse)	Low	9	Detail
Q3UM80	TrEMBL	Q3UM80_MOUSE	Wdr46	Mus musculus (Mouse)	High	7	Detail
Q3UMX3	TrEMBL	Q3UMX3_MOUSE	3110002H16Rik	Mus musculus (Mouse)	Middle	6	Detail
Q3UN01	TrEMBL	Q3UN01_MOUSE	Tle2	Mus musculus (Mouse)	High	7	Detail
Q3UN53	TrEMBL	Q3UN53_MOUSE	Wdr60	Mus musculus (Mouse)	Middle	3	Detail
Q3UNQ3	TrEMBL	Q3UNQ3_MOUSE	Wdr5	Mus musculus (Mouse)	High	7	Detail
Q3UPQ4	TrEMBL	Q3UPQ4_MOUSE	Fbxw28	Mus musculus (Mouse)	High	7	Detail
Q3UR49	TrEMBL	Q3UR49_MOUSE	Tbc1d31	Mus musculus (Mouse)	High	7	Detail
Q3URK7	TrEMBL	Q3URK7_MOUSE	Vps39	Mus musculus (Mouse)	Low	2	Detail
Q3URK9	TrEMBL	Q3URK9_MOUSE	Trim2	Mus musculus (Mouse)	Low	9	Detail
Q3URN3	TrEMBL	Q3URN3_MOUSE	Nup43	Mus musculus (Mouse)	Middle	5	Detail
Q3URT5	TrEMBL	Q3URT5_MOUSE	Nle1	Mus musculus (Mouse)	High	9	Detail
Q3USV9	TrEMBL	Q3USV9_MOUSE	Vps39	Mus musculus (Mouse)	Low	2	Detail
Q3USW8	TrEMBL	Q3USW8_MOUSE	Wdr36	Mus musculus (Mouse)	High	8	Detail
Q3UTN5	TrEMBL	Q3UTN5_MOUSE	Ern2	Mus musculus (Mouse)	Low	6	Detail
Q3UU56	TrEMBL	Q3UU56_MOUSE	Gm29609	Mus musculus (Mouse)	Middle	6	Detail
Q3UU62	TrEMBL	Q3UU62_MOUSE	Wdr81	Mus musculus (Mouse)	High	7	Detail
Q3UUI4	TrEMBL	Q3UUI4_MOUSE	Fstl5	Mus musculus (Mouse)	Low	12	Detail
Q3UV57	TrEMBL	Q3UV57_MOUSE	Dcaf5	Mus musculus (Mouse)	High	7	Detail
Q3UW86	TrEMBL	Q3UW86_MOUSE	Phip	Mus musculus (Mouse)	High	8	Detail
Q3UWE6	TrEMBL	Q3UWE6_MOUSE	Wdr20	Mus musculus (Mouse)	High	7	Detail
Q3UWI4	TrEMBL	Q3UWI4_MOUSE	Keap1	Mus musculus (Mouse)	Low	7	Detail
Q3UWS5	TrEMBL	Q3UWS5_MOUSE	Fbxw21	Mus musculus (Mouse)	Low	7	Detail
Q3UWX9	TrEMBL	Q3UWX9_MOUSE	Strn	Mus musculus (Mouse)	High	7	Detail
Q3UX26	TrEMBL	Q3UX26_MOUSE	Pak1ip1	Mus musculus (Mouse)	High	6	Detail
Q3UX53	TrEMBL	Q3UX53_MOUSE	Rbbp7	Mus musculus (Mouse)	High	6	Detail
Q3UX67	TrEMBL	Q3UX67_MOUSE	Kbtbd7	Mus musculus (Mouse)	Low	6	Detail
Q3UX84	TrEMBL	Q3UX84_MOUSE	Wdr72	Mus musculus (Mouse)	Middle	3	Detail
Q3UXA1	TrEMBL	Q3UXA1_MOUSE	Fbxw20	Mus musculus (Mouse)	Low	2	Detail
Q3UXB1	TrEMBL	Q3UXB1_MOUSE	Fbxw14	Mus musculus (Mouse)	High	7	Detail
Q3UXN9	TrEMBL	Q3UXN9_MOUSE	Cdc40	Mus musculus (Mouse)	Low	1	Detail
Q3UY41	TrEMBL	Q3UY41_MOUSE	Tle4	Mus musculus (Mouse)	High	7	Detail
Q3UYC3	TrEMBL	Q3UYC3_MOUSE	Mapk8ip3	Mus musculus (Mouse)	Low	6	Detail
Q3UZN7	TrEMBL	Q3UZN7_MOUSE	Tep1	Mus musculus (Mouse)	High	13	Detail
Q3V0J7	TrEMBL	Q3V0J7_MOUSE	Wdr64	Mus musculus (Mouse)	Low	5	Detail
Q3V165	TrEMBL	Q3V165_MOUSE	Bbs7	Mus musculus (Mouse)	Low	11	Detail
Q3V1A8	TrEMBL	Q3V1A8_MOUSE	Pam	Mus musculus (Mouse)	Low	7	Detail
Q3V1R3	TrEMBL	Q3V1R3_MOUSE	Lgi3	Mus musculus (Mouse)	Middle	10	Detail
Q3V2T0	TrEMBL	Q3V2T0_MOUSE	Wdr77	Mus musculus (Mouse)	Middle	3	Detail
Q3V331	TrEMBL	Q3V331_MOUSE	Gnb5	Mus musculus (Mouse)	High	7	Detail
Q497Z0	TrEMBL	Q497Z0_MOUSE	Fbxw16	Mus musculus (Mouse)	Low	8	Detail
Q499X7	TrEMBL	Q499X7_MOUSE	Coro1c	Mus musculus (Mouse)	High	6	Detail
Q4FZK4	TrEMBL	Q4FZK4_MOUSE	Ddb2	Mus musculus (Mouse)	Middle	3	Detail
Q4FZL6	TrEMBL	Q4FZL6_MOUSE	Fbxw15	Mus musculus (Mouse)	Low	4	Detail
Q4FZL9	TrEMBL	Q4FZL9_MOUSE	Fbxw14	Mus musculus (Mouse)	Low	5	Detail
Q4PLJ2	TrEMBL	Q4PLJ2_MOUSE	Fbxw15	Mus musculus (Mouse)	Low	7	Detail
Q4V9X1	TrEMBL	Q4V9X1_MOUSE	Wdr12	Mus musculus (Mouse)	High	7	Detail
Q501L4	TrEMBL	Q501L4_MOUSE	Gtf3c4	Mus musculus (Mouse)	Low	7	Detail
Q505Q0	TrEMBL	Q505Q0_MOUSE	Wdr36	Mus musculus (Mouse)	High	14	Detail
Q50DZ7	TrEMBL	Q50DZ7_MOUSE	Lgi2	Mus musculus (Mouse)	Low	7	Detail
Q543B9	TrEMBL	Q543B9_MOUSE	Prep	Mus musculus (Mouse)	Low	10	Detail
Q54AE3	TrEMBL	Q54AE3_MOUSE	Gnb3	Mus musculus (Mouse)	High	7	Detail
Q571J4	TrEMBL	Q571J4_MOUSE	Klhl5	Mus musculus (Mouse)	Low	5	Detail
Q571J7	TrEMBL	Q571J7_MOUSE	Ppp2r2a	Mus musculus (Mouse)	Low	2	Detail
Q571K3	TrEMBL	Q571K3_MOUSE	Lrp5	Mus musculus (Mouse)	Low	23	Detail
Q5DTF0	TrEMBL	Q5DTF0_MOUSE	Klhl2	Mus musculus (Mouse)	Middle	7	Detail
Q5DTI7	TrEMBL	Q5DTI7_MOUSE	Tle2	Mus musculus (Mouse)	High	7	Detail
Q5DTP3	TrEMBL	Q5DTP3_MOUSE	Nhlrc3	Mus musculus (Mouse)	Low	4	Detail
Q5DTX3	TrEMBL	Q5DTX3_MOUSE	Klhl1	Mus musculus (Mouse)	Low	7	Detail
Q5DU30	TrEMBL	Q5DU30_MOUSE	Apaf1	Mus musculus (Mouse)	High	14	Detail
Q5HZG7	TrEMBL	Q5HZG7_MOUSE	Dmwd	Mus musculus (Mouse)	High	7	Detail
Q5KU38	TrEMBL	Q5KU38_MOUSE	Vps39	Mus musculus (Mouse)	Middle	6	Detail
Q5PPQ7	TrEMBL	Q5PPQ7_MOUSE	Coro1c	Mus musculus (Mouse)	High	6	Detail
Q5SQA2	TrEMBL	Q5SQA2_MOUSE	Tle1	Mus musculus (Mouse)	High	7	Detail
Q5SQA3	TrEMBL	Q5SQA3_MOUSE	Tle1	Mus musculus (Mouse)	High	7	Detail
Q5SQA4	TrEMBL	Q5SQA4_MOUSE	Tle1	Mus musculus (Mouse)	High	7	Detail
Q5SQA5	TrEMBL	Q5SQA5_MOUSE	Tle1	Mus musculus (Mouse)	Low	0	Detail
Q5SW18	TrEMBL	Q5SW18_MOUSE	Pafah1b1	Mus musculus (Mouse)	High	7	Detail
Q5SWI1	TrEMBL	Q5SWI1_MOUSE	Bcas3	Mus musculus (Mouse)	Low	2	Detail
Q5SXR6	TrEMBL	Q5SXR6_MOUSE	Cltc	Mus musculus (Mouse)	Low	7	Detail
Q5U467	TrEMBL	Q5U467_MOUSE	Fbxw20	Mus musculus (Mouse)	Middle	8	Detail
Q5U4C2	TrEMBL	Q5U4C2_MOUSE	Dpp6	Mus musculus (Mouse)	Low	10	Detail
Q5XG67	TrEMBL	Q5XG67_MOUSE	Fbxw22	Mus musculus (Mouse)	Low	8	Detail
Q5XJZ3	TrEMBL	Q5XJZ3_MOUSE	Grwd1	Mus musculus (Mouse)	High	6	Detail
Q5XKB2	TrEMBL	Q5XKB2_MOUSE	Tep1	Mus musculus (Mouse)	High	14	Detail
Q61621	TrEMBL	Q61621_MOUSE	Gnb1	Mus musculus (Mouse)	Middle	2	Detail
Q63ZW9	TrEMBL	Q63ZW9_MOUSE	Copa	Mus musculus (Mouse)	High	9	Detail
Q640Q9	TrEMBL	Q640Q9_MOUSE	Hps5	Mus musculus (Mouse)	Low	7	Detail
Q66JY5	TrEMBL	Q66JY5_MOUSE	Fbxw24	Mus musculus (Mouse)	Low	7	Detail
Q68EM0	TrEMBL	Q68EM0_MOUSE	Wdr81	Mus musculus (Mouse)	High	7	Detail
Q68FC6	TrEMBL	Q68FC6_MOUSE	Wdr43	Mus musculus (Mouse)	Middle	5	Detail
Q69ZD9	TrEMBL	Q69ZD9_MOUSE	Gnb1l	Mus musculus (Mouse)	High	7	Detail
Q69ZF2	TrEMBL	Q69ZF2_MOUSE	Wdfy4	Mus musculus (Mouse)	High	6	Detail
Q69ZK3	TrEMBL	Q69ZK3_MOUSE	Tulp4	Mus musculus (Mouse)	Middle	7	Detail
Q69ZL7	TrEMBL	Q69ZL7_MOUSE	Wdr35	Mus musculus (Mouse)	Middle	12	Detail
Q69ZY9	TrEMBL	Q69ZY9_MOUSE	Klhl18	Mus musculus (Mouse)	Middle	7	Detail
Q6IR16	TrEMBL	Q6IR16_MOUSE	Tle2	Mus musculus (Mouse)	High	7	Detail
Q6KAS0	TrEMBL	Q6KAS0_MOUSE	Gemin5	Mus musculus (Mouse)	High	11	Detail
Q6KAT3	TrEMBL	Q6KAT3_MOUSE	Cndp2	Mus musculus (Mouse)	Low	0	Detail
Q6NSR2	TrEMBL	Q6NSR2_MOUSE	Srsf11	Mus musculus (Mouse)	Low	0	Detail
Q6NSU4	TrEMBL	Q6NSU4_MOUSE	Wdr36	Mus musculus (Mouse)	Low	1	Detail
Q6NV54	TrEMBL	Q6NV54_MOUSE	Mapk8ip3	Mus musculus (Mouse)	Low	2	Detail
Q6NVB7	TrEMBL	Q6NVB7_MOUSE	Coro2a	Mus musculus (Mouse)	Low	0	Detail
Q6P1F1	TrEMBL	Q6P1F1_MOUSE	Mapk8ip3	Mus musculus (Mouse)	Low	6	Detail
Q6P236	TrEMBL	Q6P236_MOUSE	Wdr33	Mus musculus (Mouse)	Middle	3	Detail
Q6P2L4	TrEMBL	Q6P2L4_MOUSE	Nbea	Mus musculus (Mouse)	High	7	Detail
Q6P8W0	TrEMBL	Q6P8W0_MOUSE	Wdr81	Mus musculus (Mouse)	Middle	4	Detail
Q6PA03	TrEMBL	Q6PA03_MOUSE	Spag9	Mus musculus (Mouse)	Low	6	Detail
Q6PAS7	TrEMBL	Q6PAS7_MOUSE	Fbxw9	Mus musculus (Mouse)	Middle	5	Detail
Q6PAS9	TrEMBL	Q6PAS9_MOUSE	Rae1	Mus musculus (Mouse)	Middle	4	Detail
Q6PDS9	TrEMBL	Q6PDS9_MOUSE	Tle4	Mus musculus (Mouse)	Middle	2	Detail
Q6PFE1	TrEMBL	Q6PFE1_MOUSE	Klhl5	Mus musculus (Mouse)	Low	5	Detail
Q6PFG2	TrEMBL	Q6PFG2_MOUSE	Tle1	Mus musculus (Mouse)	High	7	Detail
Q6PGA3	TrEMBL	Q6PGA3_MOUSE	Klhl4	Mus musculus (Mouse)	Low	5	Detail
Q6ZPU3	TrEMBL	Q6ZPU3_MOUSE	Rptor	Mus musculus (Mouse)	High	7	Detail
Q6ZQ01	TrEMBL	Q6ZQ01_MOUSE	mKIAA1017	Mus musculus (Mouse)	Low	6	Detail
Q6ZQ45	TrEMBL	Q6ZQ45_MOUSE	Nup155	Mus musculus (Mouse)	Low	7	Detail
Q6ZQ51	TrEMBL	Q6ZQ51_MOUSE	mKIAA0770	Mus musculus (Mouse)	Low	2	Detail
Q6ZQ91	TrEMBL	Q6ZQ91_MOUSE	Ift140	Mus musculus (Mouse)	Low	11	Detail
Q6ZQB1	TrEMBL	Q6ZQB1_MOUSE	Kif21b	Mus musculus (Mouse)	Middle	3	Detail
Q6ZQE1	TrEMBL	Q6ZQE1_MOUSE	Tecpr2	Mus musculus (Mouse)	Low	7	Detail
Q7TMM0	TrEMBL	Q7TMM0_MOUSE	Wdr75	Mus musculus (Mouse)	High	6	Detail
Q7TMN9	TrEMBL	Q7TMN9_MOUSE	Nbeal1	Mus musculus (Mouse)	High	7	Detail
Q7TMU2	TrEMBL	Q7TMU2_MOUSE	Wsb1	Mus musculus (Mouse)	High	7	Detail
Q7TPQ7	TrEMBL	Q7TPQ7_MOUSE	Ppp2r2a	Mus musculus (Mouse)	Middle	3	Detail
Q7TT04	TrEMBL	Q7TT04_MOUSE	Nup43	Mus musculus (Mouse)	High	7	Detail
Q80TC1	TrEMBL	Q80TC1_MOUSE	Tle3	Mus musculus (Mouse)	High	7	Detail
Q80TG4	TrEMBL	Q80TG4_MOUSE	Tle4	Mus musculus (Mouse)	High	7	Detail
Q80U89	TrEMBL	Q80U89_MOUSE	mKIAA0034	Mus musculus (Mouse)	Low	2	Detail
Q80VE9	TrEMBL	Q80VE9_MOUSE	Tle4	Mus musculus (Mouse)	Middle	4	Detail
Q80VM5	TrEMBL	Q80VM5_MOUSE	Dpp6	Mus musculus (Mouse)	Low	7	Detail
Q80VS5	TrEMBL	Q80VS5_MOUSE	Palb2	Mus musculus (Mouse)	Low	7	Detail
Q80VY1	TrEMBL	Q80VY1_MOUSE		Mus musculus (Mouse)	Middle	5	Detail
Q80WA7	TrEMBL	Q80WA7_MOUSE	Prpf4	Mus musculus (Mouse)	High	7	Detail
Q80WV5	TrEMBL	Q80WV5_MOUSE	Tle2	Mus musculus (Mouse)	Low	0	Detail
Q80X48	TrEMBL	Q80X48_MOUSE	Nup155	Mus musculus (Mouse)	Low	7	Detail
Q80XH3	TrEMBL	Q80XH3_MOUSE	Tle6	Mus musculus (Mouse)	High	8	Detail
Q80XN6	TrEMBL	Q80XN6_MOUSE	Fbxw9	Mus musculus (Mouse)	High	7	Detail
Q80ZI9	TrEMBL	Q80ZI9_MOUSE	Wdr1	Mus musculus (Mouse)	High	13	Detail
Q80ZU1	TrEMBL	Q80ZU1_MOUSE	Dcaf7	Mus musculus (Mouse)	High	7	Detail
Q811G7	TrEMBL	Q811G7_MOUSE	Klhl4	Mus musculus (Mouse)	Low	5	Detail
Q8BHI6	TrEMBL	Q8BHI6_MOUSE	Wdr36	Mus musculus (Mouse)	High	12	Detail
Q8BHW1	TrEMBL	Q8BHW1_MOUSE	Utp18	Mus musculus (Mouse)	High	6	Detail
Q8BI38	TrEMBL	Q8BI38_MOUSE	Fbxw21	Mus musculus (Mouse)	Low	7	Detail
Q8BI39	TrEMBL	Q8BI39_MOUSE	Fbxw15	Mus musculus (Mouse)	Low	7	Detail
Q8BI57	TrEMBL	Q8BI57_MOUSE	Fbxw13	Mus musculus (Mouse)	Low	2	Detail
Q8BI58	TrEMBL	Q8BI58_MOUSE	Fbxw26	Mus musculus (Mouse)	Low	8	Detail
Q8BIF7	TrEMBL	Q8BIF7_MOUSE	Grwd1	Mus musculus (Mouse)	Middle	5	Detail
Q8BIR6	TrEMBL	Q8BIR6_MOUSE	Sema4b	Mus musculus (Mouse)	Low	2	Detail
Q8BJN7	TrEMBL	Q8BJN7_MOUSE		Mus musculus (Mouse)	Middle	3	Detail
Q8BKJ0	TrEMBL	Q8BKJ0_MOUSE	Nup155	Mus musculus (Mouse)	Low	7	Detail
Q8BKW0	TrEMBL	Q8BKW0_MOUSE	Wdr61	Mus musculus (Mouse)	Middle	3	Detail
Q8BKZ6	TrEMBL	Q8BKZ6_MOUSE	Wdr92	Mus musculus (Mouse)	Middle	4	Detail
Q8BLF5	TrEMBL	Q8BLF5_MOUSE	Nup155	Mus musculus (Mouse)	Low	7	Detail
Q8BLJ6	TrEMBL	Q8BLJ6_MOUSE	Klhl4	Mus musculus (Mouse)	Low	5	Detail
Q8BLM6	TrEMBL	Q8BLM6_MOUSE	Nup155	Mus musculus (Mouse)	Low	7	Detail
Q8BLN0	TrEMBL	Q8BLN0_MOUSE	Coro2a	Mus musculus (Mouse)	High	6	Detail
Q8BMQ1	TrEMBL	Q8BMQ1_MOUSE	Gnb3	Mus musculus (Mouse)	High	7	Detail
Q8BN84	TrEMBL	Q8BN84_MOUSE	Wdr95	Mus musculus (Mouse)	High	9	Detail
Q8BNH9	TrEMBL	Q8BNH9_MOUSE	Llgl1	Mus musculus (Mouse)	Low	3	Detail
Q8BPW7	TrEMBL	Q8BPW7_MOUSE	Wdr72	Mus musculus (Mouse)	Middle	2	Detail
Q8BQ04	TrEMBL	Q8BQ04_MOUSE		Mus musculus (Mouse)	High	7	Detail
Q8BQF0	TrEMBL	Q8BQF0_MOUSE	Nup88	Mus musculus (Mouse)	Low	7	Detail
Q8BR49	TrEMBL	Q8BR49_MOUSE	Herc1	Mus musculus (Mouse)	Middle	4	Detail
Q8BRC5	TrEMBL	Q8BRC5_MOUSE	Wdr33	Mus musculus (Mouse)	Middle	3	Detail
Q8BRP0	TrEMBL	Q8BRP0_MOUSE	Wdr19	Mus musculus (Mouse)	High	9	Detail
Q8BRX5	TrEMBL	Q8BRX5_MOUSE	Nbeal1	Mus musculus (Mouse)	High	7	Detail
Q8BS25	TrEMBL	Q8BS25_MOUSE	Fbxw2	Mus musculus (Mouse)	Middle	5	Detail
Q8BSJ8	TrEMBL	Q8BSJ8_MOUSE	Phip	Mus musculus (Mouse)	High	8	Detail
Q8BSM6	TrEMBL	Q8BSM6_MOUSE	Lrba	Mus musculus (Mouse)	High	7	Detail
Q8BSQ6	TrEMBL	Q8BSQ6_MOUSE		Mus musculus (Mouse)	High	8	Detail
Q8BT98	TrEMBL	Q8BT98_MOUSE	Nup43	Mus musculus (Mouse)	Middle	2	Detail
Q8BTE2	TrEMBL	Q8BTE2_MOUSE	Nbeal2	Mus musculus (Mouse)	Low	2	Detail
Q8BTF0	TrEMBL	Q8BTF0_MOUSE	Copa	Mus musculus (Mouse)	High	12	Detail
Q8BTJ0	TrEMBL	Q8BTJ0_MOUSE	Prpf4	Mus musculus (Mouse)	High	7	Detail
Q8BU75	TrEMBL	Q8BU75_MOUSE	Aaas	Mus musculus (Mouse)	Low	3	Detail
Q8BUA6	TrEMBL	Q8BUA6_MOUSE	Nup155	Mus musculus (Mouse)	Low	7	Detail
Q8BUH3	TrEMBL	Q8BUH3_MOUSE	Nbas	Mus musculus (Mouse)	Low	5	Detail
Q8BUJ2	TrEMBL	Q8BUJ2_MOUSE	Vps39	Mus musculus (Mouse)	Low	2	Detail
Q8BUX1	TrEMBL	Q8BUX1_MOUSE	Klhl4	Mus musculus (Mouse)	Low	5	Detail
Q8BVB4	TrEMBL	Q8BVB4_MOUSE	Ppp2r2b	Mus musculus (Mouse)	High	7	Detail
Q8BVQ0	TrEMBL	Q8BVQ0_MOUSE	Wdr61	Mus musculus (Mouse)	High	6	Detail
Q8BW04	TrEMBL	Q8BW04_MOUSE	Pwp1	Mus musculus (Mouse)	Middle	4	Detail
Q8BX69	TrEMBL	Q8BX69_MOUSE	Kif21b	Mus musculus (Mouse)	Low	1	Detail
Q8BXL1	TrEMBL	Q8BXL1_MOUSE	Klhl18	Mus musculus (Mouse)	Low	4	Detail
Q8BY36	TrEMBL	Q8BY36_MOUSE	Vps39	Mus musculus (Mouse)	Low	2	Detail
Q8BYS1	TrEMBL	Q8BYS1_MOUSE	Lgi2	Mus musculus (Mouse)	Low	6	Detail
Q8BZS8	TrEMBL	Q8BZS8_MOUSE	Wdr44	Mus musculus (Mouse)	High	6	Detail
Q8C027	TrEMBL	Q8C027_MOUSE	Vps11	Mus musculus (Mouse)	Low	7	Detail
Q8C051	TrEMBL	Q8C051_MOUSE	Vps39	Mus musculus (Mouse)	Low	2	Detail
Q8C0T4	TrEMBL	Q8C0T4_MOUSE	Wdr63	Mus musculus (Mouse)	High	8	Detail
Q8C1K2	TrEMBL	Q8C1K2_MOUSE	Ercc8	Mus musculus (Mouse)	High	6	Detail
Q8C1S8	TrEMBL	Q8C1S8_MOUSE	Nhlrc2	Mus musculus (Mouse)	Low	7	Detail
Q8C2K8	TrEMBL	Q8C2K8_MOUSE	Traf7	Mus musculus (Mouse)	High	7	Detail
Q8C2W8	TrEMBL	Q8C2W8_MOUSE	Fbxw19	Mus musculus (Mouse)	Low	8	Detail
Q8C2Y5	TrEMBL	Q8C2Y5_MOUSE	Fbxw14	Mus musculus (Mouse)	High	7	Detail
Q8C4I7	TrEMBL	Q8C4I7_MOUSE	Fbxw9	Mus musculus (Mouse)	Middle	5	Detail
Q8C5H3	TrEMBL	Q8C5H3_MOUSE	Rbbp7	Mus musculus (Mouse)	High	7	Detail
Q8C6A3	TrEMBL	Q8C6A3_MOUSE	Prep	Mus musculus (Mouse)	Low	10	Detail
Q8C711	TrEMBL	Q8C711_MOUSE	Wdr7	Mus musculus (Mouse)	High	9	Detail
Q8C7M6	TrEMBL	Q8C7M6_MOUSE		Mus musculus (Mouse)	Middle	3	Detail
Q8C7W0	TrEMBL	Q8C7W0_MOUSE	Spag9	Mus musculus (Mouse)	Low	2	Detail
Q8C841	TrEMBL	Q8C841_MOUSE	Wsb1	Mus musculus (Mouse)	Middle	3	Detail
Q8C8Q3	TrEMBL	Q8C8Q3_MOUSE		Mus musculus (Mouse)	Middle	5	Detail
Q8C8Y2	TrEMBL	Q8C8Y2_MOUSE	Wdr17	Mus musculus (Mouse)	High	14	Detail
Q8C908	TrEMBL	Q8C908_MOUSE	Ppwd1	Mus musculus (Mouse)	Middle	2	Detail
Q8CA54	TrEMBL	Q8CA54_MOUSE	Coro7	Mus musculus (Mouse)	Middle	5	Detail
Q8CAB6	TrEMBL	Q8CAB6_MOUSE		Mus musculus (Mouse)	Low	2	Detail
Q8CAD9	TrEMBL	Q8CAD9_MOUSE		Mus musculus (Mouse)	Low	7	Detail
Q8CAT3	TrEMBL	Q8CAT3_MOUSE		Mus musculus (Mouse)	Middle	4	Detail
Q8CBU3	TrEMBL	Q8CBU3_MOUSE		Mus musculus (Mouse)	High	6	Detail
Q8CCH8	TrEMBL	Q8CCH8_MOUSE	Fbxw2	Mus musculus (Mouse)	High	7	Detail
Q8CCY1	TrEMBL	Q8CCY1_MOUSE	Klhl1	Mus musculus (Mouse)	Middle	7	Detail
Q8CDS5	TrEMBL	Q8CDS5_MOUSE	4930432E11Rik	Mus musculus (Mouse)	High	13	Detail
Q8CE86	TrEMBL	Q8CE86_MOUSE	Tbl3	Mus musculus (Mouse)	High	14	Detail
Q8CEH9	TrEMBL	Q8CEH9_MOUSE	Wdr47	Mus musculus (Mouse)	High	7	Detail
Q8CFE8	TrEMBL	Q8CFE8_MOUSE	Fbxw17	Mus musculus (Mouse)	Middle	8	Detail
Q8CFV1	TrEMBL	Q8CFV1_MOUSE	Wdr6	Mus musculus (Mouse)	High	7	Detail
Q8CFX0	TrEMBL	Q8CFX0_MOUSE	Wdr17	Mus musculus (Mouse)	High	13	Detail
Q8CHB5	TrEMBL	Q8CHB5_MOUSE	Mapk8ip3	Mus musculus (Mouse)	Low	6	Detail
Q8CHB9	TrEMBL	Q8CHB9_MOUSE	Wdfy3	Mus musculus (Mouse)	Middle	5	Detail
Q8CHD5	TrEMBL	Q8CHD5_MOUSE	Fbxw11	Mus musculus (Mouse)	High	7	Detail
Q8CIJ3	TrEMBL	Q8CIJ3_MOUSE	Eif3b	Mus musculus (Mouse)	Low	14	Detail
Q8CIU1	TrEMBL	Q8CIU1_MOUSE	Klhl8	Mus musculus (Mouse)	Middle	7	Detail
Q8JZZ2	TrEMBL	Q8JZZ2_MOUSE	Wdtc1	Mus musculus (Mouse)	Middle	2	Detail
Q8K0I9	TrEMBL	Q8K0I9_MOUSE	Dmwd	Mus musculus (Mouse)	Middle	2	Detail
Q8K1G7	TrEMBL	Q8K1G7_MOUSE	Wdr33	Mus musculus (Mouse)	Middle	3	Detail
Q8K265	TrEMBL	Q8K265_MOUSE	Wdr18	Mus musculus (Mouse)	Middle	4	Detail
Q8K2C1	TrEMBL	Q8K2C1_MOUSE	Aamp	Mus musculus (Mouse)	High	8	Detail
Q8K2C4	TrEMBL	Q8K2C4_MOUSE	Pwp2	Mus musculus (Mouse)	Middle	4	Detail
Q8K2U3	TrEMBL	Q8K2U3_MOUSE	Klhl20	Mus musculus (Mouse)	Low	4	Detail
Q8K335	TrEMBL	Q8K335_MOUSE	Grwd1	Mus musculus (Mouse)	High	6	Detail
Q8K3B7	TrEMBL	Q8K3B7_MOUSE	Klhl18	Mus musculus (Mouse)	Middle	6	Detail
Q8K412	TrEMBL	Q8K412_MOUSE	Wdr13	Mus musculus (Mouse)	High	7	Detail
Q8R0J5	TrEMBL	Q8R0J5_MOUSE	Wdr20	Mus musculus (Mouse)	High	7	Detail
Q8R0L6	TrEMBL	Q8R0L6_MOUSE	Coro2a	Mus musculus (Mouse)	Low	0	Detail
Q8R0T3	TrEMBL	Q8R0T3_MOUSE	Wdr46	Mus musculus (Mouse)	High	7	Detail
Q8R159	TrEMBL	Q8R159_MOUSE	Wdr81	Mus musculus (Mouse)	High	6	Detail
Q8R334	TrEMBL	Q8R334_MOUSE	Klhl5	Mus musculus (Mouse)	Low	4	Detail
Q8R3F7	TrEMBL	Q8R3F7_MOUSE	Aaas	Mus musculus (Mouse)	High	9	Detail
Q8R3I5	TrEMBL	Q8R3I5_MOUSE	Wdfy1	Mus musculus (Mouse)	Middle	5	Detail
Q8R3V4	TrEMBL	Q8R3V4_MOUSE	Wdr74	Mus musculus (Mouse)	Middle	3	Detail
Q8R538	TrEMBL	Q8R538_MOUSE	Pwp2	Mus musculus (Mouse)	High	14	Detail
Q8R539	TrEMBL	Q8R539_MOUSE	Wdr6	Mus musculus (Mouse)	High	19	Detail
Q8VD07	TrEMBL	Q8VD07_MOUSE	Egf	Mus musculus (Mouse)	Low	7	Detail
Q8VDN1	TrEMBL	Q8VDN1_MOUSE	Wdr36	Mus musculus (Mouse)	Middle	3	Detail
Q8VE81	TrEMBL	Q8VE81_MOUSE	Wsb1	Mus musculus (Mouse)	Middle	3	Detail
Q91X61	TrEMBL	Q91X61_MOUSE	Wdr55	Mus musculus (Mouse)	Middle	2	Detail
Q91YC8	TrEMBL	Q91YC8_MOUSE	Ddb1	Mus musculus (Mouse)	Low	19	Detail
Q91Z25	TrEMBL	Q91Z25_MOUSE	Arpc1b	Mus musculus (Mouse)	High	7	Detail
Q921S9	TrEMBL	Q921S9_MOUSE	Nup43	Mus musculus (Mouse)	Middle	2	Detail
Q922C7	TrEMBL	Q922C7_MOUSE	Fbxw11	Mus musculus (Mouse)	Middle	5	Detail
Q99L53	TrEMBL	Q99L53_MOUSE	Fbxw2	Mus musculus (Mouse)	Middle	2	Detail
Q99LF7	TrEMBL	Q99LF7_MOUSE	Dcaf4	Mus musculus (Mouse)	Middle	7	Detail
Q9CPQ6	TrEMBL	Q9CPQ6_MOUSE	Fbxw2	Mus musculus (Mouse)	Middle	2	Detail
Q9CQG8	TrEMBL	Q9CQG8_MOUSE	Lrrk2	Mus musculus (Mouse)	Low	5	Detail
Q9CRF5	TrEMBL	Q9CRF5_MOUSE	Wdr75	Mus musculus (Mouse)	High	13	Detail
Q9CSI6	TrEMBL	Q9CSI6_MOUSE	Bub3	Mus musculus (Mouse)	Low	1	Detail
Q9CSK2	TrEMBL	Q9CSK2_MOUSE	Pwp1	Mus musculus (Mouse)	Middle	5	Detail
Q9CT17	TrEMBL	Q9CT17_MOUSE	Srsf11	Mus musculus (Mouse)	Low	0	Detail
Q9CTB9	TrEMBL	Q9CTB9_MOUSE		Mus musculus (Mouse)	Middle	4	Detail
Q9CTC0	TrEMBL	Q9CTC0_MOUSE	Pwp1	Mus musculus (Mouse)	Middle	3	Detail
Q9CU21	TrEMBL	Q9CU21_MOUSE	Gnb5	Mus musculus (Mouse)	Middle	4	Detail
Q9CUL7	TrEMBL	Q9CUL7_MOUSE	Wdr35	Mus musculus (Mouse)	High	8	Detail
Q9CUP3	TrEMBL	Q9CUP3_MOUSE	Cfap43	Mus musculus (Mouse)	Low	5	Detail
Q9CW64	TrEMBL	Q9CW64_MOUSE	Nhlrc2	Mus musculus (Mouse)	Low	7	Detail
Q9CWU3	TrEMBL	Q9CWU3_MOUSE	Ppp2r2a	Mus musculus (Mouse)	Middle	5	Detail
Q9CXX5	TrEMBL	Q9CXX5_MOUSE	Wdr17	Mus musculus (Mouse)	High	6	Detail
Q9CY49	TrEMBL	Q9CY49_MOUSE	Tbl2	Mus musculus (Mouse)	High	7	Detail
Q9D1B0	TrEMBL	Q9D1B0_MOUSE	Fbxw9	Mus musculus (Mouse)	Middle	3	Detail
Q9D1P6	TrEMBL	Q9D1P6_MOUSE	Wdr33	Mus musculus (Mouse)	Middle	3	Detail
Q9D3W6	TrEMBL	Q9D3W6_MOUSE	Poc1b	Mus musculus (Mouse)	High	7	Detail
Q9D3X2	TrEMBL	Q9D3X2_MOUSE	Daw1	Mus musculus (Mouse)	High	6	Detail
Q9D4P2	TrEMBL	Q9D4P2_MOUSE	Spag16	Mus musculus (Mouse)	Middle	2	Detail
Q9D4T2	TrEMBL	Q9D4T2_MOUSE	Daw1	Mus musculus (Mouse)	High	7	Detail
Q9D5I8	TrEMBL	Q9D5I8_MOUSE	Wdr95	Mus musculus (Mouse)	Middle	5	Detail
Q9D5X2	TrEMBL	Q9D5X2_MOUSE	Fbxw2	Mus musculus (Mouse)	Low	1	Detail
Q9D669	TrEMBL	Q9D669_MOUSE	Cfap43	Mus musculus (Mouse)	Low	11	Detail
Q9DAD3	TrEMBL	Q9DAD3_MOUSE	Wdfy1	Mus musculus (Mouse)	Middle	3	Detail
Q9DBM8	TrEMBL	Q9DBM8_MOUSE	Wdr1	Mus musculus (Mouse)	High	13	Detail
Q9DC08	TrEMBL	Q9DC08_MOUSE	Wdr1	Mus musculus (Mouse)	High	13	Detail
Q9ET41	TrEMBL	Q9ET41_MOUSE	Copa	Mus musculus (Mouse)	Low	0	Detail
Q9JJ27	TrEMBL	Q9JJ27_MOUSE	Llglh	Mus musculus (Mouse)	Low	2	Detail
Q9QUH1	TrEMBL	Q9QUH1_MOUSE	Fbxw2	Mus musculus (Mouse)	High	7	Detail
R4GML0	TrEMBL	R4GML0_MOUSE	Zfp106	Mus musculus (Mouse)	High	8	Detail
R4GML5	TrEMBL	R4GML5_MOUSE	Dnaic2	Mus musculus (Mouse)	High	7	Detail
S4R186	TrEMBL	S4R186_MOUSE	Wdr45	Mus musculus (Mouse)	Low	1	Detail
S4R1L5	TrEMBL	S4R1L5_MOUSE	Birc6	Mus musculus (Mouse)	Low	2	Detail
S4R1X1	TrEMBL	S4R1X1_MOUSE	Wdr91	Mus musculus (Mouse)	Middle	4	Detail
S4R225	TrEMBL	S4R225_MOUSE	Wdr13	Mus musculus (Mouse)	High	7	Detail
S4R282	TrEMBL	S4R282_MOUSE	Ift122	Mus musculus (Mouse)	Middle	4	Detail
S4R290	TrEMBL	S4R290_MOUSE	Wdr41	Mus musculus (Mouse)	High	7	Detail
S4R2A9	TrEMBL	S4R2A9_MOUSE	Sec31a	Mus musculus (Mouse)	Low	3	Detail
S4R2P8	TrEMBL	S4R2P8_MOUSE	Birc6	Mus musculus (Mouse)	Low	2	Detail
V9GXE7	TrEMBL	V9GXE7_MOUSE	Strn4	Mus musculus (Mouse)	Middle	4	Detail
V9GXW0	TrEMBL	V9GXW0_MOUSE	Cdc20	Mus musculus (Mouse)	Middle	3	Detail
Z4YJW0	TrEMBL	Z4YJW0_MOUSE	Emc1	Mus musculus (Mouse)	Low	16	Detail
Z4YK23	TrEMBL	Z4YK23_MOUSE	Wdr76	Mus musculus (Mouse)	Middle	2	Detail
Z4YMB8	TrEMBL	Z4YMB8_MOUSE	Spag9	Mus musculus (Mouse)	Low	2	Detail
Z4YN28	TrEMBL	Z4YN28_MOUSE	Dcaf10	Mus musculus (Mouse)	Low	4	Detail
