# Supplementary material for: Compound heterozygous mutations in a mouse model of Leber congenital amaurosis reveal the role of CCT2 in photoreceptor maintenance
Source: Commun Biol. 2024 Jun 3;7:676. doi: 10.1038/s42003-024-06384-2 (PMC11148128; doi:10.1038/s42003-024-06384-2)
Supplement: Supplementary file 5 — Supplementary Data 3 [file 42003_2024_6384_MOESM5_ESM.xlsx]

## Sheet: Sheet1
Supplementary table S3
Primary antibodies
Name	Clone	Supplier	Cat. Num.	Concentrations
CCT2		Cell signaling technology	#3561	1:500 for IHC, 1:1000 for WB
Rhodopsin	RET-P1	Merck/Sigma-Aldrich	MAB5316	1:500 for IHC
Cone Arrestin		Merck/Sigma-Aldrich	AB15282	1:500 for IHC
RBPMS		Merck/Sigma-Aldrich	ABN1376	1:500 for IHC
PKC	MC5	Merck/Sigma-Aldrich	P5704	1:500 for IHC
Pax6		MBL	PD022	1:500 for IHC
Iba1		Wako	#019-19741	1:300 for IHC
GNAT1		Novus biologicals	NBP2-20696	1:1000 for WB
GNB1		abcam	ab137635	1:1000 for WB
BBS2		Proteintech	#11188-2-AP	1:1000 for WB
BBS7		Proteintech	#18961-1-AP	1:1000 for WB
H-2K	Y-3	Merck/Sigma-Aldrich	MABF946	1:300 for IHC
CCDC181		Merck/Sigma-Aldrich	HPA027312	1:500 for IHC, 1:1000 for WB
alpha Tubulin (acetyl K40)	6-11B-1	abcam	ab24610	1:500 for IHC, 1:1000 for WB
IFT88		Proteintech	13967-1-AP	1:300 for IHC
Myc tag	4A6	Merck	#05-724	1:1000 for WB
Myc tag		MBL	#562	1:1000 for WB
β-Actin (HRP-conjugated)		MBL	PM053-7	1:5000 for WB
alpha Tubulin	236-10501	Thermo/Invitrogen	A11126	1:1000 for WB
Secondary antibodies for Immunostaining
Name	Host/Antigen	Supplier	Cat. Num.	Concentrations
Alexa Fluor Plus 488	Goat/Mouse IgG	Thermo Fisher Scientific	A32723	1:2000 for IHC
Alexa Fluor 568	Goat/Mouse IgG	Thermo Fisher Scientific	A11031	1:2000 for IHC
Alexa Fluor 488	Goat/Rabbit IgG	Thermo Fisher Scientific	A11034	1:2000 for IHC
Alexa Fluor 568	Goat/Rabbit IgG	Thermo Fisher Scientific	A11036	1:2000 for IHC
Alexa Fluor 647	Goat/Rabbit IgG	Thermo Fisher Scientific	A21245	1:2000 for IHC
Alexa Fluor 568	Goat/Guinea pig IgG	Thermo Fisher Scientific	A11075	1:2000 for IHC
Secondary antibodies for western blotting
Name		Supplier	Cat. Num.
Anti-mouse IgG, HRP-linked whole antibody		GE Healthcare	NA931V	1:10000 for WB
Anti-rabbit IgG, HRP-linked antibody		Cell signaling technology	#7074S	1:10000 for WB
