# Supplementary material for: Compound heterozygous mutations in a mouse model of Leber congenital amaurosis reveal the role of CCT2 in photoreceptor maintenance
Source: Commun Biol. 2024 Jun 3;7:676. doi: 10.1038/s42003-024-06384-2 (PMC11148128; doi:10.1038/s42003-024-06384-2)
Supplement: Supplementary file 6 — Supplementary Data 4 [file 42003_2024_6384_MOESM6_ESM.xlsx]

## Sheet: Figure1b
age_group	Genotype	OT600_mean	OT600_se	OT400_mean	OT400_se	OT200_mean	OT200_se	OCent_mean	OCent_se	ON200_mean	ON200_se	ON400_mean	ON400_se	ON600_mean	ON600_se	IT600_mean	IT600_se	IT400_mean	IT400_se	IT200_mean	IT200_se	ICent_mean	ICent_se	IN200_mean	IN200_se	IN400_mean	IN400_se	IN600_mean	IN600_se
4w	Wt/Wt	106.237	3.20976	99.5678	3.45376	76.756	3.28789	5.63566	0.877436	79.888	2.40348	104.248	2.19895	109.765	2.61185	98.0094	3.26646	87.2284	2.76972	71.4407	3.09265	7.13861	1.07888	76.6807	2.79101	82.4992	2.38862	90.3317	2.50933
4w	Wt/R516H	111.123	1.55711	101.543	2.40078	85.6445	2.49267	10.353	1.42224	82.6403	4.10783	103.8	2.57861	110.512	2.58713	97.8725	1.84356	88.934	2.5199	81.4743	3.56694	13.3044	1.30313	80.6229	4.17163	99.0182	4.06601	101.202	3.11857
4w	R516H/R516H	88.1043	4.01331	77.4245	2.81027	64.022	4.35247	9.53568	1.94989	63.7595	4.90232	84.8768	3.98557	92.9642	3.2382	99.8032	3.64121	82.8111	6.84621	76.9711	7.34775	9.69293	1.56649	77.6773	7.96187	98.3939	2.72879	102.888	3.58867
7w	Wt/Wt	115.138	2.11646	108.66	3.45117	88.1513	4.06003	11.5179	1.83155	79.7434	3.61437	104.768	1.64629	109.274	1.9977	90.1603	2.95776	88.4964	4.07902	80.3054	6.99247	12.6209	2.73531	77.7517	3.76856	92.3503	2.28414	97.0213	2.04272
7w	Wt/R516H	109.571	1.44079	106.041	0.841679	85.312	2.08371	8.79575	0.761026	81.5394	2.12293	98.9909	1.88581	110.234	2.13955	90.8645	2.25148	86.5677	2.65762	72.3796	3.34416	8.53274	0.963726	74.6073	2.62763	87.5739	1.90926	92.4873	1.91581
7w	R516H/R516H	39.7221	4.6885	38.0723	4.497	35.1681	4.06867	12.406	1.46467	33.7838	3.44194	37.4532	3.96911	37.4063	3.504	94.1786	5.53981	87.7477	4.36878	74.254	7.1756	7.54757	1.91089	75.2872	4.43617	87.9169	4.27869	88.2358	4.73879
10w	Wt/Wt	107.921	2.68674	104.125	2.06775	83.4454	3.04585	9.99591	0.93739	84.2371	2.68932	104.92	1.97072	105.659	2.86521	89.2321	3.42338	87.2296	2.45774	81.116	4.5192	8.22009	1.14716	82.1244	4.30541	90.6833	1.39336	94.0225	1.10048
10w	Wt/R516H	106.83	2.45274	103.945	1.66538	81.6816	3.58654	9.74221	1.10971	91.3214	3.71958	107.583	2.24052	109.872	3.96661	91.5778	2.91235	87.3316	3.07773	73.6864	3.39626	11.4654	0.963004	78.5927	4.41637	88.2356	3.9079	93.7521	5.18892
10w	R516H/R516H	19.5945	1.75537	18.0819	2.18655	16.8306	1.22369	13.6637	1.49265	15.0234	2.17366	15.9965	3.62667	16.8422	4.94868	80.8366	5.67984	82.3283	4.40956	79.4804	4.06706	11.5563	1.26493	86.623	1.43871	86.2858	3.76328	80.4958	6.37855
OT: ONL_temporal, ON: ONL_nasal, OCent: ONL_center, IT: INL_temporal, IN: INL_nasal, ICent: INL_center

## Sheet: Figure2a and c
Age_weeks	MouseID	Genotype	Test	Channel	RorL	Response	Voltage
4	231225-2	WtWt	Combined Rod-Cone Response (Dark-adapted 10.0)	Ch1	Right Eye	a_wave_minus	798.952
4	231225-2	WtWt	Combined Rod-Cone Response (Dark-adapted 10.0)	Ch2	Left Eye	a_wave_minus	873.475
4	240201-2	WtWt	Combined Rod-Cone Response (Dark-adapted 10.0)	Ch1	Right Eye	a_wave_minus	580.248
4	240201-2	WtWt	Combined Rod-Cone Response (Dark-adapted 10.0)	Ch2	Left Eye	a_wave_minus	509.861
4	240201-15	WtWt	Combined Rod-Cone Response (Dark-adapted 10.0)	Ch1	Right Eye	a_wave_minus	570.771
4	240201-15	WtWt	Combined Rod-Cone Response (Dark-adapted 10.0)	Ch2	Left Eye	a_wave_minus	699.004
4	240201-18	WtWt	Combined Rod-Cone Response (Dark-adapted 10.0)	Ch1	Right Eye	a_wave_minus	855.637
4	240201-18	WtWt	Combined Rod-Cone Response (Dark-adapted 10.0)	Ch2	Left Eye	a_wave_minus	763.661
4	231225-3	RHRH	Combined Rod-Cone Response (Dark-adapted 10.0)	Ch1	Right Eye	a_wave_minus	670.638
4	231225-3	RHRH	Combined Rod-Cone Response (Dark-adapted 10.0)	Ch2	Left Eye	a_wave_minus	677.248
4	231225-5	RHRH	Combined Rod-Cone Response (Dark-adapted 10.0)	Ch1	Right Eye	a_wave_minus	619.837
4	231225-5	RHRH	Combined Rod-Cone Response (Dark-adapted 10.0)	Ch2	Left Eye	a_wave_minus	618.951
4	231229-6	RHRH	Combined Rod-Cone Response (Dark-adapted 10.0)	Ch1	Right Eye	a_wave_minus	784.772
4	231229-6	RHRH	Combined Rod-Cone Response (Dark-adapted 10.0)	Ch2	Left Eye	a_wave_minus	499.08
4	240201-10	RHRH	Combined Rod-Cone Response (Dark-adapted 10.0)	Ch1	Right Eye	a_wave_minus	763.997
4	240201-10	RHRH	Combined Rod-Cone Response (Dark-adapted 10.0)	Ch2	Left Eye	a_wave_minus	772.586
4	240201-13	RHRH	Combined Rod-Cone Response (Dark-adapted 10.0)	Ch1	Right Eye	a_wave_minus	640.206
4	240201-13	RHRH	Combined Rod-Cone Response (Dark-adapted 10.0)	Ch2	Left Eye	a_wave_minus	405.36
4	240201-1	RHRH	Combined Rod-Cone Response (Dark-adapted 10.0)	Ch1	Right Eye	a_wave_minus	413.964
4	240201-1	RHRH	Combined Rod-Cone Response (Dark-adapted 10.0)	Ch2	Left Eye	a_wave_minus	361.999
7	231213-1	WtWt	Combined Rod-Cone Response (Dark-adapted 10.0)	Ch1	Right Eye	a_wave_minus	567.012
7	231213-1	WtWt	Combined Rod-Cone Response (Dark-adapted 10.0)	Ch2	Left Eye	a_wave_minus	467.988
7	231213-2	WtWt	Combined Rod-Cone Response (Dark-adapted 10.0)	Ch1	Right Eye	a_wave_minus	560.161
7	231213-2	WtWt	Combined Rod-Cone Response (Dark-adapted 10.0)	Ch2	Left Eye	a_wave_minus	319.233
7	231213-8	WtWt	Combined Rod-Cone Response (Dark-adapted 10.0)	Ch1	Right Eye	a_wave_minus	651.187
7	231213-8	WtWt	Combined Rod-Cone Response (Dark-adapted 10.0)	Ch2	Left Eye	a_wave_minus	472.841
7	231213-3	RHRH	Combined Rod-Cone Response (Dark-adapted 10.0)	Ch1	Right Eye	a_wave_minus	26.8331
7	231213-3	RHRH	Combined Rod-Cone Response (Dark-adapted 10.0)	Ch2	Left Eye	a_wave_minus	40.0963
7	231213-7	RHRH	Combined Rod-Cone Response (Dark-adapted 10.0)	Ch1	Right Eye	a_wave_minus	10.7644
7	231213-7	RHRH	Combined Rod-Cone Response (Dark-adapted 10.0)	Ch2	Left Eye	a_wave_minus	19.6237
7	231213-10	RHRH	Combined Rod-Cone Response (Dark-adapted 10.0)	Ch1	Right Eye	a_wave_minus	11.2223
7	231213-10	RHRH	Combined Rod-Cone Response (Dark-adapted 10.0)	Ch2	Left Eye	a_wave_minus	7.89428
10	230928-8	WtWt	Combined Rod-Cone Response (Dark-adapted 10.0)	Ch1	Right Eye	a_wave_minus	260.389
10	230928-8	WtWt	Combined Rod-Cone Response (Dark-adapted 10.0)	Ch2	Left Eye	a_wave_minus	319.848
10	230928-10	WtWt	Combined Rod-Cone Response (Dark-adapted 10.0)	Ch1	Right Eye	a_wave_minus	267.138
10	230928-10	WtWt	Combined Rod-Cone Response (Dark-adapted 10.0)	Ch2	Left Eye	a_wave_minus	285.835
10	230928-13	WtWt	Combined Rod-Cone Response (Dark-adapted 10.0)	Ch1	Right Eye	a_wave_minus	504.365
10	230928-13	WtWt	Combined Rod-Cone Response (Dark-adapted 10.0)	Ch2	Left Eye	a_wave_minus	657.196
10	231017-2	WtWt	Combined Rod-Cone Response (Dark-adapted 10.0)	Ch1	Right Eye	a_wave_minus	563.514
10	231017-2	WtWt	Combined Rod-Cone Response (Dark-adapted 10.0)	Ch2	Left Eye	a_wave_minus	771.326
10	231023-14	WtWt	Combined Rod-Cone Response (Dark-adapted 10.0)	Ch1	Right Eye	a_wave_minus	359.067
10	231023-14	WtWt	Combined Rod-Cone Response (Dark-adapted 10.0)	Ch2	Left Eye	a_wave_minus	358.725
10	230928-11	RHRH	Combined Rod-Cone Response (Dark-adapted 10.0)	Ch1	Right Eye	a_wave_minus	13.8219
10	230928-11	RHRH	Combined Rod-Cone Response (Dark-adapted 10.0)	Ch2	Left Eye	a_wave_minus	27.2515
10	231017-1	RHRH	Combined Rod-Cone Response (Dark-adapted 10.0)	Ch1	Right Eye	a_wave_minus	16.8913
10	231017-1	RHRH	Combined Rod-Cone Response (Dark-adapted 10.0)	Ch2	Left Eye	a_wave_minus	13.9331
10	231023-13	RHRH	Combined Rod-Cone Response (Dark-adapted 10.0)	Ch1	Right Eye	a_wave_minus	11.2029
10	231023-13	RHRH	Combined Rod-Cone Response (Dark-adapted 10.0)	Ch2	Left Eye	a_wave_minus	14.6304
43	211006-1	WtWt	Combined Rod-Cone Response (Dark-adapted 10.0)	Ch1	Right Eye	a_wave_minus	349.818
43	211006-1	WtWt	Combined Rod-Cone Response (Dark-adapted 10.0)	Ch2	Left Eye	a_wave_minus	397.663
43	211006-3	WtWt	Combined Rod-Cone Response (Dark-adapted 10.0)	Ch1	Right Eye	a_wave_minus	452.489
43	211006-3	WtWt	Combined Rod-Cone Response (Dark-adapted 10.0)	Ch2	Left Eye	a_wave_minus	366.977
43	211006-10	WtWt	Combined Rod-Cone Response (Dark-adapted 10.0)	Ch1	Right Eye	a_wave_minus	395.678
43	211006-10	WtWt	Combined Rod-Cone Response (Dark-adapted 10.0)	Ch2	Left Eye	a_wave_minus	368.461
43	211006-2	RHRH	Combined Rod-Cone Response (Dark-adapted 10.0)	Ch1	Right Eye	a_wave_minus	-13.62
43	211006-2	RHRH	Combined Rod-Cone Response (Dark-adapted 10.0)	Ch2	Left Eye	a_wave_minus	-5.63606
43	211006-9	RHRH	Combined Rod-Cone Response (Dark-adapted 10.0)	Ch1	Right Eye	a_wave_minus	3.61683
43	211006-9	RHRH	Combined Rod-Cone Response (Dark-adapted 10.0)	Ch2	Left Eye	a_wave_minus	2.36648
43	211011-2	RHRH	Combined Rod-Cone Response (Dark-adapted 10.0)	Ch1	Right Eye	a_wave_minus	9.34465
43	211011-2	RHRH	Combined Rod-Cone Response (Dark-adapted 10.0)	Ch2	Left Eye	a_wave_minus	-1.71471
4	231225-2	WtWt	Cone Response (Light-adapted 3.0)	Ch1	Right Eye	a_wave_minus	34.8999
4	231225-2	WtWt	Cone Response (Light-adapted 3.0)	Ch2	Left Eye	a_wave_minus	36.2091
4	240201-2	WtWt	Cone Response (Light-adapted 3.0)	Ch1	Right Eye	a_wave_minus	24.5555
4	240201-2	WtWt	Cone Response (Light-adapted 3.0)	Ch2	Left Eye	a_wave_minus	21.6226
4	240201-15	WtWt	Cone Response (Light-adapted 3.0)	Ch1	Right Eye	a_wave_minus	19.7778
4	240201-15	WtWt	Cone Response (Light-adapted 3.0)	Ch2	Left Eye	a_wave_minus	21.6244
4	240201-18	WtWt	Cone Response (Light-adapted 3.0)	Ch1	Right Eye	a_wave_minus	28.4846
4	240201-18	WtWt	Cone Response (Light-adapted 3.0)	Ch2	Left Eye	a_wave_minus	35.2163
4	231225-3	RHRH	Cone Response (Light-adapted 3.0)	Ch1	Right Eye	a_wave_minus	31.091
4	231225-3	RHRH	Cone Response (Light-adapted 3.0)	Ch2	Left Eye	a_wave_minus	25.0809
4	231225-5	RHRH	Cone Response (Light-adapted 3.0)	Ch1	Right Eye	a_wave_minus	29.0529
4	231225-5	RHRH	Cone Response (Light-adapted 3.0)	Ch2	Left Eye	a_wave_minus	33.951
4	231229-6	RHRH	Cone Response (Light-adapted 3.0)	Ch1	Right Eye	a_wave_minus	28.2944
4	231229-6	RHRH	Cone Response (Light-adapted 3.0)	Ch2	Left Eye	a_wave_minus	17.5026
4	240201-10	RHRH	Cone Response (Light-adapted 3.0)	Ch1	Right Eye	a_wave_minus	33.2792
4	240201-10	RHRH	Cone Response (Light-adapted 3.0)	Ch2	Left Eye	a_wave_minus	26.9341
4	240201-13	RHRH	Cone Response (Light-adapted 3.0)	Ch1	Right Eye	a_wave_minus	45.4242
4	240201-13	RHRH	Cone Response (Light-adapted 3.0)	Ch2	Left Eye	a_wave_minus	31.6706
4	240201-1	RHRH	Cone Response (Light-adapted 3.0)	Ch1	Right Eye	a_wave_minus	20.1425
4	240201-1	RHRH	Cone Response (Light-adapted 3.0)	Ch2	Left Eye	a_wave_minus	19.167
7	231213-1	WtWt	Cone Response (Light-adapted 3.0)	Ch1	Right Eye	a_wave_minus	18.951
7	231213-1	WtWt	Cone Response (Light-adapted 3.0)	Ch2	Left Eye	a_wave_minus	19.2835
7	231213-2	WtWt	Cone Response (Light-adapted 3.0)	Ch1	Right Eye	a_wave_minus	23.6227
7	231213-2	WtWt	Cone Response (Light-adapted 3.0)	Ch2	Left Eye	a_wave_minus	13.1592
7	231213-8	WtWt	Cone Response (Light-adapted 3.0)	Ch1	Right Eye	a_wave_minus	20.8719
7	231213-8	WtWt	Cone Response (Light-adapted 3.0)	Ch2	Left Eye	a_wave_minus	18.1769
7	231213-3	RHRH	Cone Response (Light-adapted 3.0)	Ch1	Right Eye	a_wave_minus	2.09703
7	231213-3	RHRH	Cone Response (Light-adapted 3.0)	Ch2	Left Eye	a_wave_minus	4.65038
7	231213-7	RHRH	Cone Response (Light-adapted 3.0)	Ch1	Right Eye	a_wave_minus	7.09988
7	231213-7	RHRH	Cone Response (Light-adapted 3.0)	Ch2	Left Eye	a_wave_minus	2.45562
7	231213-10	RHRH	Cone Response (Light-adapted 3.0)	Ch1	Right Eye	a_wave_minus	3.02176
7	231213-10	RHRH	Cone Response (Light-adapted 3.0)	Ch2	Left Eye	a_wave_minus	2.15776
10	230928-8	WtWt	Cone Response (Light-adapted 3.0)	Ch1	Right Eye	a_wave_minus	15.0808
10	230928-8	WtWt	Cone Response (Light-adapted 3.0)	Ch2	Left Eye	a_wave_minus	20.9691
10	230928-10	WtWt	Cone Response (Light-adapted 3.0)	Ch1	Right Eye	a_wave_minus	10.7794
10	230928-10	WtWt	Cone Response (Light-adapted 3.0)	Ch2	Left Eye	a_wave_minus	12.0768
10	230928-13	WtWt	Cone Response (Light-adapted 3.0)	Ch1	Right Eye	a_wave_minus	22.8395
10	230928-13	WtWt	Cone Response (Light-adapted 3.0)	Ch2	Left Eye	a_wave_minus	29.6695
10	231017-2	WtWt	Cone Response (Light-adapted 3.0)	Ch1	Right Eye	a_wave_minus	26.7011
10	231017-2	WtWt	Cone Response (Light-adapted 3.0)	Ch2	Left Eye	a_wave_minus	30.9259
10	231023-14	WtWt	Cone Response (Light-adapted 3.0)	Ch1	Right Eye	a_wave_minus	15.0199
10	231023-14	WtWt	Cone Response (Light-adapted 3.0)	Ch2	Left Eye	a_wave_minus	10.4077
10	230928-11	RHRH	Cone Response (Light-adapted 3.0)	Ch1	Right Eye	a_wave_minus	3.83299
10	230928-11	RHRH	Cone Response (Light-adapted 3.0)	Ch2	Left Eye	a_wave_minus	5.37932
10	231017-1	RHRH	Cone Response (Light-adapted 3.0)	Ch1	Right Eye	a_wave_minus	0.779539
10	231017-1	RHRH	Cone Response (Light-adapted 3.0)	Ch2	Left Eye	a_wave_minus	-0.525297
10	231023-13	RHRH	Cone Response (Light-adapted 3.0)	Ch1	Right Eye	a_wave_minus	-0.644435
10	231023-13	RHRH	Cone Response (Light-adapted 3.0)	Ch2	Left Eye	a_wave_minus	-1.89551
43	211006-1	WtWt	Cone Response (Light-adapted 3.0)	Ch1	Right Eye	a_wave_minus	8.42367
43	211006-1	WtWt	Cone Response (Light-adapted 3.0)	Ch2	Left Eye	a_wave_minus	19.2673
43	211006-3	WtWt	Cone Response (Light-adapted 3.0)	Ch1	Right Eye	a_wave_minus	15.4651
43	211006-3	WtWt	Cone Response (Light-adapted 3.0)	Ch2	Left Eye	a_wave_minus	14.6038
43	211006-10	WtWt	Cone Response (Light-adapted 3.0)	Ch1	Right Eye	a_wave_minus	14.4466
43	211006-10	WtWt	Cone Response (Light-adapted 3.0)	Ch2	Left Eye	a_wave_minus	15.2108
43	211006-2	RHRH	Cone Response (Light-adapted 3.0)	Ch1	Right Eye	a_wave_minus	-3.04815
43	211006-2	RHRH	Cone Response (Light-adapted 3.0)	Ch2	Left Eye	a_wave_minus	-0.983346
43	211006-9	RHRH	Cone Response (Light-adapted 3.0)	Ch1	Right Eye	a_wave_minus	-0.83464
43	211006-9	RHRH	Cone Response (Light-adapted 3.0)	Ch2	Left Eye	a_wave_minus	0.042042
43	211011-2	RHRH	Cone Response (Light-adapted 3.0)	Ch1	Right Eye	a_wave_minus	0.712953
43	211011-2	RHRH	Cone Response (Light-adapted 3.0)	Ch2	Left Eye	a_wave_minus	6.25585

## Sheet: Figure3b
antigen	genotype	ID_mouse	meanID	sdID
ONL nuclei	WtWt	1a	13	1.24722
ONL nuclei	WtWt	1b	12.7273	1.35161
ONL nuclei	WtWt	1c	13.25	1.3568
ONL nuclei	WtWt	2	11.4444	0.881917
ONL nuclei	WtRH	7_4_1	12.0909	0.94388
ONL nuclei	WtRH	7_4_2	11.5	2.34521
ONL nuclei	WtRH	7_8_1	11.4167	0.792961
ONL nuclei	WtRH	7_8_2	11.5833	0.900337
ONL nuclei	RHRH	5_10_1	0	0
ONL nuclei	RHRH	5_10_2	0	0
ONL nuclei	RHRH	5_6_1	0.25	0.707107
ONL nuclei	RHRH	5_6_2	0	0
PKCa	WtWt	1a	18	3.55903
PKCa	WtWt	1b	24.6667	1.52753
PKCa	WtWt	220901_1	31	5.72713
PKCa	WtRH	7_4_1	25	3.55903
PKCa	WtRH	7_4_2	26.5	2.38048
PKCa	WtRH	7_8_1	17.25	5.90903
PKCa	WtRH	7_8_2	20.5	4.3589
PKCa	RHRH	5_10_1	21.3333	10.9697
PKCa	RHRH	5_10_2	15	4.32049
PKCa	RHRH	5_6_1	16.5	2.88675
PKCa	RHRH	5_6_2	21.75	1.25831
Pax6_INL	WtWt	1a	91	11.3725
Pax6_INL	WtWt	1b	88.5	0.707107
Pax6_INL	WtWt	2	71.5	3.53553
Pax6_INL	WtWt	220901_1	80.6667	6.21825
Pax6_INL	WtRH	7_4_1	88.5	10.7238
Pax6_INL	WtRH	7_4_2	104.5	6.35085
Pax6_INL	WtRH	7_8_1	50.5	7.4162
Pax6_INL	WtRH	7_8_2	87.75	17.8396
Pax6_INL	RHRH	5_10_1	105	31
Pax6_INL	RHRH	5_10_2	79	1.41421
Pax6_INL	RHRH	5_6_1	81	18.7439
Pax6_INL	RHRH	5_6_2	79	14.3062
Rbpms	WtWt	1a	24	0.816497
Rbpms	WtWt	1b	18.5	2.12132
Rbpms	WtWt	2	26	4.24264
Rbpms	WtWt	220901_1	19.3333	4.17931
Rbpms	WtRH	7_4_1	19	2.44949
Rbpms	WtRH	7_4_2	20.75	2.98608
Rbpms	WtRH	7_8_1	16	3.4641
Rbpms	WtRH	7_8_2	21	3.82971
Rbpms	RHRH	5_10_1	21	3.55903
Rbpms	RHRH	5_10_2	20	2.82843
Rbpms	RHRH	5_6_1	23	3.65148
Rbpms	RHRH	5_6_2	22.75	1.70783
Cone Arrestin	WtWt	1a	34.2	8.58487
Cone Arrestin	WtWt	1b	29.8333	5.49242
Cone Arrestin	WtWt	1c	35	4.96655
Cone Arrestin	WtRH	7_4_1	31.8	2.77489
Cone Arrestin	WtRH	7_4_2	28.75	4.92443
Cone Arrestin	WtRH	7_8_1	27.75	3.94757
Cone Arrestin	WtRH	7_8_2	29.5	5.32291
Cone Arrestin	RHRH	5_10_1	0	0
Cone Arrestin	RHRH	5_6_1	0.5	1
Cone Arrestin	RHRH	5_6_2	1.5	0.57735

## Sheet: Figure4b_IHC
antigen	genotype	ID_mouse	CellNum_meanID	CellNum_sdID
Cone Arrestin	WtWt	210426-1	32.5	2.38048
Cone Arrestin	WtWt	210426-3	33.5	2.08167
Cone Arrestin	WtWt	210430-5	34	2.91548
Cone Arrestin	TPRH	210426-5	30.5	4.13521
Cone Arrestin	TPRH	210430-1	31.8333	4.21505
Cone Arrestin	TPRH	210430-3	33.8333	2.04124
Cone Arrestin	TPRH	210430-9	35.8333	3.48807
PKCa	WtWt	210426-1	32	1.41421
PKCa	WtWt	210426-3	33.6667	3.32666
PKCa	WtWt	210430-5	34.7143	4.95696
PKCa	TPRH	210420-9	31	1.29099
PKCa	TPRH	210426-5	31	3.4641
PKCa	TPRH	210430-1	29.8333	4.62241
PKCa	TPRH	210430-3	32.1667	2.92689
Pax6_INL	WtWt	210426-1	88.5	6.56506
Pax6_INL	WtWt	210426-3	105.333	8.61781
Pax6_INL	WtWt	210430-5	110.857	20.3587
Pax6_INL	TPRH	210420-9	114.857	16.9944
Pax6_INL	TPRH	210426-5	113	14.543
Pax6_INL	TPRH	210430-1	112.333	11.3608
Pax6_INL	TPRH	210430-3	110.833	10.2062
Rbpms	WtWt	210426-1	21.5	4.13521
Rbpms	WtWt	210426-3	20.6667	2.80476
Rbpms	WtWt	210430-5	27.4286	6.82781
Rbpms	TPRH	210420-9	28.1667	6.85322
Rbpms	TPRH	210426-5	28.2	2.68328
Rbpms	TPRH	210430-1	23.3333	3.77712
Rbpms	TPRH	210430-3	30.1667	2.31661

## Sheet: Figure4b_ONL
Genotype	ID	meanONL	sdONL
TPRH	210426_5_1	62.0031	1.41617
TPRH	210430_1_1	72.4369	1.64571
TPRH	210430_3_1	70.7115	1.78018
WtWt	210426_1_1	75.9132	2.52717
WtWt	210426_1_2	70.5079	2.70259
WtWt	210426_3_1	78.5325	1.529
WtWt	210430_5_1	80.4295	3.11724

## Sheet: Figure4d
Genotype	ID	pos_meanID	pos_sd
TPRH	210426_5_1	0.799104	0.142836
TPRH	210430_1_1	0.859786	0.0764432
TPRH	210430_3_1	0.84654	0.0840712
WtWt	210426_1_1	0.890259	0.0784405
WtWt	210426_1_2	0.875672	0.0611263
WtWt	210426_3_1	0.901678	0.0447609
WtWt	210430_5_1	0.854417	0.0601239

## Sheet: Figure5b
Genotype	Antibody	Value
Wt/Wt	BBS2	0.962671
Wt/Wt	BBS2	0.962321
Wt/Wt	BBS2	1.07501
Wt/Wt	BBS2	1.03756
Wt/Wt	BBS2	0.962439
Wt/RH	BBS2	1.14267
Wt/RH	BBS2	0.821705
Wt/RH	BBS2	1.11443
RH/RH	BBS2	0.518737
RH/RH	BBS2	0.521782
RH/RH	BBS2	0.546621
RH/RH	BBS2	0.824391
Wt/Wt	BBS7	0.993871
Wt/Wt	BBS7	0.952102
Wt/Wt	BBS7	1.05403
Wt/Wt	BBS7	0.695312
Wt/Wt	BBS7	1.30469
Wt/RH	BBS7	1.51305
Wt/RH	BBS7	0.863933
Wt/RH	BBS7	1.88247
RH/RH	BBS7	0.496858
RH/RH	BBS7	0.544806
RH/RH	BBS7	0.759453
RH/RH	BBS7	0.81705
Wt/Wt	GNAT1	0.857717
Wt/Wt	GNAT1	1.14228
Wt/Wt	GNAT1	1.14216
Wt/Wt	GNAT1	0.937274
Wt/Wt	GNAT1	0.920562
Wt/RH	GNAT1	1.21898
Wt/RH	GNAT1	0.910652
Wt/RH	GNAT1	0.998434
RH/RH	GNAT1	0.338875
RH/RH	GNAT1	0.579964
RH/RH	GNAT1	0.705159
RH/RH	GNAT1	0.54645
Wt/Wt	GNB1	1.03448
Wt/Wt	GNB1	0.965517
Wt/Wt	GNB1	0.823448
Wt/Wt	GNB1	1.17655
Wt/Wt	GNB1	0.9788
Wt/Wt	GNB1	0.979267
Wt/Wt	GNB1	1.04193
Wt/RH	GNB1	0.93108
Wt/RH	GNB1	1.13139
Wt/RH	GNB1	0.835669
Wt/RH	GNB1	0.838682
Wt/RH	GNB1	1.39505
RH/RH	GNB1	0.735334
RH/RH	GNB1	1.03964
RH/RH	GNB1	0.984353
RH/RH	GNB1	1.70975
RH/RH	GNB1	2.04969
RH/RH	GNB1	2.03382
Wt/Wt	ACTIN	0.885793
Wt/Wt	ACTIN	1.11421
Wt/Wt	ACTIN	1.17191
Wt/Wt	ACTIN	0.828086
Wt/RH	ACTIN	0.726043
Wt/RH	ACTIN	0.79133
Wt/RH	ACTIN	1.06513
Wt/RH	ACTIN	1.14155
RH/RH	ACTIN	1.04016
RH/RH	ACTIN	1.32947
RH/RH	ACTIN	0.566765
RH/RH	ACTIN	0.627662

## Sheet: Figure5f
Position	Genotype	Antibody	CellNum_mean	CellNum_se
ONL-OPL	WtWt	Iba1	0.991667	0.390957
ONL-OPL	WtWt	Iba1-H2K	0	0
ONL-OPL	RHRH	Iba1	0.271429	0.158936
ONL-OPL	RHRH	Iba1-H2K	2.22095	0.508977
INL-IPL	WtWt	Iba1	1.3875	0.407305
INL-IPL	WtWt	Iba1-H2K	0	0
INL-IPL	RHRH	Iba1	0.617143	0.235686
INL-IPL	RHRH	Iba1-H2K	0.96381	0.335765
RGC	WtWt	Iba1	0.208333	0.208333
RGC	WtWt	Iba1-H2K	0	0
RGC	RHRH	Iba1	0.0952381	0.0656383
RGC	RHRH	Iba1-H2K	0.401905	0.112421

## Sheet: Figure6a
Genotype	CCDC181_70kD
Wt/Wt	0.897202
Wt/Wt	1.18812
Wt/Wt	1.19141
Wt/Wt	0.934356
Wt/Wt	0.788916
Wt/Wt	0.993756
Wt/Wt	1.00624
R516H/R516H	0.384071
R516H/R516H	0.318208
R516H/R516H	0.339934
R516H/R516H	0.383844
R516H/R516H	0.866709
R516H/R516H	0.440108
R516H/R516H	0.524915

## Sheet: Figure6c
Genotype	MouseID	SpotNumperID	Numsd
WtWt	210726-14	0.666667	0.516398
WtWt	210726-16	0.666667	0.516398
WtWt	220728 WtWt 4w 1	0	0
WtWt	220728 WtWt 4w 2	0	0
RHRH	210723-15	6.6	4.39318
RHRH	210726-12	8.66667	2.94392
RHRH	210726-13	5.5	3.87298
RHRH	220728 RHRH 4w 1	1.83333	0.408248
RHRH	220728 RHRH 4w 2	2.16667	1.47196

[truncated: 3 more sheets: Figure6e, Figure6h, Figure6i]
